# Supplementary material for: Towards high resolution, validated and open global wind power assessments
Source: Nat Commun. 2026 Jan 14;17:539. doi: 10.1038/s41467-026-68337-z (PMC12804690; doi:10.1038/s41467-026-68337-z)
Supplement: Supplementary file 3 — Supplementary Data 1 [file 41467_2026_68337_MOESM3_ESM.xlsx]

## Sheet: Sheet1
	ws_correction_factor
(0.0, 0.1]	-0.661479
(0.1, 0.2]	-0.661479
(0.2, 0.3]	-0.661479
(0.3, 0.4]	-0.661479
(0.4, 0.5]	-0.661479
(0.5, 0.6]	-0.661479
(0.6, 0.7]	-0.661479
(0.7, 0.8]	-0.644835
(0.8, 0.9]	-0.623293
(0.9, 1.0]	-0.599297
(1.0, 1.1]	-0.573836
(1.1, 1.2]	-0.551674
(1.2, 1.3]	-0.525691
(1.3, 1.4]	-0.501077
(1.4, 1.5]	-0.476847
(1.5, 1.6]	-0.450098
(1.6, 1.7]	-0.42432
(1.7, 1.8]	-0.399619
(1.8, 1.9]	-0.375901
(1.9, 2.0]	-0.346867
(2.0, 2.1]	-0.323633
(2.1, 2.2]	-0.29921
(2.2, 2.3]	-0.273949
(2.3, 2.4]	-0.2525
(2.4, 2.5]	-0.232436
(2.5, 2.6]	-0.206791
(2.6, 2.7]	-0.186185
(2.7, 2.8]	-0.16841
(2.8, 2.9]	-0.147573
(2.9, 3.0]	-0.13108
(3.0, 3.1]	-0.1147
(3.1, 3.2]	-0.0959138
(3.2, 3.3]	-0.0842833
(3.3, 3.4]	-0.0656136
(3.4, 3.5]	-0.0522537
(3.5, 3.6]	-0.0423828
(3.6, 3.7]	-0.0325905
(3.7, 3.8]	-0.0208306
(3.8, 3.9]	-0.0139332
(3.9, 4.0]	-0.00234699
(4.0, 4.1]	0.0093928
(4.1, 4.2]	0.0161804
(4.2, 4.3]	0.0239003
(4.3, 4.4]	0.0310955
(4.4, 4.5]	0.0338712
(4.5, 4.6]	0.0401848
(4.6, 4.7]	0.0404735
(4.7, 4.8]	0.0477655
(4.8, 4.9]	0.0506415
(4.9, 5.0]	0.0541327
(5.0, 5.1]	0.0588351
(5.1, 5.2]	0.061421
(5.2, 5.3]	0.0667603
(5.3, 5.4]	0.0662559
(5.4, 5.5]	0.0726842
(5.5, 5.6]	0.0742329
(5.6, 5.7]	0.07446
(5.7, 5.8]	0.0776961
(5.8, 5.9]	0.0765712
(5.9, 6.0]	0.0826933
(6.0, 6.1]	0.0794089
(6.1, 6.2]	0.0814856
(6.2, 6.3]	0.0823608
(6.3, 6.4]	0.0811951
(6.4, 6.5]	0.0824193
(6.5, 6.6]	0.0844498
(6.6, 6.7]	0.0831637
(6.7, 6.8]	0.0882728
(6.8, 6.9]	0.0876038
(6.9, 7.0]	0.0850902
(7.0, 7.1]	0.0865952
(7.1, 7.2]	0.0880216
(7.2, 7.3]	0.0887594
(7.3, 7.4]	0.0865455
(7.4, 7.5]	0.087869
(7.5, 7.6]	0.0897885
(7.6, 7.7]	0.0922885
(7.7, 7.8]	0.090648
(7.8, 7.9]	0.0925722
(7.9, 8.0]	0.093298
(8.0, 8.1]	0.0930486
(8.1, 8.2]	0.0955619
(8.2, 8.3]	0.0968813
(8.3, 8.4]	0.0987447
(8.4, 8.5]	0.0958162
(8.5, 8.6]	0.0994304
(8.6, 8.7]	0.0972602
(8.7, 8.8]	0.0973336
(8.8, 8.9]	0.10222
(8.9, 9.0]	0.0977014
(9.0, 9.1]	0.0994431
(9.1, 9.2]	0.101483
(9.2, 9.3]	0.101429
(9.3, 9.4]	0.100462
(9.4, 9.5]	0.102213
(9.5, 9.6]	0.104977
(9.6, 9.7]	0.103176
(9.7, 9.8]	0.102498
(9.8, 9.9]	0.102036
(9.9, 10.0]	0.103438
(10.0, 10.1]	0.102587
(10.1, 10.2]	0.101978
(10.2, 10.3]	0.102275
(10.3, 10.4]	0.101477
(10.4, 10.5]	0.103966
(10.5, 10.6]	0.101174
(10.6, 10.7]	0.104062
(10.7, 10.8]	0.100929
(10.8, 10.9]	0.100151
(10.9, 11.0]	0.102714
(11.0, 11.1]	0.102229
(11.1, 11.2]	0.104375
(11.2, 11.3]	0.103647
(11.3, 11.4]	0.101699
(11.4, 11.5]	0.106541
(11.5, 11.6]	0.105386
(11.6, 11.7]	0.103645
(11.7, 11.8]	0.104892
(11.8, 11.9]	0.100914
(11.9, 12.0]	0.103005
(12.0, 12.1]	0.103224
(12.1, 12.2]	0.104031
(12.2, 12.3]	0.100719
(12.3, 12.4]	0.104373
(12.4, 12.5]	0.106038
(12.5, 12.6]	0.108893
(12.6, 12.7]	0.103522
(12.7, 12.8]	0.106621
(12.8, 12.9]	0.102712
(12.9, 13.0]	0.103772
(13.0, 13.1]	0.10764
(13.1, 13.2]	0.0980807
(13.2, 13.3]	0.104641
(13.3, 13.4]	0.10149
(13.4, 13.5]	0.10608
(13.5, 13.6]	0.101189
(13.6, 13.7]	0.100991
(13.7, 13.8]	0.0973572
(13.8, 13.9]	0.0962949
(13.9, 14.0]	0.0996189
(14.0, 14.1]	0.0957397
(14.1, 14.2]	0.0964836
(14.2, 14.3]	0.0993067
(14.3, 14.4]	0.0981417
(14.4, 14.5]	0.10224
(14.5, 14.6]	0.10216
(14.6, 14.7]	0.0951324
(14.7, 14.8]	0.101495
(14.8, 14.9]	0.0988001
(14.9, 15.0]	0.0978462
(15.0, 15.1]	0.0934821
(15.1, 15.2]	0.0936163
(15.2, 15.3]	0.0929704
(15.3, 15.4]	0.104516
(15.4, 15.5]	0.0963032
(15.5, 15.6]	0.0915882
(15.6, 15.7]	0.0916296
(15.7, 15.8]	0.0957159
(15.8, 15.9]	0.0851737
(15.9, 16.0]	0.0898175
(16.0, 16.1]	0.0924866
(16.1, 16.2]	0.091636
(16.2, 16.3]	0.0962401
(16.3, 16.4]	0.088998
(16.4, 16.5]	0.0834905
(16.5, 16.6]	0.0864584
(16.6, 16.7]	0.093111
(16.7, 16.8]	0.0825147
(16.8, 16.9]	0.0856377
(16.9, 17.0]	0.0920278
(17.0, 17.1]	0.0849738
(17.1, 17.2]	0.0787012
(17.2, 17.3]	0.0865997
(17.3, 17.4]	0.0931036
(17.4, 17.5]	0.0922645
(17.5, 17.6]	0.0777163
(17.6, 17.7]	0.0970564
(17.7, 17.8]	0.0937822
(17.8, 17.9]	0.083709
(17.9, 18.0]	0.0941233
(18.0, 18.1]	0.0841474
(18.1, 18.2]	0.0868955
(18.2, 18.3]	0.0895619
(18.3, 18.4]	0.0850215
(18.4, 18.5]	0.0933432
(18.5, 18.6]	0.0805019
(18.6, 18.7]	0.0895801
(18.7, 18.8]	0.0929777
(18.8, 18.9]	0.0885205
(18.9, 19.0]	0.102301
(19.0, 19.1]	0.107213
(19.1, 19.2]	0.0994134
(19.2, 19.3]	0.0929717
(19.3, 19.4]	0.101496
(19.4, 19.5]	0.0945083
(19.5, 19.6]	0.116124
(19.6, 19.7]	0.110167
(19.7, 19.8]	0.119664
(19.8, 19.9]	0.0981317
(19.9, 20.0]	0.103634
(20.0, 20.1]	0.100866
(20.1, 20.2]	0.105212
(20.2, 20.3]	0.10595
(20.3, 20.4]	0.10601
(20.4, 20.5]	0.117715
(20.5, 20.6]	0.0950214
(20.6, 20.7]	0.121362
(20.7, 20.8]	0.12636
(20.8, 20.9]	0.119131
(20.9, 21.0]	0.161417
(21.0, 21.1]	0.101678
(21.1, 21.2]	0.116412
(21.2, 21.3]	0.111433
(21.3, 21.4]	0.0997977
(21.4, 21.5]	0.112248
(21.5, 21.6]	0.11397
(21.6, 21.7]	0.11542
(21.7, 21.8]	0.154148
(21.8, 21.9]	0.135642
(21.9, 22.0]	0.137525
(22.0, 22.1]	0.138527
(22.1, 22.2]	0.154604
(22.2, 22.3]	0.161165
(22.3, 22.4]	0.113361
(22.4, 22.5]	0.183009
(22.5, 22.6]	0.166685
(22.6, 22.7]	0.165556
(22.7, 22.8]	0.180421
(22.8, 22.9]	0.165675
(22.9, 23.0]	0.183565
(23.0, 23.1]	0.125105
(23.1, 23.2]	0.148865
(23.2, 23.3]	0.139561
(23.3, 23.4]	0.145125
(23.4, 23.5]	0.210969
(23.5, 23.6]	0.222688
(23.6, 23.7]	0.162864
(23.7, 23.8]	0.118085
(23.8, 23.9]	0.192637
(23.9, 24.0]	0.19865
(24.0, 24.1]	0.242847
(24.1, 24.2]	0.216566
(24.2, 24.3]	0.211185
(24.3, 24.4]	0.213799
(24.4, 24.5]	0.158962
(24.5, 24.6]	0.17084
(24.6, 24.7]	0.156989
(24.7, 24.8]	0.237835
(24.8, 24.9]	0.0999567
(24.9, 25.0]	0.209131
(25.0, 25.1]	0.187885
(25.1, 25.2]	0.244834
(25.2, 25.3]	0.20644
(25.3, 25.4]	0.223269
(25.4, 25.5]	0.221849
(25.5, 25.6]	0.195962
(25.6, 25.7]	0.211573
(25.7, 25.8]	0.209603
(25.8, 25.9]	0.212686
(25.9, 26.0]	0.202985
(26.0, 26.1]	0.28904
(26.1, 26.2]	0.26185
(26.2, 26.3]	0.298307
(26.3, 26.4]	0.297733
(26.4, 26.5]	0.246132
(26.5, 26.6]	0.226785
(26.6, 26.7]	0.221552
(26.7, 26.8]	0.372797
(26.8, 26.9]	0.265245
(26.9, 27.0]	0.277431
(27.0, 27.1]	0.277626
(27.1, 27.2]	0.174463
(27.2, 27.3]	0.100557
(27.3, 27.4]	0.190765
(27.4, 27.5]	0.286404
(27.5, 27.6]	0.393931
(27.6, 27.7]	0.24719
(27.7, 27.8]	0.208719
(27.8, 27.9]	0.216685
(27.9, 28.0]	0.318739
(28.0, 28.1]	0.292073
(28.1, 28.2]	0.296789
(28.2, 28.3]	0.16959
(28.3, 28.4]	0.167337
(28.4, 28.5]	0.296902
(28.5, 28.6]	0.216994
(28.6, 28.7]	0.246796
(28.7, 28.8]	0.319365
(28.8, 28.9]	0.14292
(28.9, 29.0]	0.290823
(29.0, 29.1]	0.249395
(29.1, 29.2]	0.332061
(29.2, 29.3]	0.38389
(29.3, 29.4]	0.394535
(29.4, 29.5]	0.33453
(29.5, 29.6]	0.307429
(29.6, 29.7]	0.211371
(29.7, 29.8]	0.273689
(29.8, 29.9]	0.283936
(29.9, 30.0]	0.252237
(30.0, 30.1]	0.215582
(30.1, 30.2]	0.215301
(30.2, 30.3]	0.471288
(30.3, 30.4]	0.240392
(30.4, 30.5]	0.451186
(30.5, 30.6]	0.245473
(30.6, 30.7]	0.0641906
(30.7, 30.8]	0.360878
(30.8, 30.9]	0.267475
(30.9, 31.0]	0.468901
(31.0, 31.1]	-0.124431
(31.1, 31.2]	-0.109823
(31.2, 31.3]	0.318514
(31.3, 31.4]	0.163278
(31.4, 31.5]	0.200206
(31.5, 31.6]	0.286686
(31.6, 31.7]	0.482036
(31.7, 31.8]	0.337166
(31.8, 31.9]	-0.133818
(31.9, 32.0]	0.896019
(32.0, 32.1]	0.190011
(32.1, 32.2]
(32.2, 32.3]	0.0579903
(32.3, 32.4]	-0.0125083
(32.4, 32.5]
(32.5, 32.6]	0.153304
(32.6, 32.7]
(32.7, 32.8]
(32.8, 32.9]	0.32
(32.9, 33.0]	0.067593
(33.0, 33.1]
(33.1, 33.2]
(33.2, 33.3]	0.247423
(33.3, 33.4]
(33.4, 33.5]	0.199782
(33.5, 33.6]
(33.6, 33.7]	-0.178406
(33.7, 33.8]	-0.0871498
(33.8, 33.9]
(33.9, 34.0]
(34.0, 34.1]
(34.1, 34.2]	0.446616
(34.2, 34.3]	0.962387
(34.3, 34.4]	0.134472
(34.4, 34.5]
(34.5, 34.6]
(34.6, 34.7]	-0.083694
(34.7, 34.8]	0.0515688
(34.8, 34.9]
(34.9, 35.0]	0.248302
(35.0, 35.1]
(35.1, 35.2]	0.404037
(35.2, 35.3]
(35.3, 35.4]	0.0419105
(35.4, 35.5]
(35.5, 35.6]	0.129695
(35.6, 35.7]
(35.7, 35.8]
(35.8, 35.9]
(35.9, 36.0]
(36.0, 36.1]
(36.1, 36.2]
(36.2, 36.3]
(36.3, 36.4]
(36.4, 36.5]	0.294628
(36.5, 36.6]
(36.6, 36.7]
(36.7, 36.8]
(36.8, 36.9]
(36.9, 37.0]	0.184665
(37.0, 37.1]
(37.1, 37.2]
(37.2, 37.3]
(37.3, 37.4]
(37.4, 37.5]
(37.5, 37.6]
(37.6, 37.7]	1.39991
(37.7, 37.8]	0.0567632
(37.8, 37.9]
(37.9, 38.0]
(38.0, 38.1]
(38.1, 38.2]
(38.2, 38.3]
(38.3, 38.4]
(38.4, 38.5]
(38.5, 38.6]
(38.6, 38.7]
(38.7, 38.8]
(38.8, 38.9]
