# Supplementary material for: Towards high resolution, validated and open global wind power assessments
Source: Nat Commun. 2026 Jan 14;17:539. doi: 10.1038/s41467-026-68337-z (PMC12804690; doi:10.1038/s41467-026-68337-z)
Supplement: Supplementary file 4 — Supplementary Data 2 [file 41467_2026_68337_MOESM4_ESM.xlsx]

## Sheet: Sheet1
Country	Average capacity Factor 2017-2021		National Correction Factor
	IEA	Calibated
ARG	0.468923	0.431741	1.08612
AUS	0.361078	0.346018	1.04352
AUT	0.247061	0.251103	0.983901
AZE	0.168869	0.360248	0.468758
BEL	0.245945	0.28152	0.873632
BGR	0.229415	0.200587	1.14372
BIH	0.275039	0.282007	0.975291
BRA	0.413418	0.303436	1.36245
CAN	0.29544	0.316134	0.93454
CHE	0.201241	0.256507	0.784545
CHL	0.291402	0.3015	0.966508
CHN	0.227012	0.222028	1.02245
CRI	0.422942	0.364974	1.15883
CUW	0.510916	0.344686	1.48226
CYP	0.167614	0.104205	1.6085
CZE	0.227393	0.225333	1.00914
DEU	0.208207	0.265208	0.785069
DNK	0.247075	0.291145	0.848635
ESP	0.25032	0.203836	1.22805
EST	0.263331	0.242638	1.08529
ETH	0.239776	0.24382	0.983413
FIN	0.339127	0.320719	1.0574
FRA	0.241603	0.261944	0.922349
GBR	0.265223	0.380505	0.697028
GRC	0.262688	0.227617	1.15408
GTM	0.343989	0.249834	1.37687
HND	0.404699	0.323938	1.24931
HRV	0.256124	0.227101	1.1278
HUN	0.239341	0.211644	1.13087
IDN	0.324292	0.261375	1.24072
IRL	0.28616	0.371346	0.770603
ITA	0.207765	0.18462	1.12536
JOR	0.320215	0.264339	1.21138
JPN	0.23129	0.190768	1.21242
KOR	0.204389	0.177353	1.15244
LKA	0.304964	0.24117	1.26452
LTU	0.297859	0.261958	1.13705
LUX	0.246758	0.261278	0.944427
MAR	0.416743	0.36848	1.13098
MEX	0.354528	0.384326	0.922468
MKD	0.326944	0.266869	1.22511
MNG	0.348535	0.358348	0.972615
NIC	0.461465	0.486436	0.948667
NLD	0.277938	0.359455	0.77322
NOR	0.327736	0.39763	0.824222
NZL	0.357154	0.411916	0.867057
OMN	0.3015	0.328188	0.918679
PAN	0.246626	0.352096	0.70045
PHL	0.287405	0.278595	1.03162
POL	0.284797	0.259636	1.09691
PRT	0.282207	0.214497	1.31567
RUS	0.233974	0.257916	0.90717
SWE	0.298246	0.324496	0.919106
THA	0.234007	0.202636	1.15481
TUN	0.214447	0.210907	1.01679
TUR	0.336154	0.257519	1.30535
UKR	0.235263	0.258506	0.910087
URY	0.375657	0.322873	1.16348
USA	0.350219	0.339577	1.03134
XKO	0.351776	0.278453	1.26332
ZAF	0.348739	0.265556	1.31324
BEL_offshore	0.396913	0.423253	0.937767
CHN_offshore	0.290256	0.32244	0.900184
DEU_offshore	0.418824	0.474337	0.882968
DNK_offshore	0.45169	0.469343	0.962389
GBR_offshore	0.404149	0.441558	0.915279
JPN_offshore	0.36748	0.223619	1.64333
KOR_offshore	0.395821	0.245564	1.61188
SWE_offshore	0.350136	0.448184	0.781233
USA_offshore	0.380913	0.37545	1.01455
Average	0.306388	0.298069	1.05673
