# Supplementary material for: Towards high resolution, validated and open global wind power assessments
Source: Nat Commun. 2026 Jan 14;17:539. doi: 10.1038/s41467-026-68337-z (PMC12804690; doi:10.1038/s41467-026-68337-z)
Supplement: Supplementary file 5 — Supplementary Data 3 [file 41467_2026_68337_MOESM5_ESM.xlsx]

## Sheet: Country
ShouldBeExcluded	2017	2018	2019	2020	2021	NOTE
ABW	1	1	1	1	1	ABW has only one wind farm operating since 2010. The hub height in TWD is not accurate. It was simulated at 85m, whereas other sources say it has a hub height of 105m. Since the capacity fators are consistently lower, that can be a good explanation. Re-simulation with the new hub height is necessary to take it into account
ARG	1	1	0	0	1	IEA capacity for 2017,2018, and 2021 are different (higher) that the values reported by the following source: https://es.statista.com/estadisticas/1237296/capacidad-instalada-energia-eolica-argentina/, which might be the casue if low IEA_cf
AUS	0	0	0	0	1	2020 and 2021 because of 75% capacity criterion (also contradicting capacity additions)
AUT	0	0	0	0	0
AZE	1	1	0	0	0	Dropped due missing windparks and conflicting commmisioning dates
BIH	0	0	1	1	1
BLR	1	1	1	1	1
BOL	0	0	0	0	1	There is a large capacoity addition in 2021 which causes the IEA cf to be very low. The commisioning date was corrected
BRA	0	0	0	0	0	no aparent error in IEA records. Variations could be normal
CAN	0	0	0	0	0	no aparent error in IEA records. Variations could be normal
CHE	0	0	0	0	0
CHL	0	0	1	1	1	IEA capacity shows a large deviation in 2019,2020 and 2021 compared to this source: https://www.cne.cl/wp-content/uploads/2022/07/AnuarioEstadisticoEnergia2021.pdf
CHN	0	0	0	1	0	2020 removed since massive capacity addition without any known commissioning date in this year, creates an obvious distortion in that year
CHN_offshore	0	0	0	0	0
COL	1	0	0	0	0	by 2021 COL had only one large wind park operating. IEA shows this consistency in their capacity records, however, IEA´s generation records show a very large deviation in 2017 and 2020. Thus, these years were discarted
CRI	0	1	1	0	0	IEA has same generation for 2018 and 2019
CUW	0	0	0	0	1	IEA has a reported capacity of 47.5 MW, which corresponds to 3 existing parks in TWD database, however, ID=16868 has wrong commissioning date and all of them had wrong hub heights. Values are corrected. New sims required
DOM	1	1	1	1	1	TWD has more installed capacity the iea
ECU	0	0	0	1	1	IEA has more capacity than TWD
EGY	1	1	1	1	1
ETH	1	1	1	0	0
FIN_offshore	1	1	1	1	1	Conflicting capacity additions of TWP and IEA for 2017 and 2018, Real commissioning date of ID: 16360 is unclear
GTM	0	0	0	0	0	IEA and TWD have similar installed capacity. Commisioning dates and hub heights where corrected. Locations confirmed. IRENA and IEA generation data are congruent between each other.Waiting to see updated results
HND	1	0	0	0	0	The source of variation is not clear. 2017 was taken out because it was the comssioning year of some turbines which commisioning data can not be verified
IDN	0	1	1	1	0
IND	1	1	1	1	1	IEA generation seems to be higher. Plus, the values given are by fiscal year (31/03/year - 31/03/year+1) sources: capacity: https://cea.nic.in/annual-generation-report/?lang=en, generation: https://en.wikipedia.org/wiki/Wind_power_in_India. Processed independently
IRN	1	1	1	1	1
JAM	1	1	1	1	1	Comissioning dates and hub heights were corrected. Country dropped due to GWA overestimates over hilly terrain -> locations are not representative for “region” of Jamaica/Caribean
JOR	0	0	0	0	0
JPN_offshore	1	1	1	0	0	IEA generation duplicated for the years 2017-2019. IRENA generation duplicated (and different from IEA) for the years 2017-2021
KAZ	1	1	1	1	1
KOR	0	0	0	0	1	Obvios mismacth between generation and capacity in IEA ans TWD. Assumed to be faulty data values of other contingencies
KOR_offshore	1	1	1	1	1
LKA	0	0	0	1	1
LTU	1	0	0	0	1
MAR	1	1	1	1	1	Exclude whole country due to 75% capacity criterion
MEX	1	1	0	0	0	Comissioning dates and hub heights were corrected
MKD	0	0	0	0	0
MNE	1	0	0	0	0	Obvios mismacth between generation and capacity in IEA ans TWD. Assumed to be faulty data values of other contingencies
MNG	1	1	0	0	0
NIC	0	0	0	1	0	No ovbios reason for the deviations. Assumed to be faulty data values of other contingencies
NLD_offshore	0	0	0	1	1
NOR	0	0	1	0	0	Obvios mismacth between generation and capacity in IEA ans TWD. Assumed to be faulty data values of other contingencies
NOR_offshore	1	1	1	1	1
PAK	1	1	1	1	1	Same generation for IEA in 2019 and 2020. IEA has completely different values compared to IREANA. With IRENA data we would be a lot better! Therefore, we drop whole country???
PAN	0	0	0	1	1	The source of variation is not clear. Data seems to be correct. Same generation for 2020 and 2021 in IEA data
PER	1	1	1	1	1	IEA´s generation is shifted +1 year according to: https://m.inei.gob.pe/estadisticas/indice-tematico/electricity-and-water/
RUS	1	1	0	1	1
SAU	1	1	1	1	1	Exclude whole country because it is not clear how much capacity was operational in August 2021
SEN	1	1	1	1	1
SEN	1	1	1	1	1
THA	0	0	1	0	0
TWN	1	1	1	1	1
TWN_offshore	1	1	1	1	1
UKR	0	0	0	0	1
URY	1	0	0	0	0	1 wind farm seems to be duplicated. The duplicated placement is going to be excluded from the list which make IEA´s and TWD installed capacity more similar and the rk capacity factor higher
USA_offshore	0	0	0	0	0	one very representative placement eliminated due to a filtering criteria of min capacity installation of 3 MW. Filtering changed to <3MW
VNM				1	1
VNM_offshore	1	1	1	1	1
XKO	0	0	0	0	0	Duplicated conflicting capacity in IEA and TWD. 2019 and 2020 corrected with Drins data
ZAF	1	1	0	0	0	IEA in 2017 and 2018. Because of missing capacity additions from IEA in that years
HRV	0	0	0	0	1
LUX	0	0	0	0	1	decommisioning happening
ROU	1	1	1	1	1

## Sheet: cap_correction
capacity_MW	2017	2018	2019	2020	2021	source
AUS	4811	5442	6279	7376	9126	https://www.cleanenergycouncil.org.au/resources/resources-hub/clean-energy-australia-report
MEX	4200	4760	6050	6500	6977	https://base.energia.gob.mx/prodesen22/AnexoI.pdf
URY	1513.2	1513.2	1516.5	1516.5	1516.5	https://ben.miem.gub.uy/ofertas.php
XKO			32.4	32.4

## Sheet: gen_correction
[GWh]	2017	2018	2019	2020	2021	source
AUS	12873	16171	19487	22600	26804	https://www.cleanenergycouncil.org.au/resources/resources-hub/clean-energy-australia-report
MEX	10456	12435	16727	19703	21075	https://base.energia.gob.mx/prodesen22/AnexoI.pdf
PAN	483.5	588.66	677.8	589.59	530.24	https://www.asep.gob.pa/?page_id=12922
CUW	161.66	231.15	223.71	185.12	140.51	https://www.irena.org/Data/View-data-by-topic/Capacity-and-Generation/Technologies
XKO	0.345	297	905.35	955

## Sheet: Farms
ID	commissioning_date_corrected	commissioning_date_corrected_source	hub_height_corrected	hub_height_corrected_source	country_corrected	Notes	lat_corrected	lon_corrected	capacity_corrected	capacity_corrected_notes	No_turbs_corrected	No_turb_corrected_note
733	None	None	67	https://www.nepa.gov.jm/sites/default/files/2019-12/BMR_Jamaica_Wind_Environmental_Impact_Assessment_2014.pdf
7408	2016-09-01
10161	None				KOR_offshore
10351	2020-09-01	https://en.wikipedia.org/wiki/Cattle_Hill_Wind_Farm	100	https://en.wikipedia.org/wiki/Cattle_Hill_Wind_Farm		partial output since 2020/01/01
13532	2015-11-01	https://viento-blanco.com/parque-eolico/	84	https://viento-blanco.com/parque-eolico/
13879	None				CHN
13884	None				CHN
14143	None				CHN
14144	None				CHN
15255	2009-12-01	https://en.wikipedia.org/wiki/Vader_Piet_Wind_Farm	105	https://www.windbase.eu/projecten/wind-farm-vader-piet-aruba-2/
16104	2016-08-15	https://xenogyre.com/2016/08/22/jamaica-surpasses-100-mw-of-installed-wind-power/	84	https://www.nepa.gov.jm/sites/default/files/2019-12/BMR_Jamaica_Wind_Environmental_Impact_Assessment_2014.pdf
16360	2017-08-01
16852	2019-12-27
16865	None	None	80	https://www.windbase.eu/projecten/wind-farm-tera-kora-2/
16868	2017-06-19	https://www.aspiravi.be/en/our-projects/wind-onshore/curacao/tera-kora-ii	91.5	https://wind1000.com/en/blog/portfolio-items/tera-kora/?portfolioCats=197%2C198%2C199%2C200%2C206%2C202%2C203%2C204%2C205%2C208%2C207
16872	2018-08-24	https://www.bnamericas.com/es/noticias/chile-inaugura-parque-eolico-de-82mw-punta-sierra
16876	None				FIN_offshore
16890	2017-11-29	https://www.sinembargo.mx/21-08-2019/3632812
16894	2021-02-25
19908	None				CHN
20039	2017-04-01
21314	2015-08-19
21763	2015-09-01
22331	2017-05-01
22349	2015-04-01	https://centransgroup.com.gt/division-de-energia/eolico-san-antonio/	85	https://www.somosguate.com/el-parque-eolico-san-antonio-el-sitio-produce-energia-limpia-en-guatemala/
22423	2018-11-01
22659	2017-12-01
22660	2017-12-01
22849	2020-09-01
23281	2022-07-01
23318	2016-08-01
23321	2020-12-01	https://capital.es/2021/01/15/el-parque-eolico-cabo-leones-iii-en-chile-comienza-la-primera-fase-de-su-operacion-comercial/
23768	2018-10-01	https://argentinambiental.com/notas/noti-empresas/ypf-luz-nueve-meses-operacion-parque-eolico-manantiales-behr-rompe-records/
23819	2016-10-01
23890	2019-07-01
24063	2018-05-23	https://www.researchgate.net/figure/Figura-5-Parque-eolico-Corti-Bahia-Blanca-Fuente-Clementi-2018_fig3_340607963
24395	2016-09-01
24399	2018-10-01	https://argentinambiental.com/notas/noti-empresas/ypf-luz-nueve-meses-operacion-parque-eolico-manantiales-behr-rompe-records/
24721	2017-08-01
24963	2016-10-01
24999	2018-04-01
25071	2017-05-09	https://radio.notigape.com/fase-1-y-2-de-parque-eolico-tres-mesas-es-inaugurado/133817
25157	2019-08-21	https://www.sinembargo.mx/21-08-2019/3632812
25158	2017-05-09	https://www.cfenergia.com/wp-content/uploads/2023/05/Cuenca-de-Burgos-para-la-seguridad-energe%CC%81tica-de-Me%CC%81xico-y-Estados-Unidos.pdf
25281	2017-12-01	https://www.genneia.com.ar/contenido/RESUMEN60be0dc6a356aNTS%20PER%202021.pdf
25356	2015-08-15	https://xenogyre.com/2016/08/22/jamaica-surpasses-100-mw-of-installed-wind-power/	None	https://www.nepa.gov.jm/sites/default/files/2019-12/BMR_Jamaica_Wind_Environmental_Impact_Assessment_2014.pdf
25359	2018-10-01
26144	2017-11-01
26801	2017-01-01	http://gemexenergia.mx/portfolio/ciudad-victoria/
26804	2018-09-01	https://www.power-technology.com/marketdata/power-plant-profile-tizimin-wind-farm-mexico/
26812	2018-12-01	https://www.revistaei.cl/2018/03/26/proyecto-eolico-aurore-instalo-transformador-potencia-170-mva/
26815	2019-03-28	https://www.portalminero.com/pages/viewpage.action?pageId=162858779
27146	2018-09-01
27149	2016-10-01
27150	2016-09-16
27187	2018-03-01
27189	2021-06-01	https://en.wikipedia.org/wiki/Coopers_Gap_Wind_Farm	110	https://en.wikipedia.org/wiki/Coopers_Gap_Wind_Farm		partial output since 2019/06/01
27314	2019-05-14
27366	2019-07-01
27390	2018-03-25	https://www.mem.gob.gt/wp-content/uploads/2018/11/Energ%C3%ADa-E%C3%B3lica-en-Guatemala.pdf?__cf_chl_jschl_tk__=24ceee2db01fecc57d5347493910e2ac77668116-1599498206-0-AeFLNGL5y5nko2he-Mju0SZpgCTwlqeMGhHMXRAMbOgHDlRUPRlLPvpgLphd5YWr8JTirz4VZPU4XjdJ1BMbcpsqHX5XLA1jNFXhPSCdrWGeaCelLl1WWDz3T_UnuMy53O9h9dpxyWEWRe4djRXTVEar_XOD9XDAd6cyah5H8aCKWty0lskOSwMN4zvWkwdRQOgXLErxj88SBryrYNZb2j2GBWDN6MED3Kw0wI1k7…	None	None
27730	2018-10-01
27883	2017-06-01
28065	2100-01-01
28379	2020-11-01
28380	2020-10-01
29296	2020-10-01
29319	2020-03-01
29610	2021-05-01
29612	2017-11-01
30118	2020-11-01
30386	2024-01-01	https://www.power-technology.com/marketdata/power-plant-profile-mannuem-wind-farm-australia/?cf-view	None
30489	2020-06-01	https://en.wikipedia.org/wiki/Cherry_Tree_Wind_Farm	None
31722	None	None	80	https://www.windbase.eu/projecten/wind-farm-tera-kora-2/
32362	2019-04-11
33051	2021-11-04	https://www.mhe.gob.bo/2021/11/05/gobierno-inaugura-parque-eolico-el-dorado-el-mas-grande-de-bolivia/
33780	2017-06-09	https://www.gub.uy/presidencia/comunicacion/noticias/parque-palomas-salto-comenzo-operar-35-aerogeneradores-potencia-70-megavatios
37689	2019-01-01
22349							14.3629	-90.5626
30508	2021-12-07	https://oie.hr/en/trial-operation-of-the-wind-farm-senj-set-in-motion/
27145	2017-09-01	Luvocac wind farm moved to 2018, since test operation to august 2017
5288			100	https://hu.wikipedia.org/wiki/Kisigm%C3%A1ndi_sz%C3%A9ler%C5%91m%C5%B1
7411			100	https://hu.wikipedia.org/wiki/Kisigm%C3%A1ndi_sz%C3%A9ler%C5%91m%C5%B1
27871	2019-11-01	https://www.power-technology.com/marketdata/power-plant-profile-mozura-montenegro/?cf-view
33795	2018-03-01	https://asko.no/kontakt-oss/vare-asko-selskap/asko-fornybar-as/vare-pagaende-prosjekter/
29636	2019-04-01	https://www.bkw.ch/en/about-us/news/media/press-releases/bkw-inaugurates-new-wind-farm-in-norway				Is only inauguration. Comissioning date might be different?
35988	2018-11-01	https://www.power-technology.com/marketdata/theparak-wind-farm-thailand/
35989	2018-09-01	https://www.power-technology.com/marketdata/tropical-t2-wind-farm-thailand/
35990	2018-09-01	https://www.power-technology.com/marketdata/krs-three-t3-wind-farm-thailand/
25056	2018-03-01	https://www.power-technology.com/data-insights/power-plant-profile-sarahnlom-wind-farm-thailand/
30524	2018-06-01	https://www.power-technology.com/marketdata/power-plant-profile-mittraphap-wind-farm-thailand/
31165	2021-02-15	first 4 turbines exported Nov 2020, 29/31 in mid Feb 2021 and last turbines coinnected in March 2021, Feb 2021 chosesn as most representative: https://reneweconomy.com.au/tilt-completes-waipipi-wind-farm-breaks-five-year-drought-for-new-zealand/ + https://www.windenergy.org.nz/wind-energy/nz-windfarms/operating-&-under-construction/waipipi + https://www.stuff.co.nz/taranaki-daily-news/news/123424…
32429	2021-07-01	https://www.power-technology.com/projects/syvash-onshore-wind-farm/?cf-view				Only year is given
32428	2021-07-01	https://www.power-technology.com/projects/syvash-onshore-wind-farm/?cf-view				Only year is given
15239	2019-03-15	https://www-energyabsolute-co-th.translate.goog/power_windpower_hanuman.asp?_x_tr_sl=auto&_x_tr_tl=de&_x_tr_hl=de&_x_tr_pto=wapp	125	https://site.ieee.org/conescapan2014/visitas-tecnicas/
15240			125	https://site.ieee.org/conescapan2014/visitas-tecnicas/
16701			85	https://ribuni.uni.edu.ni/2896/1/PIENSA25.pdf
16743	2020-08-01	https://www.energy.virginia.gov/offshore-wind/Landing-page.shtml
19986	2016-12-01	https://en.wikipedia.org/wiki/Block_Island_Wind_Farm
30703	2023-06-01	https://en.wikipedia.org/wiki/Turitea_Wind_Farm
22690	2017-11-01	https://serbia-energy.eu/montenegro-krnovo-wind-farm-produced-24186-mwh-in-december/
27144	2017-09-01	same as 27145
30509	2021-12-01	https://www.power-technology.com/data-insights/power-plant-profile-senj-wind-power-project-croatia/
21985		visual inspection					8.57731	39.2433

## Sheet: IDs_excluced
ID	why
23365	duplicated
30386	not yet commissioned and loc not accurate
37873	location not accurate
37876	location not accurate
37875	location not accurate
22998	location not accurate
38079	not offshore. Not sure it has commercial operations
38080	not offshore. Not sure it has commercial operations
38081	not offshore. Not sure it has commercial operations
22690	Decommissioned with no date
