# Supplementary material for: Towards high resolution, validated and open global wind power assessments
Source: Nat Commun. 2026 Jan 14;17:539. doi: 10.1038/s41467-026-68337-z (PMC12804690; doi:10.1038/s41467-026-68337-z)
Supplement: Supplementary file 8 — Source Data [file 41467_2026_68337_MOESM8_ESM.zip]

Archive with 17 entries (17 files):
- Figure1_A.xlsx
- Figure1_B.xlsx
- Figure2.xlsx
- Figure3.xlsx
- Figure4.xlsx
- Figure5.xlsx
- Figure7.xlsx
- SupplementaryFigure1.xlsx
- SupplementaryFigure7.xlsx
- SupplementaryFigure10.xlsx
- SupplementaryFigure11.xlsx
- SupplementaryFigure12.xlsx
- SupplementaryFigure13.xlsx
- SupplementaryFigure2.xlsx
- SupplementaryFigure3.xlsx
- SupplementaryFigure4.xlsx
- SupplementaryFigure5.xlsx
