# Supplementary material for: Towards high resolution, validated and open global wind power assessments
Source: Nat Commun. 2026 Jan 14;17:539. doi: 10.1038/s41467-026-68337-z (PMC12804690; doi:10.1038/s41467-026-68337-z)
Supplement: Supplementary file 8 — Source Data [file 41467_2026_68337_MOESM8_ESM.zip › Figure1_A.xlsx]

## Sheet: Sheet1
Original Wind Speed [m/s]	Corrected Wind Speed [m/s]
0	0
0.252525	0.419565
0.505051	0.839131
0.757576	1.24609
1.0101	1.58973
1.26263	1.92638
1.51515	2.19712
1.76768	2.47407
2.0202	2.67401
2.27273	2.89534
2.52525	3.04745
2.77778	3.24558
3.0303	3.37788
3.28283	3.55952
3.53535	3.68519
3.78788	3.86678
4.0404	4.00245
4.29293	4.19033
4.54545	4.3628
4.79798	4.5688
5.05051	4.75336
5.30303	4.95167
5.55556	5.14315
5.80808	5.36335
6.06061	5.57934
6.31313	5.80054
6.56566	6.01119
6.81818	6.22088
7.07071	6.45842
7.32323	6.68944
7.57576	6.89554
7.82828	7.1036
8.08081	7.3289
8.33333	7.51046
8.58586	7.73216
8.83838	7.93493
9.09091	8.18688
9.34343	8.40477
9.59596	8.58861
9.84848	8.84359
10.101	9.07093
10.3535	9.30289
10.6061	9.50237
10.8586	9.77109
11.1111	9.95139
11.3636	10.208
11.6162	10.4122
11.8687	10.671
12.1212	10.8602
12.3737	11.0822
12.6263	11.3192
12.8788	11.556
13.1313	11.8434
13.3838	12.0255
13.6364	12.2592
13.8889	12.5515
14.1414	12.777
14.3939	12.9813
14.6465	13.2531
14.899	13.427
15.1515	13.7331
15.404	13.9206
15.6566	14.222
15.9091	14.4802
16.1616	14.6806
16.4141	15.0437
16.6667	15.1148
16.9192	15.3622
17.1717	15.8203
17.4242	15.8166
17.6768	15.9611
17.9293	16.2417
18.1818	16.6019
18.4343	16.7136
18.6869	17.0129
18.9394	17.0019
19.1919	17.284
19.4444	17.6068
19.697	17.527
19.9495	17.882
20.202	18.0616
20.4545	18.0467
20.7071	18.0905
20.9596	17.5764
21.2121	18.8484
21.4646	19.0553
21.7172	18.3695
21.9697	18.9483
22.2222	18.6408
22.4747	18.3617
22.7273	18.6268
22.9798	18.7615
23.2323	19.99
23.4848	18.5303
23.7374	20.9343
23.9899	19.2243
24.2424	19.1228
24.4949	20.6012
24.7475	18.8617
25	20.3029
