# Supplementary material for: Towards high resolution, validated and open global wind power assessments
Source: Nat Commun. 2026 Jan 14;17:539. doi: 10.1038/s41467-026-68337-z (PMC12804690; doi:10.1038/s41467-026-68337-z)
Supplement: Supplementary file 8 — Source Data [file 41467_2026_68337_MOESM8_ESM.zip › Figure1_B.xlsx]

## Sheet: Sheet1
Bin Midpoint [m/s]	Correction Factor
3.15	1.09591
3.25	1.08428
3.35	1.06561
3.45	1.05225
3.55	1.04238
3.65	1.03259
3.75	1.02083
3.85	1.01393
3.95	1.00235
4.05	0.990607
4.15	0.98382
4.25	0.9761
4.35	0.968905
4.45	0.966129
4.55	0.959815
4.65	0.959527
4.75	0.952234
4.85	0.949358
4.95	0.945867
5.05	0.941165
5.15	0.938579
5.25	0.93324
5.35	0.933744
5.45	0.927316
5.55	0.925767
5.65	0.92554
5.75	0.922304
5.85	0.923429
5.95	0.917307
6.05	0.920591
6.15	0.918514
6.25	0.917639
6.35	0.918805
6.45	0.917581
6.55	0.91555
6.65	0.916836
6.75	0.911727
6.85	0.912396
6.95	0.91491
7.05	0.913405
7.15	0.911978
7.25	0.911241
7.35	0.913454
7.45	0.912131
7.55	0.910211
7.65	0.907711
7.75	0.909352
7.85	0.907428
7.95	0.906702
8.05	0.906951
8.15	0.904438
8.25	0.903119
8.35	0.901255
8.45	0.904184
8.55	0.90057
8.65	0.90274
8.75	0.902666
8.85	0.89778
8.95	0.902299
9.05	0.900557
9.15	0.898517
9.25	0.898571
9.35	0.899538
9.45	0.897787
9.55	0.895023
9.65	0.896824
9.75	0.897502
9.85	0.897964
9.95	0.896562
10.05	0.897413
10.15	0.898022
10.25	0.897725
10.35	0.898523
10.45	0.896034
10.55	0.898826
10.65	0.895938
10.75	0.899071
10.85	0.899849
10.95	0.897286
11.05	0.897771
11.15	0.895625
11.25	0.896353
11.35	0.898301
11.45	0.893459
11.55	0.894614
11.65	0.896355
11.75	0.895108
11.85	0.899086
11.95	0.896995
12.05	0.896776
12.15	0.895969
12.25	0.899281
12.35	0.895627
12.45	0.893962
12.55	0.891107
12.65	0.896478
12.75	0.893379
12.85	0.897288
12.95	0.896228
13.05	0.89236
13.15	0.901919
13.25	0.895359
13.35	0.89851
13.45	0.89392
13.55	0.898811
13.65	0.899009
13.75	0.902643
13.85	0.903705
13.95	0.900381
14.05	0.90426
14.15	0.903516
14.25	0.900693
14.35	0.901858
14.45	0.89776
14.55	0.89784
14.65	0.904868
14.75	0.898505
14.85	0.9012
14.95	0.902154
15.05	0.906518
15.15	0.906384
15.25	0.90703
15.35	0.895484
15.45	0.903697
15.55	0.908412
15.65	0.90837
15.75	0.904284
15.85	0.914826
15.95	0.910183
16.05	0.907513
16.15	0.908364
16.25	0.90376
16.35	0.911002
16.45	0.916509
16.55	0.913542
16.65	0.906889
16.75	0.917485
16.85	0.914362
16.95	0.907972
17.05	0.915026
17.15	0.921299
17.25	0.9134
17.35	0.906896
17.45	0.907735
17.55	0.922284
17.65	0.902944
17.75	0.906218
17.85	0.916291
17.95	0.905877
18.05	0.915853
18.15	0.913104
18.25	0.910438
18.35	0.914979
18.45	0.906657
18.55	0.919498
18.65	0.91042
18.75	0.907022
18.85	0.911479
18.95	0.897699
19.05	0.892787
19.15	0.900587
19.25	0.907028
19.35	0.898504
19.45	0.905492
19.55	0.883876
19.65	0.889833
19.75	0.880336
19.85	0.901868
