# Supplementary material for: Towards high resolution, validated and open global wind power assessments
Source: Nat Commun. 2026 Jan 14;17:539. doi: 10.1038/s41467-026-68337-z (PMC12804690; doi:10.1038/s41467-026-68337-z)
Supplement: Supplementary file 8 — Source Data [file 41467_2026_68337_MOESM8_ESM.zip › Figure2.xlsx]

## Sheet: Occurrence_per_bin_percentage
	Measured	Calibrated	Non-calibrated
[100]	6.03095	11.688	18.1849
(96-99]	2.9703	2.60301	3.66858
(93-96]	1.87179	1.66225	2.19095
(90-93]	1.58558	1.43156	1.78132
(87-90]	1.48146	1.20914	1.56099
(84-87]	1.5443	1.14679	1.42422
(81-84]	1.41069	1.06975	1.34209
(78-81]	1.38668	1.11512	1.30074
(75-78]	1.39807	1.12429	1.30434
(72-75]	1.41019	1.14885	1.31512
(69-72]	1.40181	1.15845	1.32272
(66-69]	1.43671	1.20673	1.32993
(63-66]	1.45637	1.22059	1.35016
(60-63]	1.48243	1.25415	1.36177
(57-60]	1.5218	1.27432	1.38709
(54-57]	1.59525	1.33589	1.42958
(51-54]	1.65635	1.43039	1.47437
(48-51]	1.73883	1.48	1.52363
(45-48]	1.81363	1.62377	1.59684
(42-45]	2.00887	1.72106	1.6861
(39-42]	2.06698	1.86112	1.77837
(36-39]	2.19116	2.01555	1.87349
(33-36]	2.34914	2.20035	1.99159
(30-33]	2.53104	2.43177	2.1345
(27-30]	2.69449	2.6297	2.25155
(24-27]	2.90335	2.86262	2.41083
(21-24]	3.12085	3.08967	2.56196
(18-21]	3.41441	3.38941	2.77339
(15-18]	3.71041	3.84137	3.11093
(12-15]	4.17599	4.24045	3.39948
(9-12]	4.57173	4.94581	3.73567
(6-9]	5.18231	5.9283	4.26263
(3-6]	6.16301	7.81862	5.11721
(0-3]	11.2634	10.909	7.68147
[0]	6.45966	3.93212	6.38146

## Sheet: Cummulative_FLH_per_bin
	Measured	Calibrated	Non-calibrated
[100]	3230.56	3414.72	4161.44
(96-99]	3230.56	3414.72	4161.44
(93-96]	3219.51	3400.86	4152.66
(90-93]	3195.42	3370.34	4132.55
(87-90]	3161.4	3331.18	4104.45
(84-87]	3119.31	3285.6	4070.07
(81-84]	3069.85	3235.21	4029.77
(78-81]	3016.11	3179.47	3984.74
(75-78]	2957.65	3121.34	3937.31
(72-75]	2896	3060.12	3886.73
(69-72]	2830.97	2995.89	3832.81
(66-69]	2763.5	2929.96	3776.53
(63-66]	2693.43	2862.61	3717.56
(60-63]	2622.24	2795.83	3657.32
(57-60]	2550.05	2729.38	3595.72
(54-57]	2476.49	2663.09	3532.57
(51-54]	2399.68	2597.24	3468.26
(48-51]	2325.56	2530.85	3403.16
(45-48]	2249.94	2466.42	3337.05
(42-45]	2173.52	2400.4	3269.19
(39-42]	2095.72	2335.2	3199.63
(36-39]	2017.49	2269.63	3128.51
(33-36]	1937.39	2201.8	3055.09
(30-33]	1854.85	2132.57	2978.74
(27-30]	1769.64	2060.93	2900.04
(24-27]	1682.78	1989.11	2818.3
(21-24]	1591.68	1914.85	2733.57
(18-21]	1497.68	1839.21	2646.11
(15-18]	1400.79	1761.27	2555.47
(12-15]	1298.52	1683.67	2458.4
(9-12]	1182.48	1597.44	2351.65
(6-9]	1067.24	1503.32	2230.52
(3-6]	939.718	1388.13	2087.61
(0-3]	784.141	1249.95	1906.01
[0]	528.941	1026.37	1591.86
