# Supplementary material for: Towards high resolution, validated and open global wind power assessments
Source: Nat Commun. 2026 Jan 14;17:539. doi: 10.1038/s41467-026-68337-z (PMC12804690; doi:10.1038/s41467-026-68337-z)
Supplement: Supplementary file 8 — Source Data [file 41467_2026_68337_MOESM8_ESM.zip › Figure3.xlsx]

## Sheet: Sheet1
lat	lon	country	data_type	Capacity factor mean error [%]
58.13	-3.07	GBR	aggregated	21.5588
53.4833	-3.1667	GBR	aggregated	-24.5317
53.249	1.39	GBR	aggregated	-15.482
52.9078	2.62861	GBR	aggregated	-2.04127
51.88	1.94	GBR	aggregated	-1.40975
51.7394	1.17444	GBR	aggregated	-6.90501
53.45	-3.58	GBR	aggregated	-1.28106
53.885	1.791	GBR	aggregated	-7.75495
53.644	0.293	GBR	aggregated	-23.3358
53.1833	0.4833	GBR	aggregated	6.02567
51.6439	1.5536	GBR	aggregated	7.46707
54.1	-3.4	GBR	aggregated	26.224
53.275	0.8333	GBR	aggregated	-10.9869
50.6647	-0.2789	GBR	aggregated	-13.5182
54.75	-3.72	GBR	aggregated	-18.4169
53.1167	1.1333	GBR	aggregated	1.98761
51.4306	1.6331	GBR	aggregated	5.11053
54.044	-3.522	GBR	aggregated	13.1974
54.044	-3.522	GBR	aggregated	-20.8868
53.98	-3.46	GBR	aggregated	-7.23593
53.81	0.15	GBR	aggregated	-24.2568
54.0361	5.96306	NLD	aggregated
52.4167	4.16667	NLD	aggregated
52.606	4.419	NLD	aggregated	-13.7287
52.5894	4.20628	NLD	aggregated	-17.8133
51.66	2.8	BEL	aggregated	5.22627
51.6631	2.8339	BEL	aggregated	2.29315
51.528	3.032	BEL	aggregated	0.462355
51.6167	2.9	BEL	aggregated	-3.71535
51.591	2.944	BEL	aggregated	16.262
43.9405	-94.9434	USA	aggregated	-2.4465
45.1593	-95.0069	USA	aggregated	33.8806
42.4788	-71.8998	USA	aggregated	16.9072
42.8258	-99.7774	USA	aggregated	-13.5715
46.0813	-119.109	USA	aggregated	-12.0932
33.9223	-116.558	USA	aggregated	86.8121
33.8801	-116.461	USA	aggregated	110.067
33.8919	-116.59	USA	aggregated	40.7803
33.9123	-116.574	USA	aggregated	37.8211
44.1499	-96.152	USA	aggregated	-2.02577
35.4539	-101.197	USA	aggregated	81.181
37.6343	-100.395	USA	aggregated	6.11481
45.25	-120.273	USA	aggregated	18.141
40.9479	-103.181	USA	aggregated	-19.8826
42.9627	-90.3799	USA	aggregated	25.8042
30.9576	-102.217	USA	aggregated	31.482
43.7548	-95.8535	USA	aggregated	59.99
42.9795	-75.7395	USA	aggregated	27.4047
39.9817	-79.012	USA	aggregated	55.1783
39.921	-79.3912	USA	aggregated	36.5852
44.0126	-96.1152	USA	aggregated	-9.37861
45.7618	-84.7416	USA	aggregated	-14.4984
39.1802	-79.5414	USA	aggregated	25.9165
47.926	-101.304	USA	aggregated	-18.9907
41.5921	-75.4322	USA	aggregated	-18.6286
43.5516	-96.3137	USA	aggregated	0.0378485
33.9245	-116.631	USA	aggregated	104.353
39.7866	-79.0055	USA	aggregated	5.49739
38.106	-121.801	USA	aggregated	16.0168
44.3684	-99.457	USA	aggregated	1.74643
41.3413	-110.819	USA	aggregated	7.8615
36.5542	-99.2826	USA	aggregated	107.439
34.6719	-104.038	USA	aggregated	7.39296
46.2931	-98.8811	USA	aggregated	21.4638
41.2761	-103.695	USA	aggregated	-19.7438
42.4606	-99.8774	USA	aggregated	60.9554
43.3898	-95.2997	USA	aggregated	-3.27155
44.0559	-96.0696	USA	aggregated	15.8344
45.9282	-118.581	USA	aggregated	-1.51778
32.3676	-100.329	USA	aggregated	1.67343
36.4727	-101.328	USA	aggregated	50.2414
41.3847	-83.7363	USA	aggregated	46.0135
42.5825	-95.3756	USA	aggregated	-0.0794491
46.4322	-117.804	USA	aggregated	18.7134
32.3011	-100.006	USA	aggregated	-3.79182
32.243	-100.026	USA	aggregated	3.35543
32.7288	-116.346	USA	aggregated	-13.1096
41.2359	-75.7562	USA	aggregated	-30.7899
39.3823	-74.4504	USA	aggregated	-1.51937
43.385	-111.836	USA	aggregated	-7.18164
37.5796	-96.5359	USA	aggregated	39.3832
33.9645	-103.812	USA	aggregated	-10.8272
42.8637	-114.95	USA	aggregated	-18.6455
32.2704	-100.434	USA	aggregated	18.5353
40.9875	-103.056	USA	aggregated	-10.5858
47.0096	-120.195	USA	aggregated	22.5884
40.4436	-88.6563	USA	aggregated	-9.42129
37.8733	-99.7288	USA	aggregated	42.4043
38.0965	-121.848	USA	aggregated	-6.69063
39.8473	-79.1382	USA	aggregated	-7.70591
40.8848	-104.089	USA	aggregated	2.69884
32.2427	-100.453	USA	aggregated	10.0317
46.5877	-109.775	USA	aggregated	-23.6495
18.9769	-155.689	USA	aggregated	10.3226
36.6423	-99.6259	USA	aggregated	71.9004
43.8458	-88.2642	USA	aggregated	12.755
47.1824	-101.22	USA	aggregated	21.6931
32.0569	-101.197	USA	aggregated	6.34723
32.6146	-99.5151	USA	aggregated	18.4762
43.2457	-72.1388	USA	aggregated	-12.535
41.2978	-89.6189	USA	aggregated	23.4451
43.5732	-94.4443	USA	aggregated	-12.4249
43.7136	-82.9113	USA	aggregated	6.10391
43.637	-92.586	USA	aggregated	27.2879
35.2909	-102.348	USA	aggregated	0.581114
35.2624	-118.201	USA	aggregated	125.894
42.4367	-113.907	USA	aggregated	-23.4442
42.4604	-114.017	USA	aggregated	-24.8424
42.8446	-114.99	USA	aggregated	-15.7028
42.7929	-114.999	USA	aggregated	-23.7083
42.6864	-115.006	USA	aggregated	-24.038
42.8716	-114.967	USA	aggregated	-13.1375
42.8369	-114.969	USA	aggregated	-18.1079
37.7956	-121.66	USA	aggregated	25.0095
46.5328	-67.8161	USA	aggregated	-11.1647
20.811	-156.549	USA	aggregated	26.9918
40.3755	-78.5642	USA	aggregated	-5.85386
32.9253	-101.192	USA	aggregated	11.5506
44.3199	-96.4599	USA	aggregated	9.99926
37.6523	-102.887	USA	aggregated	2.47845
46.3746	-117.785	USA	aggregated	73.8884
40.8579	-76.1136	USA	aggregated	-31.1668
31.9425	-101.254	USA	aggregated	44.2949
32.5436	-99.5447	USA	aggregated	20.5664
32.3229	-100.218	USA	aggregated	38.0553
45.6644	-120.593	USA	aggregated	26.5125
36.132	-84.3567	USA	aggregated	55.0914
39.2098	-79.2107	USA	aggregated	43.8082
32.77	-100.833	USA	aggregated	21.4233
40.4577	-95.4796	USA	aggregated	10.0631
40.2392	-94.6573	USA	aggregated	15.4766
40.4144	-95.54	USA	aggregated	-4.66461
40.0766	-94.5021	USA	aggregated	27.3927
36.407	-101.378	USA	aggregated	54.2788
36.4455	-101.876	USA	aggregated	38.4214
36.4671	-101.812	USA	aggregated	22.5731
42.8153	-78.866	USA	aggregated	56.4019
47.504	-111.439	USA	aggregated	22.8105
32.3836	-100.612	USA	aggregated	-6.66168
32.4543	-100.564	USA	aggregated	-5.47674
42.9025	-75.5747	USA	aggregated	38.9284
32.7471	-100.727	USA	aggregated	12.281
48.0176	-101.29	USA	aggregated	5.2693
40.998	-103.308	USA	aggregated	-0.284714
40.4313	-88.656	USA	aggregated	-12.4853
43.8308	-95.9208	USA	aggregated	19.9616
44.9173	-74.0103	USA	aggregated	31.3507
44.882	-73.9721	USA	aggregated	36.9337
42.5413	-78.2916	USA	aggregated	10.3569
36.626	-99.5219	USA	aggregated	58.5953
41.2973	-89.61	USA	aggregated	-1.95057
47.575	-92.5823	USA	aggregated	17.4312
42.5443	-77.482	USA	aggregated	49.8249
42.5523	-77.4145	USA	aggregated	80.1042
43.835	-83.2165	USA	aggregated	9.2858
43.0273	-115.466	USA	aggregated	12.0921
43.0582	-115.48	USA	aggregated	4.17809
32.3044	-100.196	USA	aggregated	27.4336
41.0673	-89.5807	USA	aggregated	-11.0013
32.1746	-101.809	USA	aggregated	-2.52303
43.4231	-88.4616	USA	aggregated	4.31758
32.4174	-100.255	USA	aggregated	-12.5643
44.025	-98.5814	USA	aggregated	3.13854
40.8971	-121.799	USA	aggregated	-29.4519
43.6527	-82.7279	USA	aggregated	-2.72311
35.5323	-99.7681	USA	aggregated	39.6034
45.7881	-120.555	USA	aggregated	10.4907
45.9116	-99.0475	USA	aggregated	76.5374
34.0928	-101.095	USA	aggregated	7.71592
43.0275	-92.7377	USA	aggregated	1.05613
40.684	-87.4558	USA	aggregated	-2.71158
40.0971	-78.8693	USA	aggregated	27.4262
39.8577	-78.9378	USA	aggregated	10.4618
44.0589	-95.2432	USA	aggregated	1.08043
40.0766	-111.584	USA	aggregated	-85.771
31.9557	-100.808	USA	aggregated	7.77904
43.8756	-94.8575	USA	aggregated	-5.17665
31.8961	-100.859	USA	aggregated	7.66402
43.3122	-93.7652	USA	aggregated	-13.7962
43.4218	-93.1322	USA	aggregated	-1.6398
40.5604	-95.4212	USA	aggregated	23.5762
40.817	-76.2908	USA	aggregated	-14.1626
33.749	-100.969	USA	aggregated	-1.73433
32.158	-100.254	USA	aggregated	1.31196
32.7122	-100.774	USA	aggregated	18.5223
30.8232	-102.329	USA	aggregated	60.7916
46.2734	-104.183	USA	aggregated	-6.12931
32.1989	-101.431	USA	aggregated	30.7034
45.7473	-120.126	USA	aggregated	17.0502
45.4882	-120.583	USA	aggregated	37.5385
33.9418	-116.548	USA	aggregated	52.962
44.4128	-96.4723	USA	aggregated	33.0255
43.7823	-94.9533	USA	aggregated	12.0544
44.0747	-96.0133	USA	aggregated	15.0882
27.0919	-97.5478	USA	aggregated	18.3176
42.2612	-70.8566	USA	aggregated	-8.48026
35.5462	-99.4412	USA	aggregated	12.8102
42.4387	-89.9144	USA	aggregated	-1.39008
41.4437	-94.6475	USA	aggregated	4.16216
38.5031	-101.161	USA	aggregated	-24.7157
32.7654	-99.4137	USA	aggregated	23.4213
45.3574	-70.5785	USA	aggregated	20.2812
43.4198	-92.5332	USA	aggregated	3.23128
35.812	-101.979	USA	aggregated	20.0553
36.0293	-101.883	USA	aggregated	-4.46436
35.9955	-101.859	USA	aggregated	0.0975621
35.9614	-101.801	USA	aggregated	3.62306
42.9884	-105.804	USA	aggregated	34.3188
45.7049	-120.218	USA	aggregated	26.8539
40.3626	-89.4245	USA	aggregated	-18.244
43.0555	-94.9066	USA	aggregated	-16.0988
42.0844	-94.3561	USA	aggregated	-24.1227
38.1418	-121.774	USA	aggregated	6.04338
40.6978	-87.2553	USA	aggregated	17.0468
44.8237	-73.6394	USA	aggregated	-3.18707
42.6448	-78.2303	USA	aggregated	12.9325
44.9185	-74.0452	USA	aggregated	27.3585
36.4991	-101.365	USA	aggregated	39.3107
43.4184	-95.4159	USA	aggregated	4.17796
47.1112	-97.9458	USA	aggregated	4.07524
31.9919	-101.389	USA	aggregated	6.08144
43.2355	-93.8239	USA	aggregated	-2.97259
42.0534	-93.243	USA	aggregated	-4.78595
45.6775	-119.939	USA	aggregated	3.36351
42.8433	-115.037	USA	aggregated	11.3497
42.8761	-115.017	USA	aggregated	-5.51193
41.2759	-88.6873	USA	aggregated	49.8718
43.6097	-88.5585	USA	aggregated	72.7436
36.7646	-99.6486	USA	aggregated	25.3911
42.6681	-97.6695	USA	aggregated	-3.90934
45.6465	-119.986	USA	aggregated	-6.49868
42.7595	-78.4134	USA	aggregated	15.4023
32.9444	-101.59	USA	aggregated	29.9469
32.141	-101.409	USA	aggregated	27.4468
41.1398	-104.998	USA	aggregated	1.45592
45.6426	-119.451	USA	aggregated	-20.2932
45.7286	-119.418	USA	aggregated	-9.51083
45.6485	-119.481	USA	aggregated	-27.5329
45.7017	-119.422	USA	aggregated	-16.0721
45.706	-119.425	USA	aggregated	-10.6574
45.7099	-119.403	USA	aggregated	-20.1663
40.0252	-78.834	USA	aggregated	3.17071
32.4818	-100.564	USA	aggregated	-1.14384
45.5454	-67.975	USA	aggregated	-18.0417
45.3216	-68.3932	USA	aggregated	-34.3048
45.5869	-67.9609	USA	aggregated	-30.1164
43.7431	-92.6756	USA	aggregated	8.49289
47.3591	-97.9043	USA	aggregated	-12.9609
47.0758	-97.9539	USA	aggregated	-7.8873
48.7141	-98.2321	USA	aggregated	-22.112
46.9739	-101.532	USA	aggregated	-9.03008
41.6754	-105.982	USA	aggregated	53.8924
41.7646	-76.8863	USA	aggregated	-6.5551
44.4797	-99.108	USA	aggregated	-16.0552
46.1126	-99.0468	USA	aggregated	23.5505
48.5046	-112.12	USA	aggregated	3.13581
48.5313	-112.174	USA	aggregated	-5.08135
42.8019	-78.8591	USA	aggregated	40.2543
38.5541	-112.965	USA	aggregated	3.44678
44.6769	-72.0901	USA	aggregated	17.3395
20.797	-156.538	USA	aggregated	64.7804
21.6828	-157.969	USA	aggregated	13.8871
43.0254	-105.99	USA	aggregated	2.61441
41.12	-105.026	USA	aggregated	2.08372
41.0021	-88.3713	USA	aggregated	-13.7079
27.1741	-97.4784	USA	aggregated	16.6856
45.5383	-120.431	USA	aggregated	28.7718
34.6382	-110.298	USA	aggregated	-15.3529
35.1697	-103.739	USA	aggregated	21.2014
38.5921	-112.973	USA	aggregated	-2.6027
34.8087	-98.4452	USA	aggregated	-13.1049
41.1389	-88.6328	USA	aggregated	-10.3446
40.6558	-87.0389	USA	aggregated	2.99
40.5998	-86.9999	USA	aggregated	-6.11057
42.6721	-90.2807	USA	aggregated	-3.82779
37.5496	-99.3372	USA	aggregated	23.217
47.1144	-100.64	USA	aggregated	-5.55604
47.3021	-97.9145	USA	aggregated	-12.998
42.8233	-115.011	USA	aggregated	-17.2924
42.8133	-115.049	USA	aggregated	-17.2143
42.7583	-115.006	USA	aggregated	-21.9256
44.4964	-69.335	USA	aggregated	-30.8076
45.9379	-118.577	USA	aggregated	1.05776
40.2691	-78.688	USA	aggregated	5.32724
38.1066	-80.476	USA	aggregated	6.58993
45.794	-120.253	USA	aggregated	14.3884
33.0682	-98.3096	USA	aggregated	6.02997
45.7839	-120.593	USA	aggregated	11.2452
46.2409	-103.784	USA	aggregated	-10.0023
38.7829	-75.1649	USA	aggregated	-3.89638
40.6684	-86.9814	USA	aggregated	11.1058
39.9587	-76.4569	USA	aggregated	10.2498
57.787	-152.443	USA	aggregated	52.3167
46.9574	-120.184	USA	aggregated	14.3609
39.9708	-94.4683	USA	aggregated	3.70507
46.5404	-117.815	USA	aggregated	21.7429
43.7842	-93.4991	USA	aggregated	16.7447
43.5696	-89.0505	USA	aggregated	11.8007
38.1671	-121.793	USA	aggregated	5.03542
40.9446	-103.816	USA	aggregated	-5.17704
43.4551	-111.828	USA	aggregated	-10.9216
28.0078	-97.2754	USA	aggregated	-20.7305
42.7328	-92.3689	USA	aggregated	-12.9672
39.2681	-79.4549	USA	aggregated	-12.9122
39.2844	-79.4382	USA	aggregated	-13.6313
39.3814	-102.299	USA	aggregated	-32.9858
43.373	-94.1312	USA	aggregated	-25.0166
43.4425	-94.9883	USA	aggregated	-17.5374
41.7596	-70.5478	USA	aggregated	-15.8032
27.5941	-98.9054	USA	aggregated	-39.4836
35.9109	-101.541	USA	aggregated	97.4923
35.9343	-101.535	USA	aggregated	137.815
40.52	-78.4788	USA	aggregated	-4.79983
45.8116	-95.9116	USA	aggregated	-4.40108
35.0278	-118.387	USA	aggregated	47.866
40.0091	-95.9351	USA	aggregated	-8.23913
40.8811	-88.9911	USA	aggregated	-14.0004
40.7514	-78.2326	USA	aggregated	-17.6751
36.3356	-99.4594	USA	aggregated	41.3988
43.1427	-74.8945	USA	aggregated	-9.38887
43.6124	-94.203	USA	aggregated	15.7686
35.0082	-118.224	USA	aggregated	31.5888
35.0148	-118.224	USA	aggregated	82.6814
35.0171	-118.235	USA	aggregated	92.0172
33.9066	-116.582	USA	aggregated	67.5917
41.8066	-88.8597	USA	aggregated	-23.3669
35.9295	-101.876	USA	aggregated	-15.6367
36.0683	-98.8112	USA	aggregated	10.0152
40.6145	-89.0707	USA	aggregated	-4.02693
47.0879	-100.694	USA	aggregated	-0.874108
43.9813	-96.4196	USA	aggregated	-26.4023
44.0943	-68.8641	USA	aggregated	12.3821
35.27	-107.389	USA	aggregated	5.97857
36.2854	-99.5597	USA	aggregated	1.21031
43.6704	-95.1268	USA	aggregated	20.9219
34.5953	-110.215	USA	aggregated	-13.3224
42.7349	-73.0407	USA	aggregated	0.0875134
44.0102	-96.0679	USA	aggregated	-6.96133
47.1188	-97.9601	USA	aggregated	-12.8135
44.5391	-96.6564	USA	aggregated	23.413
43.0308	-115.443	USA	aggregated	-0.574215
43.0026	-115.444	USA	aggregated	-5.77833
43.0436	-115.414	USA	aggregated	-7.44494
43.0619	-115.438	USA	aggregated	-8.89309
43.0277	-115.389	USA	aggregated	0.755334
43.9031	-96.0324	USA	aggregated	2.2146
43.0263	-115.498	USA	aggregated	-5.52563
33.8855	-116.575	USA	aggregated	3.47588
43.3699	-93.9158	USA	aggregated	-7.96527
33.6613	-101.386	USA	aggregated	15.8583
34.909	-118.459	USA	aggregated	25.5692
40.6862	-87.5287	USA	aggregated	-5.16161
33.4276	-98.7249	USA	aggregated	89.8845
21.6238	-158.044	USA	aggregated	35.3183
44.344	-87.9252	USA	aggregated	5.52705
44.6633	-70.6305	USA	aggregated	-18.1016
40.915	-84.5668	USA	aggregated	-4.02966
45.6083	-120.617	USA	aggregated	0.738322
38.1468	-121.727	USA	aggregated	5.41306
35.2772	-98.0261	USA	aggregated	12.793
39.434	-79.0403	USA	aggregated	-12.2695
42.1644	-95.467	USA	aggregated	-4.45016
41.5847	-81.5257	USA	aggregated	17.7195
38.3857	-95.5173	USA	aggregated	2.18455
26.4736	-98.4421	USA	aggregated	-21.8724
41.0318	-84.7163	USA	aggregated	-2.73405
40.7069	-88.7055	USA	aggregated	-6.05216
37.7143	-121.522	USA	aggregated	6.06431
40.7305	-87.0575	USA	aggregated	4.54833
41.3931	-94.4448	USA	aggregated	-15.6222
41.2257	-94.4405	USA	aggregated	-18.0761
45.7439	-120.786	USA	aggregated	33.292
37.8163	-99.799	USA	aggregated	-15.1689
38.1634	-104.621	USA	aggregated	-20.281
43.7104	-94.8316	USA	aggregated	19.9487
40.4832	-88.0428	USA	aggregated	-17.4938
38.8459	-98.4386	USA	aggregated	-18.4768
37.7847	-121.69	USA	aggregated	2.33937
38.1153	-121.8	USA	aggregated	-3.67333
42.5924	-73.2739	USA	aggregated	55.8176
38.1541	-121.845	USA	aggregated	-9.04837
41.5493	-76.974	USA	aggregated	-18.8848
42.9922	-115.396	USA	aggregated	-9.24045
26.356	-97.6291	USA	aggregated	-11.341
41.8665	-97.9168	USA	aggregated	-17.7027
46.7939	-124.067	USA	aggregated	-36.5524
42.7037	-112.75	USA	aggregated	-1.49274
42.7363	-112.748	USA	aggregated	-3.43999
37.8919	-100.303	USA	aggregated	-17.7718
42.7065	-112.901	USA	aggregated	-17.9624
41.4872	-76.0268	USA	aggregated	-17.0033
35.0637	-118.379	USA	aggregated	49.1343
35.1436	-114.065	USA	aggregated	4.05747
47.0052	-101.481	USA	aggregated	-18.6098
46.9931	-101.651	USA	aggregated	-17.7089
44.3957	-117.274	USA	aggregated	34.8132
41.9735	-94.2309	USA	aggregated	-14.0915
35.0333	-118.235	USA	aggregated	81.1894
35.0371	-118.244	USA	aggregated	82.2272
42.5773	-93.3331	USA	aggregated	0.0415058
43.8421	-82.7672	USA	aggregated	-0.036049
43.6283	-82.8038	USA	aggregated	5.70111
43.8637	-83.2465	USA	aggregated	0.519806
40.3298	-85.7956	USA	aggregated	17.1749
35.2266	-102.194	USA	aggregated	27.2848
44.7283	-93.0481	USA	aggregated	57.7384
32.9493	-103.273	USA	aggregated	-21.0443
43.7839	-83.1934	USA	aggregated	0.348552
43.3862	-111.73	USA	aggregated	-1.41516
64.0617	-148.912	USA	aggregated	60.9941
32.5292	-107.503	USA	aggregated	-20.4323
35.3214	-97.9864	USA	aggregated	12.8541
35.065	-118.333	USA	aggregated	33.1436
41.6399	-89.0971	USA	aggregated	-8.77624
43.7391	-90.8044	USA	aggregated	21.5022
35.3324	-102.504	USA	aggregated	-8.25408
33.1862	-98.3191	USA	aggregated	-6.98244
43.8585	-86.3842	USA	aggregated	18.4234
40.3321	-78.6596	USA	aggregated	8.47593
48.8038	-112.114	USA	aggregated	-4.9004
20.6011	-156.318	USA	aggregated	27.6012
39.7403	-78.8944	USA	aggregated	-0.959815
40.6435	-78.687	USA	aggregated	16.827
44.7295	-71.2816	USA	aggregated	13.318
37.5331	-99.477	USA	aggregated	-19.9457
42.8891	-115.036	USA	aggregated	-2.00114
43.2871	-84.4916	USA	aggregated	14.1638
44.4221	-70.5521	USA	aggregated	-1.90435
41.1257	-71.5076	USA	aggregated	11.0372
43.3844	-92.7607	USA	aggregated	-23.624
36.5516	-97.7704	USA	aggregated	-19.731
41.8509	-91.2342	USA	aggregated	32.7491
33.0136	-100.542	USA	aggregated	1.37865
42.3915	-71.071	USA	aggregated	59.3085
43.3847	-93.2215	USA	aggregated	-1.76372
35.1808	-99.0184	USA	aggregated	-18.2823
34.562	-117.307	USA	aggregated	-2.59497
34.6232	-117.113	USA	aggregated	-14.665
45.7995	-86.5289	USA	aggregated	1.69306
38.4201	-121.817	USA	aggregated	-15.1186
43.5659	-111.802	USA	aggregated	-1.36493
41.2484	-90.1698	USA	aggregated	7.54323
39.4032	-103.638	USA	aggregated	-4.56866
39.3647	-103.619	USA	aggregated	-12.1743
37.6003	-100.272	USA	aggregated	-20.5349
43.7629	-71.7862	USA	aggregated	3.24029
35.2943	-118.179	USA	aggregated	58.0516
33.0166	-101.692	USA	aggregated	22.662
36.863	-97.4489	USA	aggregated	-15.136
47.3246	-110.654	USA	aggregated	3.68408
41.0209	-84.5873	USA	aggregated	-6.02719
33.9089	-116.556	USA	aggregated	70.6847
44.6587	-73.0687	USA	aggregated	-13.5131
41.9207	-98.166	USA	aggregated	4.82466
43.5476	-83.6454	USA	aggregated	4.40673
35.4068	-101.618	USA	aggregated	-17.8541
35.3227	-101.529	USA	aggregated	-17.859
43.3091	-91.8177	USA	aggregated	21.294
40.9548	-91.3952	USA	aggregated	-11.186
27.8305	-97.4338	USA	aggregated	47.4562
42.1012	-94.2652	USA	aggregated	-15.3665
41.2271	-94.4349	USA	aggregated	-10.8663
41.3396	-94.5707	USA	aggregated	-16.3065
41.2905	-94.4886	USA	aggregated	-13.3237
41.3901	-94.4463	USA	aggregated	-8.81985
41.3914	-94.8768	USA	aggregated	-19.0643
34.7473	-103.319	USA	aggregated	-21.7353
34.7478	-103.294	USA	aggregated	-21.8725
37.7722	-104.832	USA	aggregated	-14.1714
46.4726	-118.054	USA	aggregated	0.905872
43.8068	-83.2516	USA	aggregated	-6.37089
43.5189	-83.5748	USA	aggregated	3.99066
40.0524	-96.9224	USA	aggregated	-15.4581
44.6014	-70.38	USA	aggregated	-21.8649
44.5076	-70.3033	USA	aggregated	-15.681
40.4493	-83.8932	USA	aggregated	24.1819
43.8984	-94.888	USA	aggregated	-2.42476
47.1957	-98.6469	USA	aggregated	-12.9425
43.3716	-84.4645	USA	aggregated	3.87925
35.1681	-101.441	USA	aggregated	7.5527
44.7714	-68.1181	USA	aggregated	-14.1241
45.6637	-95.0301	USA	aggregated	-4.22031
42.6239	-98.4327	USA	aggregated	9.77674
43.7604	-83.2524	USA	aggregated	4.62993
35.7149	-100.55	USA	aggregated	-2.13406
42.178	-77.4992	USA	aggregated	36.9167
33.9468	-103.572	USA	aggregated	-22.043
34.2773	-101.254	USA	aggregated	-8.1813
35.2819	-102.701	USA	aggregated	-8.3922
32.3005	-110.088	USA	aggregated	-9.20904
33.1582	-98.1795	USA	aggregated	-1.27798
41.6603	-89.2497	USA	aggregated	-28.1557
36.5349	-100.794	USA	aggregated	-15.6749
39.6587	-78.9861	USA	aggregated	-18.5395
43.2995	-84.5413	USA	aggregated	8.35977
40.167	-89.5526	USA	aggregated	57.8788
42.2079	-93.599	USA	aggregated	-27.7842
42.1614	-92.4425	USA	aggregated	-30.2549
34.4233	-97.2399	USA	aggregated	-2.15466
33.0144	-103.854	USA	aggregated	-21.2241
41.9255	-70.6443	USA	aggregated	1.61518
46.0927	-102.583	USA	aggregated	-5.32603
47.7097	-111.951	USA	aggregated	-2.61243
41.5446	-99.5423	USA	aggregated	-6.15894
36.5109	-101.567	USA	aggregated	-14.6873
35.1878	-98.9389	USA	aggregated	-11.5372
34.7196	-102.715	USA	aggregated	-20.5212
40.3957	-87.7348	USA	aggregated	-12.8143
26.9065	-97.6216	USA	aggregated	-0.156073
34.8319	-97.9345	USA	aggregated	-2.25962
26.5394	-97.6289	USA	aggregated	-3.30568
41.9365	-94.8724	USA	aggregated	-13.8045
39.3197	-103.406	USA	aggregated	-18.5136
39.8588	-96.3608	USA	aggregated	0.807307
26.1431	-97.4916	USA	aggregated	-11.5724
39.3169	-79.396	USA	aggregated	-11.7103
48.9606	-99.5343	USA	aggregated	-12.5565
43.8254	-92.799	USA	aggregated	-10.8908
45.1295	-68.3606	USA	aggregated	-34.9611
34.3944	-97.2082	USA	aggregated	-9.53354
35.0664	-118.243	USA	aggregated	59.3981
32.8504	-101.142	USA	aggregated	-0.0430601
33.9741	-101.616	USA	aggregated	-10.7905
41.5816	-71.4869	USA	aggregated	-18.6521
41.0424	-84.5997	USA	aggregated	6.53946
41.6755	-71.7078	USA	aggregated	-25.6708
41.6671	-71.7038	USA	aggregated	-24.8568
41.6955	-71.7212	USA	aggregated	-36.6386
41.6865	-71.7295	USA	aggregated	-29.2706
41.6599	-71.6999	USA	aggregated	-27.9286
41.672	-71.7022	USA	aggregated	-20.9034
26.4255	-98.6258	USA	aggregated	-8.613
26.5411	-98.7207	USA	aggregated	-14.994
34.1083	-101.374	USA	aggregated	-15.173
31.8637	-98.7073	USA	aggregated	2.57338
36.9934	-97.189	USA	aggregated	-4.4967
36.3644	-101.072	USA	aggregated	-9.82807
44.4261	-117.262	USA	aggregated	16.2563
44.4236	-117.279	USA	aggregated	11
44.3538	-117.315	USA	aggregated	14.5838
44.4184	-117.255	USA	aggregated	20.5802
44.3819	-117.272	USA	aggregated	6.90823
34.6901	-102.234	USA	aggregated	-17.6653
41.775	-70.613	USA	aggregated	35.0232
44.8638	-74.0586	USA	aggregated	20.8635
41.7461	-71.117	USA	aggregated	68.6039
27.1586	-98.8686	USA	aggregated	-33.9414
48.5402	-102.935	USA	aggregated	-15.9383
41.7945	-71.3873	USA	aggregated	1.19329
42.1751	-70.7285	USA	aggregated	11.3426
41.6391	-70.8734	USA	aggregated	15.0212
33.6205	-99.3658	USA	aggregated	-8.97709
33.6768	-99.5083	USA	aggregated	-7.37644
41.9166	-91.6509	USA	aggregated	46.2578
37.1273	-97.2583	USA	aggregated	-12.5288
37.4938	-99.9721	USA	aggregated	-15.8363
40.64	-90.6996	USA	aggregated	-3.81801
43.0431	-72.024	USA	aggregated	-32.9526
37.8939	-109.385	USA	aggregated	-10.3811
36.3041	-76.4398	USA	aggregated	16.2212
36.9154	-97.6655	USA	aggregated	-11.929
41.0997	-83.6435	USA	aggregated	3.527
26.4056	-98.5784	USA	aggregated	-17.622
46.8257	-102.057	USA	aggregated	-15.0122
40.7183	-83.2286	USA	aggregated	-4.60399
41.0944	-83.6391	USA	aggregated	10.3322
34.772	-102.94	USA	aggregated	-14.847
34.7213	-103.102	USA	aggregated	-13.945
33.9511	-101.226	USA	aggregated	-21.7641
36.597	-100.571	USA	aggregated	-14.7125
42.0103	-98.0149	USA	aggregated	-5.52717
34.8355	-103.265	USA	aggregated	-5.0386
39.7312	-79.2007	USA	aggregated	10.6861
34.136	-99.0857	USA	aggregated	-11.9654
33.3861	-99.576	USA	aggregated	-9.78089
34.0163	-101.138	USA	aggregated	-4.45773
34.5623	-102.501	USA	aggregated	-22.5268
41.1571	-84.7364	USA	aggregated	6.74005
45.0441	-96.9096	USA	aggregated	10.3959
36.9943	-97.6575	USA	aggregated	-14.4682
41.8652	-77.6724	USA	aggregated	8.14696
36.1854	-99.4734	USA	aggregated	-4.11161
41.0055	-88.1782	USA	aggregated	-21.6227
35.0467	-118.29	USA	aggregated	52.4966
27.5144	-98.8816	USA	aggregated	-26.3115
40.4709	-95.1823	USA	aggregated	-0.109272
37.3474	-100.012	USA	aggregated	-9.72283
37.8814	-99.6407	USA	aggregated	-13.6353
31.2438	-99.4794	USA	aggregated	-9.40769
42.6267	-70.6572	USA	aggregated	13.1364
41.4872	-92.6889	USA	aggregated	7.97767
43.9794	-82.8707	USA	aggregated	1.64555
33.3937	-99.7139	USA	aggregated	-11.4488
32.9068	-100.96	USA	aggregated	2.45734
40.5692	-98.3345	USA	aggregated	-19.4513
41.6776	-97.3897	USA	aggregated	-13.8432
31.2283	-101.406	USA	aggregated	-5.46472
33.3566	-103.281	USA	aggregated	-30.5375
41.6144	-71.2513	USA	aggregated	-21.7322
41.0028	-84.0337	USA	aggregated	-4.7705
40.5912	-83.1787	USA	aggregated	18.8039
42.8745	-72.9884	USA	aggregated	1.40742
37.7768	-102.456	USA	aggregated	0.053256
40.8953	-97.1877	USA	aggregated	-16.3604
43.4001	-92.333	USA	aggregated	-1.52198
42.1356	-94.1905	USA	aggregated	-2.52317
43.5518	-84.6343	USA	aggregated	6.73295
31.6125	-98.5388	USA	aggregated	1.84485
35.3116	-97.9079	USA	aggregated	-1.76772
36.6059	-97.377	USA	aggregated	-9.57616
40.7869	-83.7399	USA	aggregated	6.32958
41.0826	-83.644	USA	aggregated	3.94313
44.4969	-96.1087	USA	aggregated	-6.13845
32.849	-101.195	USA	aggregated	7.561
38.8759	-99.4034	USA	aggregated	-17.6689
43.3655	-92.8183	USA	aggregated	-3.21087
40.1279	-84.6151	USA	aggregated	5.87753
41.6787	-97.4092	USA	aggregated	-19.5384
42.382	-79.2145	USA	aggregated	4.045
40.6319	-97.6427	USA	aggregated	-23.8123
42.5809	-79.1027	USA	aggregated	-3.21451
39.9787	-89.3443	USA	aggregated	-1.90647
46.0494	-98.877	USA	aggregated	10.3015
40.6858	-87.1896	USA	aggregated	8.93759
26.3171	-97.4712	USA	aggregated	36.1844
42.2258	-73.0258	USA	aggregated	-1.89223
31.0526	-100.618	USA	aggregated	-6.4083
42.1816	-97.9329	USA	aggregated	-5.66683
43.9128	-96.1931	USA	aggregated	17.2582
33.5498	-101.797	USA	aggregated	27.9336
26.6664	-98.9612	USA	aggregated	-18.9079
36.1992	-99.3147	USA	aggregated	-0.647291
33.1728	-101.743	USA	aggregated	-12.2988
31.2638	-101.123	USA	aggregated	7.64547
43.0143	-94.0222	USA	aggregated	-10.502
41.7978	-71.5297	USA	aggregated	1.93159
41.7946	-71.54	USA	aggregated	-2.14165
41.7935	-71.5306	USA	aggregated	3.27673
41.7961	-71.5358	USA	aggregated	1.65351
41.7985	-71.5407	USA	aggregated	-8.4623
41.8001	-71.5362	USA	aggregated	-1.26604
41.7991	-71.5493	USA	aggregated	-9.38695
43.1752	-89.5504	USA	aggregated	13.0837
26.5369	-98.7473	USA	aggregated	15.4839
43.3484	-84.3845	USA	aggregated	12.1302
37.751	-104.457	USA	aggregated	9.7339
37.406	-94.4397	USA	aggregated	26.2846
38.0838	-80.6534	USA	aggregated	9.61347
40.2675	-92.5236	USA	aggregated	78.3117
34.2112	-99.5543	USA	aggregated	-7.00189
32.5866	-100.568	USA	aggregated	26.3994
26.5394	-98.4791	USA	aggregated	4.39575
33.2938	-101.581	USA	aggregated	17.0541
40.25	-94.9406	USA	aggregated	12.3498
41.0931	-83.6378	USA	aggregated	12.0293
41.1923	-84.6128	USA	aggregated	1.93554
33.6939	-99.7162	USA	aggregated	2.05023
36.5614	-99.3597	USA	aggregated	33.7424
40.7698	-86.9937	USA	aggregated	5.59066
42.2103	-72.8718	USA	aggregated	-22.0152
45.6919	-119.468	USA	aggregated	87.042
47.0027	-101.825	USA	aggregated	-0.372908
40.4738	-94.9415	USA	aggregated	21.4231
31.6035	-96.8473	USA	aggregated	13.1794
26.7344	-99.0131	USA	aggregated	-10.9582
44.7452	-68.234	USA	aggregated	-22.4873
46.7188	-122.603	USA	aggregated	4.13133
44.9065	-96.8755	USA	aggregated	-2.40335
41.1653	-97.5701	USA	aggregated	-17.5963
43.6419	-96.2623	USA	aggregated	-24.4588
41.721	-92.2265	USA	aggregated	3.77405
45.683	-119.458	USA	aggregated	87.1501
45.6484	-119.562	USA	aggregated	85.6284
45.6374	-119.546	USA	aggregated	79.3593
43.5809	-93.3079	USA	aggregated	-5.04805
55.6923	12.6708	DNK	aggregated	-0.177474
55.6906	12.6708	DNK	aggregated	22.878
55.9703	10.3586	DNK	aggregated	1.59204
56.6679	8.21752	DNK	aggregated	1.51878
56.6557	8.22412	DNK	aggregated	-7.52497
56.6659	11.154	DNK	aggregated	-2.62122
55.74	7.65962	DNK	aggregated	9.64687
56.6648	8.2415	DNK	aggregated	-7.06235
56.7656	8.66965	DNK	TimeResolved	-14.1658
56.7567	8.64515	DNK	TimeResolved	-14.2829
57.259	9.66371	DNK	TimeResolved	-7.625
57.2479	9.68257	DNK	TimeResolved	-9.73112
57.0563	9.16513	DNK	TimeResolved	20.677
57.0734	9.12372	DNK	TimeResolved	1.28896
57.0623	8.88402	DNK	TimeResolved	-6.19303
57.0515	8.88405	DNK	TimeResolved	-6.13422
57.0839	8.88398	DNK	TimeResolved	-3.70279
55.5992	8.59271	DNK	TimeResolved	-20.9609
55.6067	8.65587	DNK	TimeResolved	-9.55438
57.2263	9.96137	DNK	TimeResolved	-2.04422
57.2278	9.9565	DNK	TimeResolved	2.83963
57.2292	9.9516	DNK	TimeResolved	-4.43372
57.4967	9.9119	DNK	TimeResolved	-14.9255
57.4921	9.91889	DNK	TimeResolved	-18.5166
57.3746	10.0294	DNK	TimeResolved	-17.193
57.3862	10.0334	DNK	TimeResolved	-17.6611
55.9687	9.24254	DNK	TimeResolved	6.03765
55.9657	9.24191	DNK	TimeResolved	-3.65296
55.8353	9.09327	DNK	TimeResolved	16.125
55.8326	9.07987	DNK	TimeResolved	14.9993
57.1224	10.1506	DNK	TimeResolved	20.7569
57.1307	10.1143	DNK	TimeResolved	20.8066
57.1252	8.61735	DNK	TimeResolved	-10.2744
57.1238	8.62551	DNK	TimeResolved	0.405054
57.1216	8.63536	DNK	TimeResolved	-2.44499
57.4321	10.1314	DNK	TimeResolved	9.63956
57.4448	10.1187	DNK	TimeResolved	6.321
57.1652	10.3981	DNK	TimeResolved	-6.76822
57.1695	10.4186	DNK	TimeResolved	-4.10837
55.904	9.09084	DNK	TimeResolved	26.5777
57.057	8.88393	DNK	TimeResolved	-5.06127
56.6718	9.71267	DNK	TimeResolved	15.9365
56.676	9.72022	DNK	TimeResolved	31.0795
56.497	9.19264	DNK	TimeResolved	-1.46389
56.5004	9.19695	DNK	TimeResolved	1.68019
56.5038	9.20125	DNK	TimeResolved	-0.699414
56.6811	8.8739	DNK	TimeResolved	2.72556
56.6775	8.8847	DNK	TimeResolved	0.675994
56.1462	9.75372	DNK	TimeResolved	4.96836
56.1463	9.74716	DNK	TimeResolved	4.51126
56.1463	9.74058	DNK	TimeResolved	3.66285
56.5657	9.87374	DNK	TimeResolved	42.9953
56.5752	9.86913	DNK	TimeResolved	49.3032
55.4528	8.51037	DNK	TimeResolved	-10.427
55.4519	8.51843	DNK	TimeResolved	-7.35812
54.9045	8.9583	DNK	TimeResolved	18.8269
54.9045	8.9583	DNK	TimeResolved	20.8715
55.8498	8.33474	DNK	TimeResolved	8.40776
55.852	8.3267	DNK	TimeResolved	8.09534
55.8311	8.7337	DNK	TimeResolved	13.7381
55.8253	8.72632	DNK	TimeResolved	8.67291
55.8496	8.44171	DNK	TimeResolved	22.265
55.8549	8.41004	DNK	TimeResolved	12.3837
56.3233	8.7654	DNK	TimeResolved	4.36475
56.3158	8.77347	DNK	TimeResolved	3.35368
56.4571	8.1879	DNK	TimeResolved	-4.68599
56.4625	8.21381	DNK	TimeResolved	-5.18397
56.3684	8.3553	DNK	TimeResolved	8.07073
56.3767	8.37951	DNK	TimeResolved	12.3343
56.4126	8.85415	DNK	TimeResolved	4.21152
56.3197	8.45848	DNK	TimeResolved	-16.7578
56.3196	8.46474	DNK	TimeResolved	9.87142
56.4376	8.34031	DNK	TimeResolved	-17.0642
56.4498	8.34654	DNK	TimeResolved	-14.1882
56.4424	8.15102	DNK	TimeResolved	-0.394908
56.1244	8.24064	DNK	TimeResolved	-6.23404
56.1129	8.24009	DNK	TimeResolved	-12.6198
56.0429	8.35048	DNK	TimeResolved	4.79194
55.9072	8.85625	DNK	TimeResolved	4.47073
55.8998	8.8755	DNK	TimeResolved	14.0702
55.4783	10.5572	DNK	TimeResolved	1.4479
55.4718	10.5524	DNK	TimeResolved	-3.0814
54.9419	11.1684	DNK	TimeResolved	-8.03476
54.9302	11.1764	DNK	TimeResolved	-9.16192
54.8318	11.3026	DNK	TimeResolved	-16.604
54.8384	11.3002	DNK	TimeResolved	-18.456
54.8082	11.5	DNK	TimeResolved	-6.90251
54.8137	11.4983	DNK	TimeResolved	-3.48732
55.5595	11.2241	DNK	TimeResolved	-7.06933
55.5626	11.2298	DNK	TimeResolved	-2.40007
55.1435	11.9654	DNK	TimeResolved	-9.30744
55.1458	11.962	DNK	TimeResolved	-4.92048
55.148	11.9586	DNK	TimeResolved	-4.96813
54.726	11.2763	DNK	TimeResolved	-20.7011
54.7153	11.3256	DNK	TimeResolved	-15.8534
55.3512	12.1007	DNK	TimeResolved	-10.3713
55.3655	12.0968	DNK	TimeResolved	9.21624
54.8971	11.0336	DNK	TimeResolved	-15.2742
54.9111	11.0324	DNK	TimeResolved	-14.6302
54.7674	11.0012	DNK	TimeResolved	-2.38986
54.7604	11.0168	DNK	TimeResolved	-0.51064
55.2235	11.6244	DNK	TimeResolved	-7.20966
55.2212	11.6315	DNK	TimeResolved	4.18585
55.219	11.6385	DNK	TimeResolved	-2.92509
54.9382	11.0921	DNK	TimeResolved	10.4431
54.933	11.0688	DNK	TimeResolved	-2.78796
54.7506	11.2518	DNK	TimeResolved	-11.1157
54.7428	11.2847	DNK	TimeResolved	-5.0927
54.7841	11.2515	DNK	TimeResolved	-0.308043
54.7858	11.2415	DNK	TimeResolved	-1.13986
48.7653	10.1626	DEU	TimeResolved	19.0554
54.0719	10.2942	DEU	TimeResolved	5.9353
54.0738	10.2994	DEU	TimeResolved	9.56426
50.8988	11.4972	DEU	TimeResolved	21.5361
53.9942	11.95	DEU	TimeResolved	54.7462
53.9661	11.9431	DEU	TimeResolved	52.2541
53.1423	11.7919	DEU	TimeResolved	38.2028
53.144	11.7977	DEU	TimeResolved	49.1894
-40.3006	175.822	NZL	TimeResolved	29.509
-37.8736	174.968	NZL	TimeResolved	1.46938
-41.2602	174.669	NZL	TimeResolved	24.0519
-45.7649	168.29	NZL	TimeResolved	6.10033
-40.3473	175.782	NZL	TimeResolved	22.546
54.523	7.705	DEU	TimeResolved	12.3272
54.61	12.651	DEU	TimeResolved	-1.64634
54.983	13.162	DEU	TimeResolved	7.29616
55.138	7.201	DEU	TimeResolved	2.02203
54.067	7.0333	DEU	TimeResolved	25.4362
54.05	7.0167	DEU	TimeResolved	31.3667
53.982	6.818	DEU	TimeResolved	38.8824
54.445	7.683	DEU	TimeResolved	8.00287
55.2	6.852	DEU	TimeResolved	8.88646
64.2248	10.3746	NOR	TimeResolved	20.7928
58.5866	5.94289	NOR	TimeResolved	19.6309
58.4262	6.08411	NOR	TimeResolved	40.9712
63.3608	9.49506	NOR	TimeResolved	21.1766
59.323	5.43299	NOR	TimeResolved	0.671993
61.6843	5.07449	NOR	TimeResolved	13.9547
70.6721	29.7108	NOR	TimeResolved	-8.20916
62.6659	6.19785	NOR	TimeResolved	32.3428
64.0726	10.0927	NOR	TimeResolved	14.9013
63.5012	8.76818	NOR	TimeResolved	-27.0986
64.0453	10.1566	NOR	TimeResolved	14.2643
58.1557	6.68184	NOR	TimeResolved	-1.69974
61.251	4.96155	NOR	TimeResolved	12.6488
59.487	11.7277	NOR	TimeResolved	-12.4723
60.3431	11.4833	NOR	TimeResolved	-7.21017
62.1591	5.24424	NOR	TimeResolved	2.62505
61.1995	11.8026	NOR	TimeResolved	-45.5038
64.2155	10.4167	NOR	TimeResolved	58.3916
58.7494	5.90795	NOR	TimeResolved	19.0827
58.6655	5.95914	NOR	TimeResolved	6.60799
63.8793	10.1592	NOR	TimeResolved	27.2625
58.3436	6.43569	NOR	TimeResolved	34.077
58.7304	5.94811	NOR	TimeResolved	18.8809
58.5315	6.7928	NOR	TimeResolved	27.6588
59.3157	4.90483	NOR	TimeResolved	-3.91493
63.8198	9.62998	NOR	TimeResolved	3.09804
58.8351	5.8975	NOR	TimeResolved	23.7179
64.9015	10.8888	NOR	TimeResolved	-2.85029
-2.825	-41.714	BRA	TimeResolved	-40.2865
-2.827	-41.714	BRA	TimeResolved	-41.0649
-2.818	-41.714	BRA	TimeResolved	-42.2384
-2.819	-41.714	BRA	TimeResolved	-42.5148
-2.82	-41.714	BRA	TimeResolved	-41.8316
-2.821	-41.714	BRA	TimeResolved	-41.2769
-2.823	-41.714	BRA	TimeResolved	-40.9714
-2.824	-41.714	BRA	TimeResolved	-39.2473
-2.825	-41.714	BRA	TimeResolved	-39.8256
-2.826	-41.714	BRA	TimeResolved	-39.9126
-2.828	-41.714	BRA	TimeResolved	-42.3872
-2.829	-41.714	BRA	TimeResolved	-42.6885
-2.831	-41.714	BRA	TimeResolved	-43.8923
-2.832	-41.714	BRA	TimeResolved	-44.2187
-2.834	-41.714	BRA	TimeResolved	-45.4776
-2.835	-41.714	BRA	TimeResolved	-46.4717
-2.837	-41.714	BRA	TimeResolved	-47.5391
-2.838	-41.714	BRA	TimeResolved	-47.8592
-2.84	-41.714	BRA	TimeResolved	-50.2677
-2.83	-41.714	BRA	TimeResolved	-42.3048
