# Supplementary material for: Towards high resolution, validated and open global wind power assessments
Source: Nat Commun. 2026 Jan 14;17:539. doi: 10.1038/s41467-026-68337-z (PMC12804690; doi:10.1038/s41467-026-68337-z)
Supplement: Supplementary file 8 — Source Data [file 41467_2026_68337_MOESM8_ESM.zip › Figure4.xlsx]

## Sheet: a
Percentage [%]	Capacity factor [-]_E115-3000_Enercon	Capacity factor [-]_capacity_factor_measured	Capacity factor [-]_SPC
0	0	0	0
0.0077	0	0	0
0.0154	0	0	0
0.0231	0	0	0
0.0308	0	0	0
0.0385	0	0	0
0.0462	0	0	0
0.0539	0	0	0
0.0616	0	0	0
0.0693	0	0	0
0.077	0	0	0
0.0847	0	0	0
0.0924	0	0	0
0.1001	0	0	0
0.1078	0	0	0
0.1155	0	0	0
0.1232	0	0	0
0.1309	0	0	0
0.1386	0	0	0
0.1463	0	0	0
0.154	0	0	0
0.1617	0	0	0
0.1694	0	0	0
0.1771	0.001	0	0
0.1848	0.001	0	0
0.1925	0.001	0	0
0.2002	0.001	0	0
0.2079	0.001	0	0
0.2156	0.001	0	0
0.2233	0.001	0	0
0.231	0.001	0	0
0.2387	0.001	0	0
0.2464	0.001	0	0
0.2541	0.001	0	0
0.2618	0.001	0	0
0.2695	0.001	0	0
0.2772	0.001	0	0
0.2849	0.001	0	0
0.2926	0.001	0	0
0.3003	0.001	0	0
0.308	0.001	0	0
0.3157	0.001	0	0
0.3234	0.001	0	0
0.3311	0.002	0	0
0.3388	0.002	0	0
0.3465	0.002	0	0
0.3542	0.002	0	0
0.3619	0.002	0	0
0.3696	0.002	0	0
0.3773	0.002	0	0
0.385	0.002	0	0
0.3927	0.002	0	0
0.4004	0.002	0	0
0.4081	0.002	0	0
0.4158	0.002	0	0
0.4235	0.002	0	0
0.4312	0.002	0	0
0.4389	0.002	0	0
0.4466	0.002	0	0
0.4543	0.002	0	0
0.462	0.002	0	0
0.4697	0.002	0	0
0.4774	0.002	0	0
0.4851	0.003	0	0
0.4928	0.003	0	0
0.5005	0.003	0	0
0.5082	0.003	0	0
0.5159	0.003	0	0
0.5236	0.003	0	0
0.5313	0.003	0	0
0.539	0.003	0	0
0.5467	0.003	0	0
0.5544	0.003	0	0
0.5621	0.003	0	0
0.5698	0.003	0	0
0.5775	0.003	0	0
0.5852	0.003	0	0
0.5929	0.004	0	0
0.6006	0.004	0	0
0.6083	0.004	0	0
0.616	0.004	0	0
0.6237	0.004	0	0
0.6314	0.004	0	0
0.6391	0.005	0	0
0.6468	0.005	0	0
0.6545	0.005	0	0
0.6621	0.005	0	0
0.6698	0.005	0	0
0.6775	0.005	0	0
0.6852	0.005	0	0
0.6929	0.005	0	0
0.7006	0.005	0	0
0.7083	0.005	0	0
0.716	0.005	0	0
0.7237	0.005	0	0
0.7314	0.005	0	0
0.7391	0.005	0	0
0.7468	0.005	0	0
0.7545	0.005	0	0
0.7622	0.005	0	0
0.7699	0.005	0	0
0.7776	0.005	0	0
0.7853	0.006	0	0
0.793	0.006	0	0
0.8007	0.006	0	0
0.8084	0.006	0	0
0.8161	0.006	0	0
0.8238	0.006	0	0
0.8315	0.006	0	0
0.8392	0.006	0	0
0.8469	0.006	0	0
0.8546	0.006	0	0
0.8623	0.006	0	0
0.87	0.006	0	0
0.8777	0.006	0	0
0.8854	0.006	0.000166667	0
0.8931	0.006	0.000166667	0
0.9008	0.006	0.000166667	0
0.9085	0.006	0.000333333	0
0.9162	0.006	0.000333333	0
0.9239	0.007	0.000333333	0
0.9316	0.007	0.000333333	0
0.9393	0.007	0.000333333	0
0.947	0.007	0.000333333	0
0.9547	0.007	0.000333333	0
0.9624	0.007	0.000333333	0
0.9701	0.008	0.000333333	0.001
0.9778	0.008	0.000333333	0.001
0.9855	0.008	0.000333333	0.001
0.9932	0.008	0.000333333	0.001
1.0009	0.008	0.000416667	0.001
1.0086	0.008	0.000555556	0.001
1.0163	0.008	0.000666667	0.001
1.024	0.008	0.000666667	0.001
1.0317	0.008	0.000666667	0.001
1.0394	0.008	0.000666667	0.001
1.0471	0.008	0.000666667	0.001
1.0548	0.008	0.000666667	0.001
1.0625	0.008	0.000666667	0.001
1.0702	0.008	0.000666667	0.001
1.0779	0.008	0.000666667	0.001
1.0856	0.008	0.000666667	0.001
1.0933	0.008	0.000666667	0.001
1.101	0.008	0.000777778	0.001
1.1087	0.008	0.001	0.001
1.1164	0.008	0.001	0.001
1.1241	0.008	0.001	0.001
1.1318	0.008	0.001	0.001
1.1395	0.008	0.001	0.001
1.1472	0.008	0.001	0.001
1.1549	0.008	0.001	0.001
1.1626	0.008	0.001	0.001
1.1703	0.008	0.001	0.001
1.178	0.008	0.001	0.001
1.1857	0.008	0.001	0.001
1.1934	0.008	0.001	0.001
1.2011	0.009	0.001	0.002
1.2088	0.009	0.001	0.002
1.2165	0.009	0.001	0.002
1.2242	0.009	0.00116667	0.002
1.2319	0.009	0.00116667	0.002
1.2396	0.009	0.00133333	0.002
1.2473	0.009	0.00133333	0.002
1.255	0.009	0.00133333	0.002
1.2627	0.009	0.00133333	0.002
1.2704	0.009	0.00133333	0.002
1.2781	0.009	0.00133333	0.002
1.2858	0.009	0.00133333	0.002
1.2935	0.009	0.0015	0.002
1.3012	0.009	0.0015	0.002
1.3089	0.009	0.0015	0.002
1.3166	0.009	0.0015	0.002
1.3243	0.009	0.00166667	0.002
1.332	0.009	0.00166667	0.002
1.3397	0.009	0.00166667	0.002
1.3474	0.009	0.00166667	0.002
1.3551	0.009	0.00166667	0.002
1.3628	0.009	0.00166667	0.002
1.3705	0.009	0.00166667	0.002
1.3782	0.009	0.00166667	0.002
1.3859	0.009	0.00183333	0.002
1.3936	0.009	0.00188889	0.002
1.4013	0.009	0.002	0.002
1.409	0.009	0.002	0.002
1.4167	0.009	0.002	0.002
1.4244	0.009	0.002	0.002
1.4321	0.009	0.002	0.002
1.4398	0.009	0.002	0.002
1.4475	0.009	0.002	0.002
1.4552	0.009	0.002	0.002
1.4629	0.009	0.002	0.003
1.4706	0.009	0.00216667	0.003
1.4783	0.009	0.00233333	0.003
1.486	0.01	0.00233333	0.003
1.4937	0.01	0.00233333	0.003
1.5014	0.01	0.00233333	0.003
1.5091	0.01	0.00233333	0.003
1.5168	0.01	0.00233333	0.003
1.5245	0.01	0.00233333	0.003
1.5322	0.01	0.0025	0.003
1.5399	0.01	0.00255556	0.003
1.5476	0.01	0.00266667	0.003
1.5553	0.01	0.00266667	0.003
1.563	0.01	0.00266667	0.003
1.5707	0.01	0.00266667	0.004
1.5784	0.01	0.00266667	0.004
1.5861	0.01	0.00266667	0.004
1.5938	0.01	0.00266667	0.004
1.6015	0.01	0.00266667	0.004
1.6092	0.01	0.00266667	0.004
1.6169	0.011	0.00266667	0.004
1.6246	0.011	0.00266667	0.004
1.6323	0.011	0.00266667	0.004
1.64	0.011	0.00266667	0.004
1.6477	0.011	0.0028	0.004
1.6554	0.011	0.00283333	0.004
1.6631	0.011	0.00288889	0.004
1.6708	0.011	0.00291667	0.004
1.6785	0.011	0.003	0.004
1.6862	0.011	0.003	0.004
1.6939	0.011	0.003	0.004
1.7016	0.011	0.003	0.004
1.7093	0.011	0.003	0.004
1.717	0.011	0.00322222	0.004
1.7247	0.011	0.00333333	0.004
1.7324	0.011	0.00333333	0.004
1.7401	0.011	0.00333333	0.004
1.7478	0.011	0.00333333	0.004
1.7555	0.011	0.00333333	0.004
1.7632	0.011	0.00333333	0.004
1.7709	0.011	0.00333333	0.004
1.7786	0.011	0.00333333	0.004
1.7863	0.011	0.00333333	0.004
1.794	0.011	0.00333333	0.004
1.8017	0.011	0.00333333	0.004
1.8094	0.011	0.00344444	0.004
1.8171	0.011	0.0035	0.005
1.8248	0.011	0.0035	0.005
1.8325	0.011	0.0036	0.005
1.8402	0.011	0.00366667	0.005
1.8479	0.012	0.00366667	0.005
1.8556	0.012	0.00366667	0.005
1.8633	0.012	0.00366667	0.005
1.871	0.012	0.00366667	0.005
1.8787	0.012	0.00366667	0.005
1.8864	0.012	0.00366667	0.005
1.8941	0.012	0.00366667	0.006
1.9018	0.012	0.00366667	0.006
1.9095	0.012	0.00366667	0.006
1.9172	0.012	0.00393333	0.006
1.9249	0.012	0.004	0.006
1.9326	0.013	0.004	0.006
1.9403	0.013	0.004	0.006
1.948	0.013	0.004	0.006
1.9557	0.013	0.004	0.006
1.9634	0.013	0.004	0.006
1.9711	0.013	0.004	0.006
1.9787	0.013	0.00408333	0.006
1.9864	0.013	0.00416667	0.006
1.9941	0.013	0.00422222	0.006
2.0018	0.013	0.00422222	0.006
2.0095	0.013	0.00433333	0.006
2.0172	0.013	0.00433333	0.006
2.0249	0.013	0.00433333	0.006
2.0326	0.013	0.00433333	0.006
2.0403	0.013	0.00433333	0.006
2.048	0.013	0.00433333	0.006
2.0557	0.013	0.00433333	0.006
2.0634	0.013	0.00446667	0.006
2.0711	0.013	0.0045	0.006
2.0788	0.013	0.0045	0.006
2.0865	0.013	0.00466667	0.006
2.0942	0.013	0.00466667	0.006
2.1019	0.013	0.00466667	0.006
2.1096	0.013	0.00466667	0.006
2.1173	0.013	0.00466667	0.006
2.125	0.013	0.00466667	0.006
2.1327	0.013	0.00466667	0.007
2.1404	0.013	0.00477778	0.007
2.1481	0.013	0.00477778	0.007
2.1558	0.013	0.00493333	0.007
2.1635	0.013	0.005	0.007
2.1712	0.013	0.005	0.007
2.1789	0.014	0.005	0.007
2.1866	0.014	0.005	0.007
2.1943	0.014	0.005	0.007
2.202	0.014	0.005	0.007
2.2097	0.014	0.005	0.007
2.2174	0.014	0.005	0.007
2.2251	0.014	0.00511111	0.007
2.2328	0.014	0.00516667	0.007
2.2405	0.014	0.00533333	0.007
2.2482	0.014	0.00533333	0.008
2.2559	0.014	0.00533333	0.008
2.2636	0.014	0.00533333	0.008
2.2713	0.014	0.00533333	0.008
2.279	0.014	0.00541667	0.008
2.2867	0.014	0.00555556	0.008
2.2944	0.014	0.00566667	0.008
2.3021	0.014	0.00566667	0.008
2.3098	0.015	0.00566667	0.008
2.3175	0.015	0.00566667	0.008
2.3252	0.015	0.00566667	0.008
2.3329	0.015	0.00566667	0.008
2.3406	0.015	0.00573333	0.008
2.3483	0.015	0.00583333	0.008
2.356	0.015	0.006	0.008
2.3637	0.015	0.006	0.008
2.3714	0.015	0.006	0.008
2.3791	0.015	0.006	0.008
2.3868	0.015	0.006	0.008
2.3945	0.015	0.006	0.008
2.4022	0.015	0.00613333	0.008
2.4099	0.015	0.00633333	0.008
2.4176	0.015	0.00633333	0.008
2.4253	0.015	0.00633333	0.008
2.433	0.015	0.00633333	0.008
2.4407	0.015	0.00633333	0.008
2.4484	0.015	0.00653333	0.008
2.4561	0.015	0.00655556	0.008
2.4638	0.015	0.00661111	0.008
2.4715	0.015	0.00666667	0.008
2.4792	0.015	0.00666667	0.008
2.4869	0.015	0.00666667	0.008
2.4946	0.015	0.00666667	0.008
2.5023	0.015	0.00666667	0.008
2.51	0.015	0.00666667	0.008
2.5177	0.015	0.00666667	0.008
2.5254	0.015	0.00666667	0.008
2.5331	0.015	0.00666667	0.008
2.5408	0.015	0.00666667	0.008
2.5485	0.015	0.00666667	0.008
2.5562	0.015	0.00683333	0.008
2.5639	0.015	0.00683333	0.009
2.5716	0.015	0.00688889	0.009
2.5793	0.015	0.007	0.009
2.587	0.015	0.007	0.009
2.5947	0.015	0.007	0.009
2.6024	0.016	0.007	0.009
2.6101	0.016	0.007	0.009
2.6178	0.016	0.007	0.009
2.6255	0.016	0.007	0.009
2.6332	0.016	0.007	0.01
2.6409	0.016	0.007	0.01
2.6486	0.016	0.007	0.01
2.6563	0.016	0.00716667	0.01
2.664	0.017	0.00716667	0.01
2.6717	0.017	0.00716667	0.01
2.6794	0.017	0.00733333	0.01
2.6871	0.017	0.00733333	0.01
2.6948	0.017	0.00733333	0.01
2.7025	0.017	0.00733333	0.01
2.7102	0.017	0.0075	0.01
2.7179	0.017	0.0075	0.01
2.7256	0.017	0.0076	0.01
2.7333	0.017	0.00766667	0.01
2.741	0.017	0.00766667	0.01
2.7487	0.017	0.00766667	0.01
2.7564	0.017	0.00766667	0.01
2.7641	0.017	0.00766667	0.01
2.7718	0.017	0.00766667	0.01
2.7795	0.017	0.008	0.01
2.7872	0.017	0.008	0.01
2.7949	0.017	0.008	0.01
2.8026	0.017	0.008	0.01
2.8103	0.017	0.008	0.01
2.818	0.017	0.008	0.01
2.8257	0.017	0.008	0.01
2.8334	0.017	0.008	0.01
2.8411	0.017	0.008	0.01
2.8488	0.017	0.008	0.01
2.8565	0.017	0.008	0.01
2.8642	0.017	0.00805556	0.01
2.8719	0.017	0.00816667	0.01
2.8796	0.017	0.00816667	0.01
2.8873	0.017	0.00833333	0.01
2.895	0.017	0.00833333	0.01
2.9027	0.017	0.00833333	0.011
2.9104	0.018	0.00833333	0.011
2.9181	0.018	0.00833333	0.011
2.9258	0.018	0.00833333	0.011
2.9335	0.018	0.00833333	0.011
2.9412	0.018	0.00844444	0.011
2.9489	0.018	0.0085	0.011
2.9566	0.018	0.0085	0.011
2.9643	0.018	0.0085	0.011
2.972	0.018	0.0085	0.011
2.9797	0.018	0.0085	0.011
2.9874	0.018	0.0086	0.011
2.9951	0.018	0.00866667	0.011
3.0028	0.018	0.00866667	0.012
3.0105	0.019	0.00877778	0.012
3.0182	0.019	0.00883333	0.012
3.0259	0.019	0.00891667	0.013
3.0336	0.019	0.009	0.013
3.0413	0.019	0.009	0.013
3.049	0.019	0.00908333	0.013
3.0567	0.019	0.00916667	0.013
3.0644	0.019	0.00922222	0.013
3.0721	0.019	0.00922222	0.013
3.0798	0.019	0.00933333	0.013
3.0875	0.019	0.00933333	0.013
3.0952	0.019	0.00933333	0.013
3.1029	0.019	0.00933333	0.013
3.1106	0.019	0.00933333	0.013
3.1183	0.019	0.00933333	0.013
3.126	0.019	0.00941667	0.013
3.1337	0.019	0.00946667	0.013
3.1414	0.019	0.00955556	0.013
3.1491	0.019	0.00958333	0.013
3.1568	0.019	0.00966667	0.013
3.1645	0.019	0.00966667	0.013
3.1722	0.019	0.00966667	0.013
3.1799	0.019	0.00966667	0.013
3.1876	0.019	0.00966667	0.013
3.1953	0.019	0.00966667	0.013
3.203	0.019	0.00983333	0.013
3.2107	0.019	0.01	0.013
3.2184	0.019	0.01	0.013
3.2261	0.019	0.01	0.013
3.2338	0.019	0.01	0.013
3.2415	0.019	0.01	0.013
3.2492	0.019	0.01	0.013
3.2569	0.019	0.01	0.013
3.2646	0.019	0.0100556	0.013
3.2723	0.02	0.0101111	0.013
3.28	0.02	0.0101667	0.013
3.2877	0.02	0.0103333	0.013
3.2953	0.02	0.0103333	0.013
3.303	0.021	0.0103333	0.014
3.3107	0.021	0.0103333	0.014
3.3184	0.021	0.0104	0.014
3.3261	0.021	0.0104	0.014
3.3338	0.021	0.0105556	0.014
3.3415	0.021	0.0106667	0.014
3.3492	0.021	0.0106667	0.014
3.3569	0.021	0.0106667	0.014
3.3646	0.021	0.0106667	0.014
3.3723	0.021	0.0106667	0.014
3.38	0.022	0.0106667	0.015
3.3877	0.022	0.0107778	0.015
3.3954	0.022	0.0108333	0.015
3.4031	0.022	0.0108889	0.015
3.4108	0.022	0.0109167	0.015
3.4185	0.022	0.011	0.015
3.4262	0.022	0.011	0.015
3.4339	0.022	0.011	0.015
3.4416	0.022	0.011	0.015
3.4493	0.022	0.011	0.015
3.457	0.022	0.0111667	0.015
3.4647	0.022	0.0113333	0.015
3.4724	0.022	0.0113333	0.015
3.4801	0.022	0.0113333	0.015
3.4878	0.022	0.0113333	0.015
3.4955	0.022	0.0113333	0.015
3.5032	0.022	0.0113889	0.015
3.5109	0.022	0.0114444	0.015
3.5186	0.022	0.0114667	0.015
3.5263	0.022	0.0115	0.015
3.534	0.022	0.0115833	0.015
3.5417	0.022	0.0116667	0.015
3.5494	0.022	0.0116667	0.015
3.5571	0.022	0.0116667	0.015
3.5648	0.022	0.0116667	0.015
3.5725	0.022	0.0117778	0.015
3.5802	0.022	0.0119333	0.015
3.5879	0.022	0.0119333	0.015
3.5956	0.022	0.012	0.015
3.6033	0.022	0.012	0.015
3.611	0.022	0.012	0.015
3.6187	0.023	0.012	0.016
3.6264	0.023	0.0121111	0.016
3.6341	0.023	0.0122	0.016
3.6418	0.023	0.0122667	0.016
3.6495	0.023	0.0123333	0.016
3.6572	0.023	0.0123333	0.016
3.6649	0.023	0.0125	0.016
3.6726	0.023	0.0125	0.016
3.6803	0.023	0.0125556	0.016
3.688	0.023	0.0126667	0.016
3.6957	0.023	0.0126667	0.016
3.7034	0.023	0.0126667	0.016
3.7111	0.023	0.0126667	0.016
3.7188	0.023	0.0126667	0.016
3.7265	0.023	0.0128889	0.016
3.7342	0.023	0.0129167	0.016
3.7419	0.023	0.013	0.016
3.7496	0.023	0.013	0.016
3.7573	0.023	0.0131111	0.016
3.765	0.024	0.0133333	0.017
3.7727	0.024	0.0133333	0.017
3.7804	0.024	0.0135	0.017
3.7881	0.024	0.0135	0.017
3.7958	0.024	0.0135833	0.017
3.8035	0.024	0.0136667	0.017
3.8112	0.025	0.0136667	0.018
3.8189	0.025	0.0136667	0.018
3.8266	0.025	0.0136667	0.018
3.8343	0.025	0.0136667	0.018
3.842	0.025	0.0136667	0.018
3.8497	0.025	0.0137333	0.018
3.8574	0.025	0.0137778	0.018
3.8651	0.025	0.0138	0.018
3.8728	0.025	0.0138333	0.018
3.8805	0.025	0.0138333	0.018
3.8882	0.025	0.014	0.018
3.8959	0.025	0.014	0.018
3.9036	0.025	0.0141111	0.018
3.9113	0.025	0.0141111	0.018
3.919	0.025	0.0141667	0.018
3.9267	0.025	0.0141667	0.018
3.9344	0.025	0.0142222	0.018
3.9421	0.025	0.0143333	0.018
3.9498	0.025	0.0143333	0.018
3.9575	0.025	0.0143333	0.018
3.9652	0.025	0.0143333	0.018
3.9729	0.025	0.0143333	0.018
3.9806	0.025	0.0145	0.018
3.9883	0.025	0.0145	0.018
3.996	0.025	0.0146667	0.018
4.0037	0.025	0.0146667	0.018
4.0114	0.025	0.0146667	0.018
4.0191	0.025	0.0147333	0.018
4.0268	0.025	0.0147778	0.018
4.0345	0.025	0.0148333	0.018
4.0422	0.025	0.015	0.018
4.0499	0.025	0.015	0.018
4.0576	0.025	0.015	0.018
4.0653	0.025	0.015	0.018
4.073	0.025	0.015	0.018
4.0807	0.026	0.0151667	0.019
4.0884	0.026	0.0153333	0.019
4.0961	0.026	0.0153333	0.019
4.1038	0.026	0.0153333	0.019
4.1115	0.026	0.0153333	0.019
4.1192	0.026	0.0153333	0.019
4.1269	0.026	0.0153333	0.019
4.1346	0.026	0.0153333	0.019
4.1423	0.026	0.0153333	0.019
4.15	0.026	0.0153889	0.019
4.1577	0.026	0.0155	0.019
4.1654	0.026	0.0155556	0.02
4.1731	0.026	0.0155556	0.02
4.1808	0.026	0.0156667	0.02
4.1885	0.026	0.0156667	0.02
4.1962	0.026	0.0156667	0.02
4.2039	0.026	0.0156667	0.02
4.2116	0.026	0.0156667	0.02
4.2193	0.026	0.0156667	0.02
4.227	0.026	0.0156667	0.02
4.2347	0.026	0.0157333	0.02
4.2424	0.027	0.016	0.02
4.2501	0.027	0.0160833	0.02
4.2578	0.027	0.0160833	0.021
4.2655	0.027	0.0162222	0.021
4.2732	0.028	0.0163333	0.021
4.2809	0.028	0.0163333	0.021
4.2886	0.028	0.0163333	0.021
4.2963	0.028	0.0163333	0.021
4.304	0.028	0.0163333	0.021
4.3117	0.028	0.0163333	0.021
4.3194	0.028	0.0165	0.021
4.3271	0.028	0.0165	0.021
4.3348	0.028	0.0165556	0.021
4.3425	0.028	0.0166667	0.021
4.3502	0.028	0.0166667	0.021
4.3579	0.028	0.0166667	0.021
4.3656	0.028	0.0167778	0.021
4.3733	0.028	0.0168333	0.021
4.381	0.028	0.0168333	0.021
4.3887	0.028	0.0168333	0.021
4.3964	0.028	0.0168667	0.021
4.4041	0.028	0.017	0.021
4.4118	0.028	0.017	0.021
4.4195	0.028	0.017	0.021
4.4272	0.028	0.017	0.021
4.4349	0.028	0.017	0.021
4.4426	0.028	0.0171667	0.021
4.4503	0.028	0.0171667	0.021
4.458	0.028	0.0172222	0.021
4.4657	0.028	0.0173333	0.021
4.4734	0.028	0.0173333	0.021
4.4811	0.028	0.0173333	0.021
4.4888	0.028	0.0173333	0.021
4.4965	0.028	0.0173333	0.021
4.5042	0.028	0.0173333	0.021
4.5119	0.028	0.0175	0.021
4.5196	0.028	0.0175556	0.021
4.5273	0.028	0.0175556	0.021
4.535	0.028	0.0176667	0.021
4.5427	0.028	0.0178333	0.021
4.5504	0.028	0.018	0.021
4.5581	0.028	0.018	0.021
4.5658	0.028	0.018	0.021
4.5735	0.028	0.0182222	0.021
4.5812	0.028	0.0183333	0.021
4.5889	0.028	0.0183333	0.021
4.5966	0.028	0.0183333	0.021
4.6043	0.028	0.0183333	0.021
4.6119	0.028	0.0183333	0.021
4.6196	0.028	0.0183889	0.021
4.6273	0.028	0.0185833	0.021
4.635	0.028	0.0186667	0.021
4.6427	0.028	0.0186667	0.021
4.6504	0.028	0.0186667	0.021
4.6581	0.028	0.0186667	0.021
4.6658	0.028	0.0188889	0.021
4.6735	0.028	0.019	0.021
4.6812	0.028	0.019	0.021
4.6889	0.029	0.019	0.022
4.6966	0.029	0.019	0.022
4.7043	0.029	0.019	0.022
4.712	0.029	0.019	0.023
4.7197	0.03	0.019	0.023
4.7274	0.03	0.0190667	0.023
4.7351	0.03	0.0191111	0.023
4.7428	0.03	0.0191667	0.023
4.7505	0.03	0.0193333	0.023
4.7582	0.03	0.0193333	0.023
4.7659	0.03	0.0193333	0.023
4.7736	0.03	0.0193333	0.024
4.7813	0.03	0.0195	0.024
4.789	0.03	0.0195333	0.024
4.7967	0.03	0.0195556	0.024
4.8044	0.03	0.0196667	0.024
4.8121	0.031	0.0196667	0.024
4.8198	0.031	0.0196667	0.025
4.8275	0.031	0.0197778	0.025
4.8352	0.031	0.0198333	0.025
4.8429	0.031	0.02	0.025
4.8506	0.031	0.02	0.025
4.8583	0.031	0.02	0.025
4.866	0.031	0.02	0.025
4.8737	0.031	0.02	0.025
4.8814	0.031	0.0201111	0.025
4.8891	0.031	0.0202222	0.025
4.8968	0.031	0.0203333	0.025
4.9045	0.031	0.0203333	0.025
4.9122	0.031	0.0203333	0.025
4.9199	0.031	0.0203333	0.025
4.9276	0.031	0.0204444	0.025
4.9353	0.031	0.0205	0.025
4.943	0.031	0.0206667	0.025
4.9507	0.031	0.0206667	0.025
4.9584	0.031	0.0206667	0.025
4.9661	0.031	0.0206667	0.025
4.9738	0.031	0.02075	0.025
4.9815	0.031	0.0208333	0.025
4.9892	0.031	0.0208333	0.025
4.9969	0.031	0.0208889	0.025
5.0046	0.031	0.021	0.025
5.0123	0.031	0.021	0.025
5.02	0.031	0.021	0.025
5.0277	0.031	0.021	0.025
5.0354	0.031	0.0211111	0.025
5.0431	0.031	0.0211111	0.025
5.0508	0.031	0.0212222	0.025
5.0585	0.031	0.0213333	0.025
5.0662	0.031	0.0213333	0.025
5.0739	0.031	0.0213333	0.025
5.0816	0.031	0.0215	0.025
5.0893	0.031	0.0216667	0.025
5.097	0.031	0.0216667	0.025
5.1047	0.031	0.0218333	0.025
5.1124	0.031	0.0219333	0.025
5.1201	0.031	0.022	0.025
5.1278	0.031	0.022	0.025
5.1355	0.032	0.022	0.026
5.1432	0.032	0.022	0.026
5.1509	0.032	0.0220833	0.026
5.1586	0.032	0.0221111	0.026
5.1663	0.033	0.0221667	0.026
5.174	0.033	0.0222222	0.026
5.1817	0.033	0.02225	0.027
5.1894	0.033	0.0223333	0.027
5.1971	0.033	0.0223333	0.027
5.2048	0.033	0.0223333	0.027
5.2125	0.033	0.0224444	0.027
5.2202	0.033	0.0224444	0.027
5.2279	0.033	0.0225	0.027
5.2356	0.033	0.0225556	0.027
5.2433	0.033	0.0226667	0.027
5.251	0.033	0.0226667	0.027
5.2587	0.033	0.0226667	0.027
5.2664	0.033	0.0226667	0.027
5.2741	0.033	0.0228	0.027
5.2818	0.033	0.0228333	0.027
5.2895	0.033	0.0229167	0.027
5.2972	0.033	0.023	0.027
5.3049	0.033	0.023	0.027
5.3126	0.034	0.023	0.027
5.3203	0.034	0.023	0.027
5.328	0.034	0.0231111	0.027
5.3357	0.034	0.0233333	0.027
5.3434	0.034	0.0233333	0.027
5.3511	0.034	0.0233889	0.027
5.3588	0.034	0.0234167	0.028
5.3665	0.034	0.0235	0.028
5.3742	0.034	0.0235556	0.028
5.3819	0.035	0.0235833	0.029
5.3896	0.035	0.0236667	0.029
5.3973	0.035	0.0236667	0.029
5.405	0.035	0.0236667	0.029
5.4127	0.035	0.0237778	0.029
5.4204	0.035	0.0238333	0.029
5.4281	0.035	0.0238333	0.029
5.4358	0.035	0.0238333	0.029
5.4435	0.035	0.0238333	0.029
5.4512	0.035	0.024	0.029
5.4589	0.035	0.024	0.029
5.4666	0.035	0.024	0.029
5.4743	0.035	0.024	0.029
5.482	0.035	0.024	0.029
5.4897	0.035	0.024	0.029
5.4974	0.035	0.0241667	0.029
5.5051	0.035	0.0241667	0.029
5.5128	0.035	0.0243333	0.029
5.5205	0.035	0.0243333	0.029
5.5282	0.035	0.0243333	0.029
5.5359	0.035	0.0243333	0.029
5.5436	0.035	0.0243333	0.029
5.5513	0.035	0.0243333	0.029
5.559	0.035	0.0245	0.029
5.5667	0.035	0.0245	0.029
5.5744	0.035	0.0245	0.029
5.5821	0.035	0.0245556	0.029
5.5898	0.035	0.0246667	0.029
5.5975	0.035	0.0246667	0.029
5.6052	0.035	0.0246667	0.029
5.6129	0.035	0.0246667	0.029
5.6206	0.035	0.0246667	0.029
5.6283	0.035	0.0246667	0.029
5.636	0.036	0.0248333	0.029
5.6437	0.036	0.0248889	0.03
5.6514	0.036	0.0249333	0.03
5.6591	0.036	0.025	0.03
5.6668	0.036	0.025	0.03
5.6745	0.036	0.0251111	0.03
5.6822	0.036	0.0251667	0.03
5.6899	0.036	0.0251667	0.03
5.6976	0.036	0.02525	0.03
5.7053	0.036	0.0253333	0.03
5.713	0.037	0.0253333	0.031
5.7207	0.037	0.0255	0.031
5.7284	0.037	0.0255556	0.031
5.7361	0.037	0.0256667	0.031
5.7438	0.037	0.0256667	0.031
5.7515	0.037	0.0256667	0.031
5.7592	0.037	0.0256667	0.031
5.7669	0.037	0.0256667	0.031
5.7746	0.037	0.0256667	0.031
5.7823	0.037	0.0256667	0.031
5.79	0.037	0.0258333	0.031
5.7977	0.038	0.0258333	0.032
5.8054	0.039	0.0258667	0.033
5.8131	0.039	0.0259333	0.033
5.8208	0.039	0.026	0.033
5.8285	0.039	0.0260833	0.033
5.8362	0.039	0.0261667	0.033
5.8439	0.039	0.0261667	0.033
5.8516	0.039	0.0263333	0.033
5.8593	0.039	0.0263333	0.033
5.867	0.039	0.0264167	0.033
5.8747	0.039	0.0264167	0.033
5.8824	0.039	0.0265	0.033
5.8901	0.039	0.0266667	0.033
5.8978	0.039	0.02675	0.033
5.9055	0.039	0.0268333	0.033
5.9132	0.039	0.0269167	0.033
5.9209	0.039	0.027	0.033
5.9285	0.039	0.027	0.033
5.9362	0.039	0.027	0.033
5.9439	0.039	0.027	0.033
5.9516	0.039	0.027	0.033
5.9593	0.039	0.0271111	0.033
5.967	0.039	0.0271667	0.033
5.9747	0.039	0.0271667	0.033
5.9824	0.039	0.0271667	0.033
5.9901	0.039	0.0273333	0.033
5.9978	0.039	0.0274	0.033
6.0055	0.039	0.0275556	0.033
6.0132	0.039	0.0276667	0.033
6.0209	0.039	0.0276667	0.033
6.0286	0.039	0.0276667	0.033
6.0363	0.039	0.0277778	0.033
6.044	0.039	0.0277778	0.033
6.0517	0.039	0.0279167	0.033
6.0594	0.039	0.0279167	0.033
6.0671	0.039	0.028	0.033
6.0748	0.039	0.028	0.033
6.0825	0.039	0.028	0.033
6.0902	0.039	0.0281667	0.033
6.0979	0.039	0.0281667	0.033
6.1056	0.039	0.0283333	0.033
6.1133	0.039	0.0283333	0.033
6.121	0.04	0.0284167	0.034
6.1287	0.04	0.0285	0.034
6.1364	0.04	0.0286667	0.034
6.1441	0.04	0.0286667	0.034
6.1518	0.04	0.0286667	0.034
6.1595	0.04	0.0289167	0.035
6.1672	0.04	0.029	0.035
6.1749	0.04	0.029	0.035
6.1826	0.041	0.029	0.035
6.1903	0.041	0.029	0.035
6.198	0.041	0.029	0.035
6.2057	0.041	0.0291667	0.035
6.2134	0.041	0.02925	0.035
6.2211	0.041	0.0293333	0.035
6.2288	0.041	0.0293333	0.035
6.2365	0.041	0.0293333	0.035
6.2442	0.041	0.0294444	0.035
6.2519	0.041	0.0295	0.035
6.2596	0.041	0.0295	0.035
6.2673	0.041	0.0295	0.035
6.275	0.041	0.0295	0.035
6.2827	0.041	0.0296667	0.035
6.2904	0.041	0.0296667	0.036
6.2981	0.041	0.0298333	0.036
6.3058	0.041	0.0298333	0.036
6.3135	0.041	0.0298333	0.036
6.3212	0.041	0.0298333	0.036
6.3289	0.042	0.0298333	0.036
6.3366	0.042	0.03	0.036
6.3443	0.043	0.03	0.037
6.352	0.043	0.03	0.037
6.3597	0.043	0.03	0.037
6.3674	0.043	0.0301111	0.037
6.3751	0.043	0.0301667	0.037
6.3828	0.043	0.0303333	0.037
6.3905	0.043	0.0303333	0.037
6.3982	0.043	0.0304444	0.037
6.4059	0.043	0.0304444	0.037
6.4136	0.043	0.0305	0.037
6.4213	0.043	0.0305556	0.037
6.429	0.043	0.0306111	0.037
6.4367	0.043	0.0306667	0.037
6.4444	0.043	0.0308	0.037
6.4521	0.043	0.031	0.037
6.4598	0.043	0.031	0.037
6.4675	0.043	0.031	0.037
6.4752	0.043	0.031	0.037
6.4829	0.043	0.031	0.037
6.4906	0.043	0.0311667	0.037
6.4983	0.043	0.0312222	0.037
6.506	0.043	0.0312667	0.037
6.5137	0.043	0.0313333	0.037
6.5214	0.043	0.0313333	0.037
6.5291	0.043	0.0313333	0.037
6.5368	0.043	0.0313333	0.037
6.5445	0.043	0.0313333	0.037
6.5522	0.043	0.0314444	0.037
6.5599	0.043	0.0314444	0.037
6.5676	0.043	0.0315	0.037
6.5753	0.043	0.0315	0.037
6.583	0.043	0.0315556	0.037
6.5907	0.043	0.0316667	0.037
6.5984	0.043	0.0316667	0.037
6.6061	0.043	0.0316667	0.037
6.6138	0.043	0.0316667	0.037
6.6215	0.043	0.0316667	0.037
6.6292	0.043	0.0316667	0.037
6.6369	0.043	0.0318333	0.037
6.6446	0.043	0.0318889	0.037
6.6523	0.043	0.0319167	0.037
6.66	0.043	0.0319444	0.037
6.6677	0.043	0.032	0.037
6.6754	0.043	0.032	0.037
6.6831	0.044	0.0321111	0.038
6.6908	0.044	0.0321667	0.039
6.6985	0.044	0.0321667	0.039
6.7062	0.044	0.03225	0.039
6.7139	0.044	0.0322778	0.039
6.7216	0.044	0.0323333	0.039
6.7293	0.044	0.0323333	0.039
6.737	0.044	0.0323333	0.039
6.7447	0.044	0.0323333	0.039
6.7524	0.044	0.0325	0.039
6.7601	0.045	0.0325	0.039
6.7678	0.045	0.0326111	0.04
6.7755	0.045	0.0326111	0.04
6.7832	0.045	0.0326667	0.04
6.7909	0.045	0.0326667	0.04
6.7986	0.045	0.0326667	0.04
6.8063	0.045	0.0328333	0.04
6.814	0.045	0.0328667	0.04
6.8217	0.045	0.0328889	0.04
6.8294	0.045	0.0329167	0.04
6.8371	0.046	0.033	0.041
6.8448	0.046	0.033	0.041
6.8525	0.046	0.033	0.041
6.8602	0.046	0.033	0.041
6.8679	0.046	0.033	0.041
6.8756	0.046	0.033	0.041
6.8833	0.046	0.0332778	0.041
6.891	0.046	0.0333333	0.041
6.8987	0.046	0.0333333	0.041
6.9064	0.046	0.0333333	0.041
6.9141	0.046	0.0333333	0.041
6.9218	0.046	0.0333333	0.041
6.9295	0.047	0.0333333	0.042
6.9372	0.047	0.0333333	0.042
6.9449	0.047	0.0333333	0.042
6.9526	0.047	0.0333333	0.042
6.9603	0.047	0.0334444	0.042
6.968	0.047	0.0334444	0.042
6.9757	0.047	0.0336667	0.042
6.9834	0.047	0.0336667	0.042
6.9911	0.047	0.0336667	0.042
6.9988	0.047	0.0336667	0.042
7.0065	0.047	0.0336667	0.042
7.0142	0.047	0.0336667	0.042
7.0219	0.047	0.03375	0.042
7.0296	0.047	0.0338889	0.042
7.0373	0.047	0.0338889	0.042
7.045	0.047	0.0339167	0.042
7.0527	0.047	0.034	0.042
7.0604	0.047	0.034	0.042
7.0681	0.047	0.034	0.042
7.0758	0.047	0.034	0.042
7.0835	0.047	0.034	0.042
7.0912	0.047	0.034	0.042
7.0989	0.047	0.0342222	0.042
7.1066	0.047	0.0343333	0.042
7.1143	0.047	0.0343333	0.042
7.122	0.047	0.0343333	0.042
7.1297	0.047	0.0343333	0.042
7.1374	0.047	0.0343333	0.042
7.1451	0.047	0.0343333	0.042
7.1528	0.047	0.0343333	0.042
7.1605	0.047	0.0343333	0.042
7.1682	0.047	0.0344	0.042
7.1759	0.047	0.0344444	0.042
7.1836	0.047	0.0344444	0.042
7.1913	0.047	0.0345	0.042
7.199	0.047	0.0345	0.042
7.2067	0.047	0.0345	0.042
7.2144	0.047	0.0345833	0.042
7.2221	0.047	0.0346111	0.042
7.2298	0.047	0.0346667	0.042
7.2374	0.047	0.0346667	0.042
7.2451	0.047	0.0346667	0.042
7.2528	0.047	0.0346667	0.042
7.2605	0.048	0.0348333	0.043
7.2682	0.049	0.0348333	0.044
7.2759	0.049	0.035	0.044
7.2836	0.049	0.035	0.044
7.2913	0.049	0.035	0.044
7.299	0.049	0.035	0.044
7.3067	0.049	0.035	0.044
7.3144	0.049	0.0351667	0.044
7.3221	0.049	0.0352222	0.044
7.3298	0.049	0.0353333	0.044
7.3375	0.049	0.0355	0.044
7.3452	0.049	0.0355556	0.044
7.3529	0.049	0.0355556	0.044
7.3606	0.049	0.0356667	0.044
7.3683	0.049	0.0356667	0.044
7.376	0.049	0.0356667	0.044
7.3837	0.05	0.0356667	0.045
7.3914	0.05	0.0358333	0.045
7.3991	0.05	0.0358333	0.045
7.4068	0.05	0.0358667	0.045
7.4145	0.05	0.0358889	0.045
7.4222	0.05	0.036	0.045
7.4299	0.05	0.036	0.045
7.4376	0.05	0.036	0.045
7.4453	0.05	0.0361667	0.045
7.453	0.05	0.0361667	0.045
7.4607	0.05	0.0363333	0.045
7.4684	0.05	0.0363333	0.045
7.4761	0.05	0.0363333	0.045
7.4838	0.05	0.0363333	0.045
7.4915	0.05	0.0363333	0.045
7.4992	0.05	0.0364167	0.046
7.5069	0.05	0.0364167	0.046
7.5146	0.05	0.0365833	0.046
7.5223	0.05	0.0366667	0.046
7.53	0.05	0.0366667	0.046
7.5377	0.05	0.0366667	0.046
7.5454	0.05	0.0366667	0.046
7.5531	0.05	0.0366667	0.046
7.5608	0.05	0.0366667	0.046
7.5685	0.05	0.0366667	0.046
7.5762	0.051	0.0368333	0.046
7.5839	0.051	0.037	0.046
7.5916	0.051	0.0370556	0.046
7.5993	0.051	0.0372222	0.046
7.607	0.051	0.0372222	0.046
7.6147	0.051	0.03725	0.046
7.6224	0.051	0.0373333	0.046
7.6301	0.051	0.0373333	0.046
7.6378	0.051	0.0373333	0.046
7.6455	0.051	0.0373333	0.046
7.6532	0.052	0.0375833	0.047
7.6609	0.052	0.0376667	0.047
7.6686	0.052	0.0376667	0.047
7.6763	0.052	0.0376667	0.047
7.684	0.052	0.03775	0.047
7.6917	0.052	0.0378333	0.047
7.6994	0.052	0.0378667	0.047
7.7071	0.052	0.038	0.047
7.7148	0.052	0.038	0.047
7.7225	0.052	0.038	0.047
7.7302	0.052	0.038	0.047
7.7379	0.052	0.0381667	0.047
7.7456	0.052	0.0381667	0.047
7.7533	0.052	0.03825	0.047
7.761	0.052	0.0383333	0.047
7.7687	0.052	0.0383333	0.047
7.7764	0.052	0.0383333	0.047
7.7841	0.052	0.0383333	0.047
7.7918	0.052	0.0383333	0.047
7.7995	0.052	0.0386667	0.047
7.8072	0.052	0.0386667	0.047
7.8149	0.052	0.0386667	0.047
7.8226	0.052	0.0388333	0.047
7.8303	0.052	0.0388333	0.047
7.838	0.052	0.0388889	0.047
7.8457	0.052	0.039	0.047
7.8534	0.052	0.039	0.047
7.8611	0.052	0.039	0.047
7.8688	0.052	0.039	0.047
7.8765	0.052	0.039	0.047
7.8842	0.052	0.0391111	0.047
7.8919	0.052	0.0391111	0.047
7.8996	0.052	0.0391111	0.047
7.9073	0.052	0.0391667	0.047
7.915	0.052	0.0391667	0.047
7.9227	0.052	0.0392222	0.047
7.9304	0.052	0.0395	0.047
7.9381	0.052	0.0395	0.047
7.9458	0.052	0.0395	0.047
7.9535	0.052	0.0395833	0.047
7.9612	0.052	0.0396667	0.047
7.9689	0.052	0.0396667	0.047
7.9766	0.052	0.03975	0.047
7.9843	0.052	0.0398333	0.047
7.992	0.052	0.0398333	0.047
7.9997	0.053	0.0398889	0.048
8.0074	0.053	0.04	0.049
8.0151	0.054	0.04	0.049
8.0228	0.054	0.04	0.049
8.0305	0.054	0.04	0.049
8.0382	0.054	0.04	0.049
8.0459	0.054	0.0401111	0.049
8.0536	0.054	0.0401667	0.049
8.0613	0.054	0.0401667	0.049
8.069	0.054	0.0403333	0.049
8.0767	0.054	0.0403333	0.05
8.0844	0.054	0.0403333	0.05
8.0921	0.054	0.0403333	0.05
8.0998	0.054	0.0404444	0.05
8.1075	0.054	0.0405	0.05
8.1152	0.054	0.0405	0.05
8.1229	0.054	0.0406	0.05
8.1306	0.054	0.0406667	0.05
8.1383	0.054	0.0406667	0.05
8.146	0.054	0.0406667	0.05
8.1537	0.054	0.0406667	0.05
8.1614	0.054	0.0408889	0.05
8.1691	0.054	0.0409167	0.05
8.1768	0.054	0.041	0.05
8.1845	0.054	0.041	0.05
8.1922	0.054	0.041	0.05
8.1999	0.054	0.041	0.05
8.2076	0.054	0.041	0.05
8.2153	0.054	0.041	0.05
8.223	0.055	0.041	0.051
8.2307	0.055	0.0411667	0.051
8.2384	0.055	0.0412222	0.051
8.2461	0.055	0.0413333	0.051
8.2538	0.056	0.0414167	0.051
8.2615	0.056	0.0414444	0.051
8.2692	0.056	0.0415	0.051
8.2769	0.056	0.0415	0.051
8.2846	0.056	0.0415833	0.052
8.2923	0.056	0.0416667	0.052
8.3	0.057	0.0416667	0.052
8.3077	0.057	0.0416667	0.052
8.3154	0.057	0.0416667	0.052
8.3231	0.057	0.0416667	0.052
8.3308	0.057	0.0419444	0.052
8.3385	0.057	0.042	0.052
8.3462	0.057	0.042	0.052
8.3539	0.057	0.0421667	0.052
8.3616	0.057	0.0422222	0.052
8.3693	0.057	0.0422222	0.052
8.377	0.057	0.0423333	0.052
8.3847	0.057	0.0423333	0.052
8.3924	0.057	0.0424167	0.052
8.4001	0.057	0.0424444	0.052
8.4078	0.057	0.0425833	0.052
8.4155	0.057	0.0426667	0.052
8.4232	0.057	0.0426667	0.052
8.4309	0.057	0.0426667	0.052
8.4386	0.057	0.0426667	0.052
8.4463	0.057	0.0426667	0.052
8.454	0.057	0.04275	0.052
8.4617	0.057	0.0427778	0.052
8.4694	0.057	0.043	0.052
8.4771	0.057	0.043	0.052
8.4848	0.057	0.043	0.052
8.4925	0.057	0.0430667	0.052
8.5002	0.057	0.0430833	0.052
8.5079	0.057	0.0431111	0.052
8.5156	0.057	0.0433333	0.052
8.5233	0.057	0.0433333	0.052
8.531	0.057	0.0433333	0.052
8.5387	0.057	0.0433333	0.052
8.5464	0.057	0.0434444	0.052
8.554	0.057	0.0435	0.052
8.5617	0.057	0.0435333	0.052
8.5694	0.057	0.0436667	0.052
8.5771	0.057	0.0436667	0.052
8.5848	0.057	0.0436667	0.052
8.5925	0.057	0.0437778	0.052
8.6002	0.057	0.0438333	0.052
8.6079	0.057	0.0438333	0.052
8.6156	0.057	0.0438889	0.052
8.6233	0.057	0.044	0.052
8.631	0.057	0.044	0.052
8.6387	0.057	0.044	0.052
8.6464	0.057	0.044	0.052
8.6541	0.057	0.044	0.052
8.6618	0.057	0.044	0.052
8.6695	0.058	0.0440833	0.053
8.6772	0.058	0.0441111	0.054
8.6849	0.059	0.0442222	0.054
8.6926	0.059	0.0442222	0.054
8.7003	0.059	0.0442222	0.054
8.708	0.059	0.0443333	0.054
8.7157	0.059	0.0443333	0.054
8.7234	0.059	0.0443333	0.055
8.7311	0.059	0.0443333	0.055
8.7388	0.059	0.0445	0.055
8.7465	0.06	0.0445	0.055
8.7542	0.06	0.0445	0.055
8.7619	0.06	0.0445556	0.055
8.7696	0.06	0.0446667	0.055
8.7773	0.06	0.0446667	0.055
8.785	0.06	0.0446667	0.055
8.7927	0.06	0.0447333	0.055
8.8004	0.06	0.0448333	0.055
8.8081	0.06	0.0448889	0.055
8.8158	0.06	0.0448889	0.055
8.8235	0.06	0.0449167	0.055
8.8312	0.061	0.0449444	0.056
8.8389	0.061	0.045	0.056
8.8466	0.061	0.045	0.056
8.8543	0.061	0.045	0.056
8.862	0.061	0.045	0.056
8.8697	0.061	0.045	0.056
8.8774	0.061	0.045	0.056
8.8851	0.061	0.0450833	0.056
8.8928	0.061	0.0451111	0.056
8.9005	0.061	0.0451111	0.056
8.9082	0.061	0.0451333	0.057
8.9159	0.063	0.0451667	0.058
8.9236	0.063	0.0451667	0.058
8.9313	0.063	0.0452	0.058
8.939	0.063	0.0452222	0.058
8.9467	0.063	0.0452222	0.058
8.9544	0.063	0.04525	0.058
8.9621	0.063	0.04525	0.058
8.9698	0.063	0.0453333	0.058
8.9775	0.063	0.0453333	0.058
8.9852	0.063	0.0453333	0.058
8.9929	0.063	0.0453333	0.058
9.0006	0.063	0.0453333	0.058
9.0083	0.063	0.0453333	0.058
9.016	0.063	0.0454	0.058
9.0237	0.063	0.0454444	0.058
9.0314	0.063	0.0454444	0.058
9.0391	0.063	0.0454444	0.058
9.0468	0.063	0.0454444	0.058
9.0545	0.063	0.0454667	0.058
9.0622	0.063	0.0455	0.058
9.0699	0.063	0.0455	0.058
9.0776	0.063	0.0455	0.058
9.0853	0.063	0.0455	0.058
9.093	0.063	0.0455	0.058
9.1007	0.063	0.0455	0.058
9.1084	0.063	0.0455	0.058
9.1161	0.063	0.0455333	0.058
9.1238	0.063	0.0455556	0.058
9.1315	0.063	0.0455556	0.058
9.1392	0.063	0.0455833	0.058
9.1469	0.063	0.0456	0.058
9.1546	0.063	0.0456667	0.058
9.1623	0.063	0.0456667	0.058
9.17	0.063	0.0456667	0.058
9.1777	0.063	0.0456667	0.058
9.1854	0.063	0.0456667	0.058
9.1931	0.063	0.0456667	0.058
9.2008	0.063	0.0456667	0.058
9.2085	0.063	0.0456667	0.058
9.2162	0.063	0.0456667	0.058
9.2239	0.063	0.0456667	0.058
9.2316	0.063	0.0456667	0.058
9.2393	0.063	0.0456667	0.058
9.247	0.063	0.0456667	0.058
9.2547	0.063	0.0456667	0.058
9.2624	0.063	0.0456667	0.058
9.2701	0.063	0.0456667	0.058
9.2778	0.063	0.04575	0.058
9.2855	0.063	0.0457778	0.058
9.2932	0.063	0.0457778	0.058
9.3009	0.063	0.0457778	0.058
9.3086	0.063	0.0457778	0.058
9.3163	0.063	0.0457778	0.058
9.324	0.063	0.0457778	0.058
9.3317	0.063	0.0457778	0.058
9.3394	0.063	0.0458	0.058
9.3471	0.063	0.0458	0.058
9.3548	0.063	0.0458333	0.058
9.3625	0.063	0.0458333	0.059
9.3702	0.063	0.0458333	0.059
9.3779	0.064	0.0458333	0.059
9.3856	0.064	0.0458333	0.059
9.3933	0.064	0.0458333	0.059
9.401	0.064	0.0458667	0.06
9.4087	0.064	0.0458889	0.06
9.4164	0.064	0.0459167	0.06
9.4241	0.064	0.0459167	0.06
9.4318	0.064	0.0459333	0.06
9.4395	0.064	0.0459333	0.06
9.4472	0.064	0.0459444	0.06
9.4549	0.064	0.046	0.06
9.4626	0.064	0.046	0.06
9.4703	0.064	0.046	0.06
9.478	0.065	0.046	0.06
9.4857	0.065	0.046	0.061
9.4934	0.065	0.046	0.061
9.5011	0.065	0.046	0.061
9.5088	0.065	0.046	0.061
9.5165	0.065	0.046	0.061
9.5242	0.065	0.046	0.061
9.5319	0.065	0.046	0.061
9.5396	0.065	0.046	0.061
9.5473	0.065	0.046	0.061
9.555	0.065	0.046	0.061
9.5627	0.065	0.046	0.061
9.5704	0.065	0.046	0.061
9.5781	0.065	0.046	0.061
9.5858	0.065	0.046	0.061
9.5935	0.065	0.046	0.061
9.6012	0.065	0.0460556	0.061
9.6089	0.065	0.0460667	0.061
9.6166	0.065	0.0460667	0.061
9.6243	0.065	0.0460833	0.061
9.632	0.066	0.0460833	0.061
9.6397	0.066	0.0460833	0.061
9.6474	0.066	0.0460833	0.062
9.6551	0.066	0.0461111	0.062
9.6628	0.066	0.0461111	0.062
9.6705	0.066	0.0461111	0.062
9.6782	0.066	0.0461111	0.062
9.6859	0.066	0.0461333	0.062
9.6936	0.066	0.0461333	0.062
9.7013	0.067	0.0461667	0.062
9.709	0.067	0.0461667	0.062
9.7167	0.067	0.0461667	0.062
9.7244	0.067	0.0461667	0.063
9.7321	0.067	0.0461667	0.063
9.7398	0.067	0.0461667	0.063
9.7475	0.067	0.0461667	0.063
9.7552	0.067	0.0461667	0.063
9.7629	0.068	0.0461667	0.064
9.7706	0.068	0.0461667	0.064
9.7783	0.068	0.0461667	0.064
9.786	0.068	0.0461667	0.064
9.7937	0.068	0.0462	0.064
9.8014	0.068	0.0462222	0.064
9.8091	0.068	0.0462222	0.064
9.8168	0.068	0.0462222	0.064
9.8245	0.068	0.0462222	0.064
9.8322	0.068	0.0462222	0.064
9.8399	0.068	0.04625	0.064
9.8476	0.068	0.04625	0.064
9.8553	0.068	0.0463333	0.064
9.863	0.068	0.0463333	0.064
9.8706	0.068	0.0463333	0.064
9.8783	0.068	0.0463333	0.064
9.886	0.068	0.0463333	0.064
9.8937	0.068	0.0463333	0.064
9.9014	0.068	0.0463333	0.064
9.9091	0.068	0.0463333	0.064
9.9168	0.068	0.0463333	0.064
9.9245	0.068	0.0463333	0.064
9.9322	0.068	0.0463333	0.064
9.9399	0.068	0.0463333	0.064
9.9476	0.068	0.0463333	0.064
9.9553	0.068	0.0463333	0.064
9.963	0.068	0.0463333	0.064
9.9707	0.068	0.0463333	0.064
9.9784	0.068	0.0463333	0.064
9.9861	0.068	0.0463333	0.064
9.9938	0.068	0.0463333	0.064
10.0015	0.068	0.0463333	0.064
10.0092	0.068	0.0463333	0.064
10.0169	0.068	0.0463333	0.064
10.0246	0.068	0.0464	0.064
10.0323	0.068	0.0464	0.064
10.04	0.068	0.0464167	0.064
10.0477	0.068	0.0464167	0.064
10.0554	0.068	0.0464444	0.064
10.0631	0.068	0.0464667	0.064
10.0708	0.068	0.0465	0.064
10.0785	0.068	0.0465	0.064
10.0862	0.068	0.0465	0.064
10.0939	0.068	0.0465556	0.064
10.1016	0.068	0.0465556	0.064
10.1093	0.068	0.0466	0.064
10.117	0.068	0.0466667	0.064
10.1247	0.068	0.0466667	0.064
10.1324	0.068	0.0466667	0.064
10.1401	0.068	0.0466667	0.064
10.1478	0.068	0.0466667	0.064
10.1555	0.068	0.04675	0.064
10.1632	0.068	0.0467778	0.064
10.1709	0.068	0.0467778	0.064
10.1786	0.068	0.0468333	0.064
10.1863	0.069	0.0468333	0.065
10.194	0.07	0.0468333	0.065
10.2017	0.07	0.0468333	0.065
10.2094	0.07	0.0468333	0.065
10.2171	0.07	0.0468889	0.065
10.2248	0.07	0.0468889	0.066
10.2325	0.07	0.0469167	0.066
10.2402	0.071	0.0469167	0.067
10.2479	0.071	0.047	0.067
10.2556	0.071	0.047	0.067
10.2633	0.071	0.047	0.067
10.271	0.071	0.047	0.067
10.2787	0.071	0.047	0.067
10.2864	0.071	0.047	0.067
10.2941	0.071	0.047	0.067
10.3018	0.071	0.047	0.067
10.3095	0.071	0.047	0.067
10.3172	0.071	0.047	0.067
10.3249	0.071	0.047	0.067
10.3326	0.071	0.0471667	0.067
10.3403	0.071	0.0471667	0.067
10.348	0.072	0.0472	0.067
10.3557	0.072	0.04725	0.067
10.3634	0.072	0.0472667	0.068
10.3711	0.072	0.0473333	0.068
10.3788	0.072	0.0473333	0.068
10.3865	0.072	0.0473333	0.068
10.3942	0.073	0.0473333	0.068
10.4019	0.073	0.0473333	0.068
10.4096	0.073	0.0473333	0.068
10.4173	0.073	0.0474167	0.068
10.425	0.073	0.0475	0.069
10.4327	0.073	0.0475	0.069
10.4404	0.074	0.0475556	0.07
10.4481	0.074	0.0476	0.07
10.4558	0.074	0.0476	0.07
10.4635	0.074	0.048	0.07
10.4712	0.074	0.048	0.07
10.4789	0.074	0.048	0.07
10.4866	0.074	0.048	0.07
10.4943	0.074	0.0480667	0.07
10.502	0.074	0.04825	0.07
10.5097	0.074	0.0483333	0.07
10.5174	0.074	0.0483333	0.07
10.5251	0.074	0.0483333	0.07
10.5328	0.074	0.0483333	0.07
10.5405	0.074	0.0483333	0.07
10.5482	0.074	0.0485	0.07
10.5559	0.074	0.0486667	0.07
10.5636	0.074	0.0486667	0.07
10.5713	0.074	0.0487778	0.07
10.579	0.074	0.0488889	0.07
10.5867	0.074	0.049	0.07
10.5944	0.074	0.049	0.07
10.6021	0.074	0.0491667	0.07
10.6098	0.074	0.0492222	0.07
10.6175	0.074	0.0493333	0.07
10.6252	0.074	0.0493333	0.07
10.6329	0.074	0.0493333	0.07
10.6406	0.074	0.0495	0.07
10.6483	0.074	0.0495	0.07
10.656	0.074	0.0496667	0.07
10.6637	0.074	0.0496667	0.07
10.6714	0.074	0.0496667	0.07
10.6791	0.074	0.0496667	0.07
10.6868	0.074	0.0498889	0.07
10.6945	0.074	0.05	0.07
10.7022	0.074	0.05	0.07
10.7099	0.074	0.05	0.07
10.7176	0.074	0.0505	0.07
10.7253	0.074	0.0505	0.07
10.733	0.074	0.0505556	0.07
10.7407	0.074	0.0505556	0.07
10.7484	0.074	0.0506	0.07
10.7561	0.074	0.0506667	0.07
10.7638	0.074	0.0506667	0.07
10.7715	0.074	0.0506667	0.07
10.7792	0.074	0.0507333	0.07
10.7869	0.074	0.0507778	0.07
10.7946	0.074	0.0508333	0.07
10.8023	0.074	0.0508333	0.07
10.81	0.074	0.0509167	0.07
10.8177	0.074	0.051	0.07
10.8254	0.074	0.051	0.07
10.8331	0.074	0.0511667	0.07
10.8408	0.074	0.0512222	0.07
10.8485	0.074	0.0513333	0.07
10.8562	0.074	0.0513333	0.07
10.8639	0.074	0.0513333	0.07
10.8716	0.074	0.0515556	0.07
10.8793	0.075	0.0515556	0.071
10.887	0.076	0.0516667	0.071
10.8947	0.076	0.0516667	0.071
10.9024	0.076	0.0516667	0.071
10.9101	0.076	0.0516667	0.071
10.9178	0.076	0.0516667	0.071
10.9255	0.076	0.0516667	0.072
10.9332	0.076	0.0517333	0.072
10.9409	0.077	0.0518889	0.072
10.9486	0.077	0.0518889	0.072
10.9563	0.077	0.0519167	0.072
10.964	0.077	0.052	0.073
10.9717	0.077	0.052	0.073
10.9794	0.077	0.052	0.073
10.9871	0.077	0.0521111	0.073
10.9948	0.077	0.0521667	0.073
11.0025	0.077	0.0521667	0.073
11.0102	0.077	0.0523333	0.073
11.0179	0.077	0.0523333	0.073
11.0256	0.077	0.0523333	0.073
11.0333	0.077	0.0523333	0.073
11.041	0.077	0.0524167	0.073
11.0487	0.077	0.0525	0.073
11.0564	0.077	0.0525	0.073
11.0641	0.077	0.0525	0.073
11.0718	0.077	0.0526667	0.073
11.0795	0.077	0.0526667	0.073
11.0872	0.077	0.0526667	0.073
11.0949	0.077	0.0526667	0.073
11.1026	0.078	0.0526667	0.073
11.1103	0.078	0.0527778	0.073
11.118	0.078	0.0527778	0.074
11.1257	0.078	0.0528333	0.074
11.1334	0.078	0.0528333	0.074
11.1411	0.078	0.053	0.074
11.1488	0.078	0.053	0.074
11.1565	0.078	0.053	0.074
11.1642	0.079	0.053	0.074
11.1719	0.079	0.053	0.074
11.1796	0.079	0.053	0.075
11.1872	0.079	0.053	0.075
11.1949	0.08	0.0531111	0.076
11.2026	0.08	0.0531111	0.076
11.2103	0.08	0.0532222	0.076
11.218	0.08	0.0533333	0.076
11.2257	0.08	0.0533333	0.076
11.2334	0.08	0.0533333	0.076
11.2411	0.08	0.0534444	0.076
11.2488	0.08	0.0536667	0.076
11.2565	0.08	0.0537333	0.076
11.2642	0.08	0.0537333	0.076
11.2719	0.08	0.0537778	0.076
11.2796	0.08	0.0538333	0.076
11.2873	0.08	0.0539167	0.076
11.295	0.08	0.0539167	0.076
11.3027	0.08	0.0539333	0.076
11.3104	0.08	0.054	0.076
11.3181	0.08	0.054	0.076
11.3258	0.08	0.054	0.076
11.3335	0.08	0.054	0.076
11.3412	0.08	0.054	0.076
11.3489	0.08	0.054	0.076
11.3566	0.08	0.0540556	0.076
11.3643	0.08	0.0541111	0.076
11.372	0.08	0.0541667	0.076
11.3797	0.08	0.0542222	0.076
11.3874	0.08	0.0543333	0.076
11.3951	0.08	0.0543333	0.076
11.4028	0.08	0.0543333	0.076
11.4105	0.08	0.0543333	0.076
11.4182	0.08	0.0543333	0.076
11.4259	0.08	0.0543333	0.076
11.4336	0.08	0.0544444	0.076
11.4413	0.08	0.0545	0.076
11.449	0.08	0.0545	0.076
11.4567	0.08	0.0545556	0.076
11.4644	0.08	0.0545556	0.076
11.4721	0.08	0.0545556	0.076
11.4798	0.08	0.0546667	0.076
11.4875	0.08	0.0546667	0.076
11.4952	0.08	0.0546667	0.076
11.5029	0.08	0.0547333	0.076
11.5106	0.08	0.05475	0.076
11.5183	0.08	0.0548333	0.076
11.526	0.08	0.055	0.076
11.5337	0.08	0.0550556	0.076
11.5414	0.08	0.0551333	0.076
11.5491	0.08	0.0553333	0.076
11.5568	0.081	0.0553333	0.077
11.5645	0.081	0.0554167	0.077
11.5722	0.081	0.0554667	0.077
11.5799	0.082	0.0555	0.077
11.5876	0.082	0.0555	0.077
11.5953	0.082	0.0555556	0.077
11.603	0.082	0.0556667	0.077
11.6107	0.082	0.0556667	0.077
11.6184	0.082	0.0556667	0.077
11.6261	0.082	0.0556667	0.078
11.6338	0.082	0.0557778	0.078
11.6415	0.082	0.0558333	0.078
11.6492	0.082	0.056	0.078
11.6569	0.083	0.056	0.078
11.6646	0.083	0.056	0.078
11.6723	0.083	0.0561333	0.078
11.68	0.083	0.0562667	0.079
11.6877	0.083	0.0562778	0.079
11.6954	0.083	0.0563333	0.079
11.7031	0.083	0.0563333	0.079
11.7108	0.083	0.0563333	0.079
11.7185	0.083	0.0563333	0.079
11.7262	0.083	0.0563333	0.079
11.7339	0.083	0.0563333	0.079
11.7416	0.083	0.0563333	0.079
11.7493	0.083	0.0565	0.079
11.757	0.083	0.0565	0.079
11.7647	0.083	0.0565	0.079
11.7724	0.083	0.0565556	0.079
11.7801	0.083	0.0566667	0.079
11.7878	0.083	0.0566667	0.079
11.7955	0.083	0.0566667	0.079
11.8032	0.083	0.0568333	0.079
11.8109	0.083	0.0568333	0.079
11.8186	0.083	0.0568333	0.079
11.8263	0.084	0.0568889	0.08
11.834	0.084	0.057	0.08
11.8417	0.084	0.057	0.08
11.8494	0.084	0.0571333	0.08
11.8571	0.084	0.0572222	0.08
11.8648	0.084	0.0573333	0.08
11.8725	0.084	0.0573333	0.08
11.8802	0.084	0.0573333	0.08
11.8879	0.084	0.0573333	0.08
11.8956	0.084	0.0573333	0.08
11.9033	0.084	0.0576111	0.08
11.911	0.085	0.0576667	0.081
11.9187	0.085	0.0576667	0.081
11.9264	0.085	0.0576667	0.081
11.9341	0.085	0.0576667	0.081
11.9418	0.086	0.0576667	0.082
11.9495	0.086	0.0576667	0.082
11.9572	0.086	0.0576667	0.082
11.9649	0.086	0.0578333	0.082
11.9726	0.086	0.0579167	0.082
11.9803	0.086	0.058	0.082
11.988	0.086	0.058	0.082
11.9957	0.086	0.058	0.082
12.0034	0.086	0.058	0.082
12.0111	0.086	0.0581111	0.082
12.0188	0.086	0.0581667	0.082
12.0265	0.086	0.0581667	0.082
12.0342	0.086	0.0582222	0.082
12.0419	0.086	0.0583333	0.082
12.0496	0.086	0.0583333	0.082
12.0573	0.086	0.0583889	0.082
12.065	0.086	0.0584167	0.082
12.0727	0.086	0.0585	0.082
12.0804	0.086	0.0586667	0.082
12.0881	0.086	0.0586667	0.082
12.0958	0.086	0.0586667	0.082
12.1035	0.086	0.0586667	0.082
12.1112	0.086	0.05875	0.082
12.1189	0.086	0.0587778	0.082
12.1266	0.086	0.0587778	0.082
12.1343	0.086	0.0588667	0.082
12.142	0.086	0.059	0.082
12.1497	0.086	0.059	0.082
12.1574	0.086	0.059	0.082
12.1651	0.086	0.059	0.082
12.1728	0.086	0.059	0.082
12.1805	0.086	0.0591111	0.082
12.1882	0.086	0.0591111	0.082
12.1959	0.086	0.0591667	0.082
12.2036	0.086	0.0591667	0.082
12.2113	0.086	0.0591667	0.082
12.219	0.086	0.0593333	0.082
12.2267	0.086	0.0593333	0.082
12.2344	0.086	0.0597778	0.082
12.2421	0.086	0.0599167	0.082
12.2498	0.086	0.06	0.082
12.2575	0.086	0.06	0.082
12.2652	0.086	0.0601111	0.082
12.2729	0.086	0.0601333	0.082
12.2806	0.086	0.0602222	0.082
12.2883	0.086	0.0603333	0.082
12.296	0.088	0.0603333	0.083
12.3037	0.088	0.0603333	0.083
12.3114	0.088	0.0603333	0.083
12.3191	0.088	0.0603333	0.084
12.3268	0.088	0.0603333	0.084
12.3345	0.088	0.0606667	0.084
12.3422	0.088	0.0606667	0.084
12.3499	0.088	0.0606667	0.084
12.3576	0.088	0.0606667	0.084
12.3653	0.088	0.061	0.084
12.373	0.089	0.061	0.084
12.3807	0.089	0.061	0.084
12.3884	0.089	0.061	0.084
12.3961	0.089	0.0611667	0.084
12.4038	0.09	0.0611667	0.086
12.4115	0.09	0.0612222	0.086
12.4192	0.09	0.0613333	0.086
12.4269	0.09	0.0613333	0.086
12.4346	0.09	0.0613333	0.086
12.4423	0.09	0.0616667	0.086
12.45	0.09	0.0616667	0.086
12.4577	0.09	0.06175	0.086
12.4654	0.09	0.0618333	0.086
12.4731	0.09	0.062	0.086
12.4808	0.09	0.062	0.086
12.4885	0.09	0.062	0.086
12.4962	0.09	0.062	0.086
12.5038	0.09	0.0621111	0.086
12.5115	0.09	0.0623333	0.086
12.5192	0.09	0.0623333	0.086
12.5269	0.09	0.0623333	0.086
12.5346	0.09	0.0623333	0.086
12.5423	0.09	0.0624444	0.086
12.55	0.091	0.0624444	0.087
12.5577	0.091	0.0625556	0.087
12.5654	0.091	0.0626	0.087
12.5731	0.091	0.0626667	0.087
12.5808	0.091	0.0626667	0.087
12.5885	0.091	0.0626667	0.087
12.5962	0.092	0.0628333	0.088
12.6039	0.092	0.063	0.088
12.6116	0.093	0.0631333	0.089
12.6193	0.093	0.0631667	0.089
12.627	0.093	0.0632222	0.089
12.6347	0.093	0.0633333	0.089
12.6424	0.093	0.0633333	0.089
12.6501	0.093	0.0633333	0.089
12.6578	0.093	0.0635	0.089
12.6655	0.093	0.0635556	0.089
12.6732	0.093	0.0635833	0.089
12.6809	0.093	0.0636111	0.089
12.6886	0.093	0.0636667	0.089
12.6963	0.093	0.0636667	0.089
12.704	0.093	0.064	0.089
12.7117	0.093	0.0643333	0.089
12.7194	0.093	0.0643333	0.089
12.7271	0.093	0.0643333	0.089
12.7348	0.093	0.0643333	0.089
12.7425	0.093	0.0643333	0.089
12.7502	0.093	0.0644	0.089
12.7579	0.093	0.0644167	0.089
12.7656	0.093	0.0645556	0.089
12.7733	0.093	0.0646667	0.089
12.781	0.093	0.0646667	0.089
12.7887	0.093	0.0647333	0.089
12.7964	0.093	0.0649167	0.089
12.8041	0.093	0.065	0.089
12.8118	0.093	0.065	0.089
12.8195	0.093	0.065	0.089
12.8272	0.093	0.065	0.089
12.8349	0.093	0.0651667	0.089
12.8426	0.093	0.0653333	0.089
12.8503	0.093	0.0653333	0.089
12.858	0.093	0.0653333	0.089
12.8657	0.093	0.0653889	0.089
12.8734	0.093	0.0655556	0.089
12.8811	0.093	0.0656667	0.089
12.8888	0.093	0.0657778	0.089
12.8965	0.093	0.0658333	0.089
12.9042	0.093	0.0658889	0.089
12.9119	0.093	0.0659167	0.089
12.9196	0.093	0.0663333	0.089
12.9273	0.093	0.0663333	0.089
12.935	0.093	0.0664444	0.089
12.9427	0.093	0.0665333	0.089
12.9504	0.093	0.0665556	0.089
12.9581	0.093	0.0666667	0.089
12.9658	0.093	0.0666667	0.089
12.9735	0.093	0.0666667	0.089
12.9812	0.093	0.0666667	0.089
12.9889	0.093	0.0666667	0.089
12.9966	0.093	0.0666667	0.089
13.0043	0.093	0.0666667	0.089
13.012	0.093	0.0669333	0.089
13.0197	0.093	0.067	0.089
13.0274	0.093	0.067	0.089
13.0351	0.093	0.067	0.089
13.0428	0.093	0.067	0.089
13.0505	0.093	0.0672222	0.089
13.0582	0.093	0.0673333	0.089
13.0659	0.093	0.0673889	0.089
13.0736	0.093	0.0675556	0.089
13.0813	0.093	0.0675833	0.089
13.089	0.093	0.0676667	0.089
13.0967	0.094	0.0676667	0.09
13.1044	0.094	0.0676667	0.09
13.1121	0.094	0.0676667	0.09
13.1198	0.094	0.0676667	0.09
13.1275	0.094	0.0676667	0.09
13.1352	0.095	0.06775	0.091
13.1429	0.095	0.0678333	0.091
13.1506	0.095	0.0678889	0.091
13.1583	0.095	0.0678889	0.091
13.166	0.095	0.068	0.091
13.1737	0.095	0.068	0.091
13.1814	0.095	0.068	0.091
13.1891	0.095	0.068	0.091
13.1968	0.095	0.068	0.091
13.2045	0.095	0.068	0.091
13.2122	0.095	0.068	0.091
13.2199	0.095	0.068	0.091
13.2276	0.095	0.0680667	0.091
13.2353	0.095	0.0681111	0.091
13.243	0.095	0.0681667	0.091
13.2507	0.095	0.0681667	0.091
13.2584	0.096	0.06825	0.092
13.2661	0.096	0.06825	0.092
13.2738	0.096	0.0683333	0.092
13.2815	0.096	0.0683333	0.092
13.2892	0.096	0.0685	0.092
13.2969	0.096	0.0685833	0.092
13.3046	0.096	0.0686667	0.092
13.3123	0.096	0.0686667	0.092
13.32	0.096	0.06875	0.092
13.3277	0.096	0.0687778	0.092
13.3354	0.096	0.0688333	0.092
13.3431	0.096	0.0688333	0.092
13.3508	0.096	0.069	0.092
13.3585	0.096	0.069	0.092
13.3662	0.096	0.0691667	0.092
13.3739	0.096	0.0692222	0.092
13.3816	0.096	0.0693333	0.092
13.3893	0.096	0.0693333	0.092
13.397	0.096	0.0693333	0.092
13.4047	0.096	0.0693333	0.092
13.4124	0.096	0.0695	0.092
13.4201	0.096	0.0696111	0.092
13.4278	0.096	0.0696667	0.092
13.4355	0.096	0.0697778	0.092
13.4432	0.096	0.0698333	0.092
13.4509	0.096	0.0698333	0.092
13.4586	0.096	0.0698889	0.092
13.4663	0.096	0.0699333	0.092
13.474	0.096	0.0701111	0.092
13.4817	0.096	0.0701111	0.092
13.4894	0.096	0.0701667	0.092
13.4971	0.096	0.0701667	0.092
13.5048	0.096	0.0701667	0.092
13.5125	0.097	0.0701667	0.093
13.5202	0.097	0.0702222	0.094
13.5279	0.097	0.0703333	0.094
13.5356	0.097	0.0703333	0.094
13.5433	0.097	0.0704	0.094
13.551	0.097	0.0704444	0.094
13.5587	0.097	0.0704444	0.094
13.5664	0.097	0.0705	0.094
13.5741	0.098	0.0706667	0.094
13.5818	0.098	0.0707333	0.094
13.5895	0.098	0.07125	0.094
13.5972	0.098	0.0712667	0.094
13.6049	0.099	0.0713333	0.095
13.6126	0.099	0.0714444	0.095
13.6203	0.1	0.0714444	0.096
13.628	0.1	0.0715	0.096
13.6357	0.1	0.0715	0.096
13.6434	0.1	0.0715556	0.096
13.6511	0.1	0.0716667	0.096
13.6588	0.1	0.0716667	0.096
13.6665	0.1	0.07175	0.096
13.6742	0.1	0.0718333	0.096
13.6819	0.1	0.0718333	0.096
13.6896	0.1	0.072	0.096
13.6973	0.1	0.072	0.096
13.705	0.1	0.0721667	0.096
13.7127	0.1	0.0722	0.096
13.7204	0.1	0.0723333	0.096
13.7281	0.1	0.0723333	0.096
13.7358	0.1	0.0723333	0.096
13.7435	0.1	0.0724167	0.096
13.7512	0.1	0.0725333	0.096
13.7589	0.1	0.0726	0.096
13.7666	0.1	0.0726667	0.096
13.7743	0.1	0.0726667	0.096
13.782	0.1	0.0726667	0.096
13.7897	0.1	0.07275	0.096
13.7974	0.1	0.073	0.096
13.8051	0.1	0.0731667	0.096
13.8128	0.1	0.0732	0.096
13.8204	0.1	0.0732222	0.096
13.8281	0.1	0.0733333	0.096
13.8358	0.1	0.0736111	0.096
13.8435	0.1	0.0736667	0.096
13.8512	0.1	0.0736667	0.096
13.8589	0.1	0.0738667	0.096
13.8666	0.1	0.0738889	0.096
13.8743	0.1	0.0738889	0.096
13.882	0.1	0.0742	0.096
13.8897	0.1	0.0742222	0.096
13.8974	0.1	0.0743333	0.096
13.9051	0.1	0.0743333	0.096
13.9128	0.1	0.0743333	0.096
13.9205	0.1	0.0743333	0.096
13.9282	0.1	0.0743333	0.096
13.9359	0.1	0.0744667	0.096
13.9436	0.1	0.0745556	0.096
13.9513	0.1	0.0745833	0.096
13.959	0.1	0.0746667	0.096
13.9667	0.1	0.0746667	0.096
13.9744	0.1	0.0746667	0.096
13.9821	0.1	0.0748333	0.096
13.9898	0.1	0.0749444	0.096
13.9975	0.1	0.075	0.096
14.0052	0.1	0.075	0.096
14.0129	0.1	0.075	0.096
14.0206	0.1	0.0751667	0.096
14.0283	0.1	0.0753333	0.096
14.036	0.1	0.0755	0.096
14.0437	0.1	0.0755333	0.096
14.0514	0.1	0.0756667	0.096
14.0591	0.1	0.0756667	0.096
14.0668	0.1	0.0756667	0.096
14.0745	0.1	0.0756667	0.096
14.0822	0.1	0.0756667	0.096
14.0899	0.1	0.0756667	0.096
14.0976	0.1	0.0757778	0.096
14.1053	0.1	0.0758	0.096
14.113	0.1	0.0758889	0.096
14.1207	0.1	0.076	0.096
14.1284	0.1	0.076	0.096
14.1361	0.1	0.0761667	0.096
14.1438	0.101	0.0761667	0.097
14.1515	0.101	0.0761667	0.097
14.1592	0.102	0.0763333	0.098
14.1669	0.102	0.0764	0.098
14.1746	0.102	0.0764167	0.098
14.1823	0.102	0.0765	0.098
14.19	0.102	0.0766667	0.098
14.1977	0.102	0.0767778	0.098
14.2054	0.102	0.0768333	0.098
14.2131	0.102	0.0768333	0.098
14.2208	0.102	0.0769333	0.098
14.2285	0.102	0.077	0.098
14.2362	0.103	0.077	0.099
14.2439	0.103	0.077	0.099
14.2516	0.103	0.077	0.099
14.2593	0.103	0.077	0.099
14.267	0.103	0.077	0.099
14.2747	0.103	0.0770833	0.099
14.2824	0.103	0.0772222	0.099
14.2901	0.103	0.0773333	0.099
14.2978	0.103	0.0773333	0.099
14.3055	0.103	0.0773333	0.099
14.3132	0.103	0.0773333	0.099
14.3209	0.103	0.0773333	0.099
14.3286	0.103	0.0773333	0.099
14.3363	0.103	0.0773333	0.099
14.344	0.103	0.0775	0.099
14.3517	0.103	0.0776667	0.099
14.3594	0.103	0.0776667	0.099
14.3671	0.103	0.0776667	0.099
14.3748	0.103	0.0776667	0.099
14.3825	0.103	0.0776667	0.099
14.3902	0.103	0.0776667	0.099
14.3979	0.103	0.07775	0.099
14.4056	0.103	0.0778889	0.099
14.4133	0.103	0.0779333	0.099
14.421	0.103	0.078	0.099
14.4287	0.103	0.078	0.099
14.4364	0.103	0.078	0.099
14.4441	0.104	0.0780556	0.1
14.4518	0.104	0.0781111	0.1
14.4595	0.104	0.0783333	0.1
14.4672	0.105	0.0783333	0.101
14.4749	0.105	0.0783333	0.101
14.4826	0.105	0.0783333	0.101
14.4903	0.105	0.0783333	0.101
14.498	0.105	0.0783333	0.101
14.5057	0.105	0.0785	0.101
14.5134	0.105	0.0785	0.101
14.5211	0.105	0.0786667	0.101
14.5288	0.105	0.0786667	0.101
14.5365	0.105	0.0786667	0.101
14.5442	0.105	0.0786667	0.101
14.5519	0.105	0.0787778	0.101
14.5596	0.105	0.0788333	0.101
14.5673	0.105	0.0788333	0.101
14.575	0.105	0.0788333	0.101
14.5827	0.107	0.0788667	0.103
14.5904	0.107	0.079	0.103
14.5981	0.107	0.079	0.103
14.6058	0.107	0.079	0.103
14.6135	0.107	0.0791667	0.103
14.6212	0.107	0.0791667	0.103
14.6289	0.107	0.0793333	0.103
14.6366	0.107	0.0793333	0.103
14.6443	0.107	0.0794444	0.103
14.652	0.107	0.0795	0.103
14.6597	0.107	0.0795	0.103
14.6674	0.107	0.0795833	0.103
14.6751	0.107	0.0795833	0.103
14.6828	0.107	0.0796111	0.103
14.6905	0.107	0.0796667	0.103
14.6982	0.107	0.0796667	0.103
14.7059	0.107	0.0797333	0.103
14.7136	0.107	0.0798333	0.103
14.7213	0.107	0.0798333	0.103
14.729	0.107	0.0799167	0.103
14.7367	0.107	0.08	0.103
14.7444	0.107	0.08	0.103
14.7521	0.107	0.08	0.103
14.7598	0.107	0.08	0.103
14.7675	0.107	0.08	0.103
14.7752	0.107	0.0801667	0.103
14.7829	0.107	0.0801667	0.103
14.7906	0.107	0.0806667	0.103
14.7983	0.107	0.0806667	0.103
14.806	0.107	0.0806667	0.103
14.8137	0.107	0.0806667	0.103
14.8214	0.107	0.0806667	0.103
14.8291	0.107	0.0806667	0.103
14.8368	0.107	0.08075	0.103
14.8445	0.107	0.0808333	0.103
14.8522	0.107	0.0808333	0.103
14.8599	0.107	0.0808889	0.103
14.8676	0.107	0.0809167	0.103
14.8753	0.107	0.081	0.103
14.883	0.107	0.081	0.103
14.8907	0.107	0.081	0.103
14.8984	0.107	0.081	0.103
14.9061	0.107	0.0811111	0.103
14.9138	0.107	0.0811667	0.103
14.9215	0.107	0.0811667	0.103
14.9292	0.107	0.0813333	0.103
14.9369	0.107	0.0813333	0.103
14.9446	0.107	0.0813333	0.103
14.9523	0.107	0.0813333	0.103
14.96	0.107	0.0816667	0.103
14.9677	0.107	0.0816667	0.103
14.9754	0.107	0.0816667	0.103
14.9831	0.107	0.0817778	0.103
14.9908	0.107	0.0818	0.103
14.9985	0.107	0.0819444	0.103
15.0062	0.107	0.082	0.103
15.0139	0.107	0.082	0.103
15.0216	0.107	0.082	0.103
15.0293	0.107	0.0821111	0.103
15.037	0.107	0.0821667	0.103
15.0447	0.107	0.0824444	0.103
15.0524	0.107	0.0825	0.103
15.0601	0.107	0.0826667	0.103
15.0678	0.107	0.0826667	0.103
15.0755	0.107	0.0828333	0.103
15.0832	0.107	0.0828333	0.103
15.0909	0.107	0.083	0.103
15.0986	0.107	0.083	0.103
15.1063	0.108	0.0831111	0.104
15.114	0.108	0.0831667	0.104
15.1217	0.108	0.0833333	0.104
15.1294	0.109	0.0833333	0.104
15.137	0.109	0.0833333	0.104
15.1447	0.109	0.0834167	0.105
15.1524	0.109	0.0836667	0.105
15.1601	0.109	0.0836667	0.105
15.1678	0.109	0.0836667	0.105
15.1755	0.11	0.08375	0.105
15.1832	0.11	0.0838333	0.105
15.1909	0.11	0.0838889	0.105
15.1986	0.11	0.0839167	0.105
15.2063	0.11	0.084	0.105
15.214	0.11	0.084	0.105
15.2217	0.11	0.0841667	0.105
15.2294	0.11	0.0841667	0.105
15.2371	0.11	0.0841667	0.105
15.2448	0.11	0.0842222	0.105
15.2525	0.11	0.0842667	0.105
15.2602	0.11	0.0843333	0.106
15.2679	0.11	0.0845	0.106
15.2756	0.11	0.0848333	0.106
15.2833	0.111	0.0849167	0.107
15.291	0.111	0.085	0.107
15.2987	0.111	0.085	0.107
15.3064	0.111	0.0850833	0.107
15.3141	0.111	0.0851667	0.107
15.3218	0.111	0.0851667	0.107
15.3295	0.111	0.0851667	0.107
15.3372	0.111	0.0852778	0.107
15.3449	0.111	0.0854167	0.107
15.3526	0.111	0.0854167	0.107
15.3603	0.111	0.0854444	0.107
15.368	0.111	0.0854444	0.107
15.3757	0.111	0.0854444	0.107
15.3834	0.111	0.0855556	0.107
[truncated: 10,990 more rows]

## Sheet: b
Percentage [%]	Capacity factor [-]_E141-4200_Enercon	Capacity factor [-]_capacity_factor_measured	Capacity factor [-]_SPC
0	0.001	0	0
0.0164	0.001	0	0
0.0327	0.001	0	0
0.0491	0.002	0	0
0.0655	0.002	0	0
0.0819	0.002	0	0
0.0982	0.002	0	0
0.1146	0.003	0	0
0.131	0.003	0	0
0.1474	0.003	0	0
0.1637	0.003	0	0
0.1801	0.004	0	0
0.1965	0.005	0	0
0.2129	0.005	0	0
0.2292	0.005	0.000238095	0
0.2456	0.005	0.000238095	0
0.262	0.005	0.000238095	0
0.2784	0.005	0.000238095	0
0.2947	0.005	0.000238095	0
0.3111	0.005	0.000238095	0
0.3275	0.005	0.000357143	0
0.3439	0.005	0.000357143	0
0.3602	0.005	0.00047619	0
0.3766	0.006	0.00047619	0
0.393	0.006	0.00047619	0
0.4094	0.006	0.00047619	0
0.4257	0.006	0.00047619	0
0.4421	0.006	0.00047619	0
0.4585	0.006	0.00047619	0
0.4749	0.006	0.00047619	0
0.4912	0.006	0.00047619	0
0.5076	0.006	0.00047619	0
0.524	0.006	0.000714286	0
0.5404	0.006	0.000714286	0
0.5567	0.006	0.000714286	0
0.5731	0.006	0.000714286	0
0.5895	0.006	0.000833333	0
0.6059	0.006	0.000952381	0
0.6222	0.006	0.000952381	0
0.6386	0.006	0.000952381	0
0.655	0.006	0.000952381	0
0.6714	0.006	0.000952381	0
0.6877	0.006	0.000952381	0
0.7041	0.006	0.00119048	0
0.7205	0.006	0.00119048	0
0.7369	0.007	0.00119048	0
0.7532	0.007	0.00119048	0
0.7696	0.007	0.00119048	0
0.786	0.007	0.00119048	0
0.8024	0.007	0.00125	0
0.8187	0.007	0.00142857	0
0.8351	0.007	0.00142857	0
0.8515	0.007	0.00142857	0
0.8679	0.007	0.00142857	0
0.8842	0.007	0.00166667	0
0.9006	0.007	0.00166667	0
0.917	0.007	0.00166667	0
0.9334	0.007	0.00166667	0
0.9497	0.007	0.00166667	0
0.9661	0.007	0.00166667	0
0.9825	0.007	0.00166667	0
0.9989	0.007	0.00166667	0
1.0152	0.007	0.00166667	0
1.0316	0.007	0.00178571	0
1.048	0.007	0.00190476	0
1.0644	0.007	0.00190476	0
1.0807	0.007	0.00190476	0
1.0971	0.007	0.00190476	0
1.1135	0.007	0.00190476	0
1.1299	0.007	0.00190476	0
1.1462	0.007	0.00190476	0
1.1626	0.007	0.00202381	0
1.179	0.007	0.00214286	0
1.1953	0.007	0.00214286	0
1.2117	0.007	0.00214286	0
1.2281	0.007	0.00214286	0
1.2445	0.007	0.00214286	0
1.2608	0.008	0.00238095	0.001
1.2772	0.008	0.00238095	0.001
1.2936	0.008	0.00238095	0.001
1.31	0.008	0.00238095	0.001
1.3263	0.008	0.00238095	0.001
1.3427	0.008	0.00255952	0.001
1.3591	0.008	0.00261905	0.001
1.3755	0.008	0.00261905	0.001
1.3918	0.008	0.00261905	0.001
1.4082	0.008	0.0027381	0.001
1.4246	0.008	0.0027381	0.001
1.441	0.008	0.00285714	0.001
1.4573	0.008	0.00285714	0.001
1.4737	0.008	0.00285714	0.001
1.4901	0.008	0.00285714	0.001
1.5065	0.008	0.00285714	0.001
1.5228	0.008	0.00297619	0.001
1.5392	0.008	0.00309524	0.001
1.5556	0.008	0.00309524	0.001
1.572	0.008	0.00309524	0.001
1.5883	0.008	0.00309524	0.001
1.6047	0.008	0.00309524	0.001
1.6211	0.008	0.00309524	0.001
1.6375	0.008	0.00315476	0.001
1.6538	0.008	0.00333333	0.001
1.6702	0.008	0.00333333	0.001
1.6866	0.008	0.00333333	0.001
1.703	0.008	0.00333333	0.001
1.7193	0.008	0.00333333	0.001
1.7357	0.008	0.00333333	0.001
1.7521	0.008	0.00333333	0.001
1.7685	0.008	0.00345238	0.001
1.7848	0.008	0.00357143	0.001
1.8012	0.008	0.00357143	0.001
1.8176	0.009	0.00357143	0.002
1.834	0.009	0.00365079	0.002
1.8503	0.009	0.00369048	0.002
1.8667	0.009	0.00380952	0.002
1.8831	0.009	0.00380952	0.002
1.8995	0.009	0.00380952	0.002
1.9158	0.009	0.00380952	0.002
1.9322	0.009	0.00380952	0.002
1.9486	0.009	0.00404762	0.002
1.965	0.009	0.00404762	0.002
1.9813	0.009	0.00404762	0.002
1.9977	0.009	0.00404762	0.002
2.0141	0.009	0.00404762	0.002
2.0305	0.009	0.00404762	0.002
2.0468	0.009	0.00404762	0.002
2.0632	0.009	0.00428571	0.002
2.0796	0.009	0.00428571	0.002
2.096	0.009	0.00428571	0.002
2.1123	0.009	0.00428571	0.002
2.1287	0.009	0.00428571	0.002
2.1451	0.009	0.00428571	0.002
2.1615	0.009	0.00452381	0.002
2.1778	0.009	0.00452381	0.002
2.1942	0.009	0.00452381	0.002
2.2106	0.009	0.00452381	0.002
2.227	0.009	0.00452381	0.002
2.2433	0.009	0.00452381	0.002
2.2597	0.009	0.00452381	0.002
2.2761	0.009	0.00452381	0.002
2.2925	0.009	0.00464286	0.003
2.3088	0.009	0.00464286	0.003
2.3252	0.009	0.0047619	0.003
2.3416	0.009	0.00484127	0.003
2.3579	0.009	0.005	0.003
2.3743	0.009	0.005	0.003
2.3907	0.009	0.00507937	0.003
2.4071	0.009	0.00511905	0.003
2.4234	0.009	0.0052381	0.003
2.4398	0.009	0.0052381	0.003
2.4562	0.009	0.0052381	0.003
2.4726	0.009	0.0052381	0.003
2.4889	0.009	0.0052381	0.003
2.5053	0.009	0.00535714	0.003
2.5217	0.009	0.00539683	0.003
2.5381	0.009	0.00547619	0.003
2.5544	0.009	0.00547619	0.003
2.5708	0.009	0.00551587	0.003
2.5872	0.009	0.00555556	0.003
2.6036	0.009	0.00555556	0.003
2.6199	0.009	0.00555556	0.003
2.6363	0.009	0.00571429	0.003
2.6527	0.009	0.00571429	0.003
2.6691	0.009	0.00571429	0.003
2.6854	0.009	0.00583333	0.003
2.7018	0.009	0.00583333	0.003
2.7182	0.009	0.00595238	0.003
2.7346	0.009	0.00595238	0.004
2.7509	0.009	0.00595238	0.004
2.7673	0.009	0.00619048	0.004
2.7837	0.009	0.00619048	0.004
2.8001	0.009	0.00642857	0.004
2.8164	0.009	0.00642857	0.004
2.8328	0.009	0.00642857	0.004
2.8492	0.009	0.00642857	0.005
2.8656	0.01	0.00654762	0.005
2.8819	0.01	0.00666667	0.005
2.8983	0.01	0.00666667	0.005
2.9147	0.01	0.00666667	0.005
2.9311	0.01	0.00666667	0.005
2.9474	0.01	0.00678571	0.005
2.9638	0.01	0.00690476	0.005
2.9802	0.01	0.00690476	0.005
2.9966	0.01	0.00690476	0.005
3.0129	0.01	0.00702381	0.005
3.0293	0.01	0.00714286	0.005
3.0457	0.01	0.00714286	0.005
3.0621	0.01	0.00714286	0.005
3.0784	0.01	0.00719048	0.005
3.0948	0.01	0.00730159	0.005
3.1112	0.01	0.00738095	0.005
3.1276	0.01	0.00738095	0.005
3.1439	0.01	0.00738095	0.005
3.1603	0.01	0.00738095	0.005
3.1767	0.01	0.00738095	0.005
3.1931	0.01	0.00761905	0.005
3.2094	0.01	0.0077381	0.005
3.2258	0.01	0.00780952	0.005
3.2422	0.01	0.00785714	0.005
3.2586	0.01	0.00785714	0.005
3.2749	0.01	0.00797619	0.005
3.2913	0.01	0.00797619	0.006
3.3077	0.01	0.00803571	0.006
3.3241	0.01	0.00809524	0.006
3.3404	0.01	0.00809524	0.006
3.3568	0.01	0.00809524	0.006
3.3732	0.01	0.00809524	0.006
3.3896	0.01	0.0081746	0.007
3.4059	0.01	0.00821429	0.007
3.4223	0.01	0.00825397	0.007
3.4387	0.01	0.00833333	0.007
3.4551	0.01	0.00833333	0.007
3.4714	0.01	0.00833333	0.007
3.4878	0.01	0.00838095	0.007
3.5042	0.01	0.00857143	0.007
3.5206	0.01	0.00857143	0.007
3.5369	0.01	0.00857143	0.007
3.5533	0.01	0.00865079	0.007
3.5697	0.01	0.00880952	0.007
3.586	0.01	0.00880952	0.007
3.6024	0.01	0.00880952	0.007
3.6188	0.01	0.00892857	0.007
3.6352	0.01	0.00892857	0.007
3.6515	0.01	0.00904762	0.007
3.6679	0.01	0.00904762	0.007
3.6843	0.01	0.00904762	0.007
3.7007	0.01	0.00928571	0.007
3.717	0.01	0.00928571	0.007
3.7334	0.01	0.00928571	0.007
3.7498	0.01	0.00940476	0.008
3.7662	0.01	0.00952381	0.008
3.7825	0.011	0.00952381	0.008
3.7989	0.011	0.00952381	0.008
3.8153	0.011	0.00952381	0.008
3.8317	0.011	0.00964286	0.008
3.848	0.011	0.00964286	0.008
3.8644	0.011	0.0097619	0.009
3.8808	0.011	0.00980159	0.009
3.8972	0.011	0.00980952	0.009
3.9135	0.011	0.00984127	0.009
3.9299	0.011	0.01	0.009
3.9463	0.011	0.01	0.009
3.9627	0.011	0.01	0.009
3.979	0.011	0.010119	0.009
3.9954	0.011	0.0102381	0.009
4.0118	0.011	0.0102381	0.009
4.0282	0.011	0.0102381	0.009
4.0445	0.011	0.0102381	0.009
4.0609	0.011	0.0102381	0.009
4.0773	0.011	0.0103571	0.009
4.0937	0.011	0.010381	0.009
4.11	0.011	0.0104762	0.009
4.1264	0.011	0.0104762	0.009
4.1428	0.011	0.0104762	0.009
4.1592	0.011	0.0105238	0.009
4.1755	0.011	0.0105714	0.009
4.1919	0.011	0.0105952	0.009
4.2083	0.011	0.0107143	0.009
4.2247	0.011	0.0107143	0.009
4.241	0.011	0.0107143	0.009
4.2574	0.011	0.0107143	0.009
4.2738	0.011	0.0107143	0.009
4.2902	0.011	0.0107143	0.009
4.3065	0.011	0.0109524	0.009
4.3229	0.011	0.0109524	0.009
4.3393	0.011	0.0109524	0.009
4.3557	0.012	0.0109524	0.01
4.372	0.012	0.0110317	0.01
4.3884	0.012	0.0110714	0.01
4.4048	0.012	0.0110714	0.01
4.4212	0.012	0.0111905	0.01
4.4375	0.012	0.0111905	0.011
4.4539	0.012	0.0112698	0.011
4.4703	0.012	0.0113492	0.011
4.4867	0.012	0.0114286	0.011
4.503	0.012	0.0114286	0.011
4.5194	0.012	0.0114286	0.011
4.5358	0.013	0.0116667	0.011
4.5522	0.013	0.0116667	0.011
4.5685	0.013	0.0116667	0.012
4.5849	0.013	0.011746	0.012
4.6013	0.013	0.0117857	0.012
4.6177	0.013	0.0118254	0.012
4.634	0.013	0.0119048	0.012
4.6504	0.013	0.0119048	0.012
4.6668	0.013	0.0119048	0.012
4.6832	0.013	0.0119048	0.012
4.6995	0.013	0.0119048	0.012
4.7159	0.013	0.0119048	0.012
4.7323	0.013	0.0120238	0.012
4.7486	0.013	0.0120635	0.012
4.765	0.013	0.0121429	0.012
4.7814	0.013	0.0122222	0.012
4.7978	0.013	0.012381	0.012
4.8141	0.013	0.012381	0.012
4.8305	0.013	0.012619	0.012
4.8469	0.013	0.012619	0.012
4.8633	0.013	0.012619	0.012
4.8796	0.013	0.012619	0.012
4.896	0.013	0.0127381	0.012
4.9124	0.013	0.0127976	0.012
4.9288	0.013	0.0128571	0.012
4.9451	0.013	0.0128571	0.012
4.9615	0.013	0.0128571	0.012
4.9779	0.013	0.0128571	0.012
4.9943	0.014	0.0129048	0.012
5.0106	0.014	0.0133333	0.013
5.027	0.014	0.0133333	0.013
5.0434	0.014	0.0133333	0.013
5.0598	0.015	0.0133333	0.013
5.0761	0.016	0.0134524	0.014
5.0925	0.016	0.0134762	0.014
5.1089	0.016	0.0134921	0.014
5.1253	0.016	0.0135317	0.014
5.1416	0.016	0.0135714	0.014
5.158	0.016	0.0135714	0.014
5.1744	0.016	0.0135714	0.014
5.1908	0.016	0.0135714	0.014
5.2071	0.016	0.0135714	0.014
5.2235	0.016	0.0135714	0.014
5.2399	0.016	0.0135714	0.014
5.2563	0.016	0.0137302	0.014
5.2726	0.016	0.0138095	0.014
5.289	0.016	0.0138095	0.014
5.3054	0.016	0.0138095	0.014
5.3218	0.016	0.0138095	0.014
5.3381	0.016	0.0139286	0.014
5.3545	0.016	0.0140476	0.014
5.3709	0.016	0.0140476	0.014
5.3873	0.016	0.0140476	0.014
5.4036	0.016	0.0140476	0.014
5.42	0.016	0.0140476	0.014
5.4364	0.016	0.0140476	0.014
5.4528	0.016	0.0140476	0.014
5.4691	0.016	0.0140476	0.014
5.4855	0.016	0.0141667	0.014
5.5019	0.016	0.0141667	0.014
5.5183	0.016	0.0142857	0.015
5.5346	0.016	0.0142857	0.015
5.551	0.016	0.0145238	0.015
5.5674	0.017	0.0145238	0.016
5.5838	0.017	0.0145635	0.016
5.6001	0.017	0.0147619	0.016
5.6165	0.017	0.0148214	0.016
5.6329	0.017	0.014881	0.016
5.6493	0.017	0.015	0.016
5.6656	0.017	0.015	0.016
5.682	0.017	0.015119	0.016
5.6984	0.017	0.0151587	0.016
5.7148	0.018	0.0152381	0.016
5.7311	0.018	0.0152381	0.017
5.7475	0.018	0.0153571	0.017
5.7639	0.018	0.0154762	0.017
5.7803	0.018	0.0154762	0.017
5.7966	0.018	0.0154762	0.017
5.813	0.018	0.0154762	0.017
5.8294	0.018	0.0157143	0.017
5.8458	0.018	0.0157143	0.017
5.8621	0.018	0.0157143	0.017
5.8785	0.018	0.0158095	0.017
5.8949	0.018	0.0159524	0.017
5.9112	0.018	0.0159921	0.017
5.9276	0.018	0.0160317	0.017
5.944	0.018	0.0160714	0.017
5.9604	0.018	0.0161905	0.017
5.9767	0.018	0.0161905	0.017
5.9931	0.018	0.0162302	0.017
6.0095	0.018	0.0163333	0.017
6.0259	0.018	0.0164286	0.017
6.0422	0.018	0.0164286	0.017
6.0586	0.018	0.0164286	0.017
6.075	0.018	0.0165873	0.017
6.0914	0.018	0.0166667	0.017
6.1077	0.018	0.0166667	0.017
6.1241	0.018	0.0166667	0.017
6.1405	0.018	0.0169048	0.017
6.1569	0.019	0.0171429	0.018
6.1732	0.02	0.0171429	0.019
6.1896	0.02	0.0171429	0.019
6.206	0.02	0.0172024	0.019
6.2224	0.02	0.0172619	0.019
6.2387	0.02	0.0173214	0.019
6.2551	0.02	0.0174603	0.019
6.2715	0.02	0.017619	0.019
6.2879	0.02	0.0176984	0.019
6.3042	0.02	0.0178571	0.019
6.3206	0.02	0.0178571	0.019
6.337	0.02	0.0178571	0.019
6.3534	0.02	0.0179762	0.019
6.3697	0.021	0.0180952	0.019
6.3861	0.021	0.0180952	0.019
6.4025	0.021	0.0183333	0.02
6.4189	0.022	0.0183929	0.02
6.4352	0.022	0.0184921	0.02
6.4516	0.022	0.0185714	0.02
6.468	0.022	0.0186905	0.02
6.4844	0.022	0.0187698	0.02
6.5007	0.022	0.0188095	0.02
6.5171	0.022	0.0188095	0.02
6.5335	0.022	0.0188095	0.02
6.5499	0.022	0.0188571	0.02
6.5662	0.022	0.0190476	0.02
6.5826	0.022	0.0190952	0.02
6.599	0.022	0.0192381	0.02
6.6154	0.022	0.0192857	0.02
6.6317	0.022	0.0193452	0.02
6.6481	0.022	0.0195238	0.02
6.6645	0.022	0.0196429	0.02
6.6809	0.022	0.0197619	0.02
6.6972	0.022	0.0201587	0.02
6.7136	0.022	0.0201786	0.02
6.73	0.022	0.0202381	0.02
6.7464	0.022	0.0202381	0.02
6.7627	0.022	0.0203571	0.02
6.7791	0.022	0.0204286	0.02
6.7955	0.022	0.0204762	0.02
6.8119	0.022	0.0204762	0.02
6.8282	0.022	0.0204762	0.02
6.8446	0.022	0.0204762	0.02
6.861	0.022	0.0205952	0.02
6.8774	0.022	0.0205952	0.02
6.8937	0.022	0.0207143	0.02
6.9101	0.022	0.0207143	0.02
6.9265	0.022	0.0209524	0.02
6.9429	0.022	0.0209524	0.02
6.9592	0.022	0.0209524	0.02
6.9756	0.022	0.0209524	0.02
6.992	0.022	0.0209524	0.02
7.0084	0.022	0.0209524	0.021
7.0247	0.023	0.0209524	0.021
7.0411	0.023	0.0209524	0.021
7.0575	0.023	0.0209524	0.021
7.0738	0.023	0.0210714	0.021
7.0902	0.023	0.0211905	0.021
7.1066	0.023	0.0212381	0.021
7.123	0.024	0.0214286	0.022
7.1393	0.024	0.0214286	0.022
7.1557	0.024	0.0215873	0.022
7.1721	0.024	0.0216667	0.022
7.1885	0.024	0.0217857	0.023
7.2048	0.025	0.0218254	0.023
7.2212	0.025	0.0219048	0.023
7.2376	0.026	0.0219048	0.024
7.254	0.026	0.0220238	0.024
7.2703	0.026	0.0221429	0.024
7.2867	0.026	0.022381	0.024
7.3031	0.026	0.022619	0.024
7.3195	0.026	0.022619	0.024
7.3358	0.026	0.022619	0.024
7.3522	0.026	0.0226984	0.024
7.3686	0.026	0.0230556	0.024
7.385	0.026	0.0230952	0.024
7.4013	0.026	0.0230952	0.024
7.4177	0.026	0.0230952	0.024
7.4341	0.026	0.0233333	0.024
7.4505	0.026	0.0233333	0.024
7.4668	0.026	0.0233333	0.024
7.4832	0.026	0.0234286	0.024
7.4996	0.026	0.0234762	0.024
7.516	0.026	0.0235714	0.024
7.5323	0.027	0.0235714	0.025
7.5487	0.027	0.0235714	0.025
7.5651	0.027	0.023631	0.025
7.5815	0.027	0.023631	0.025
7.5978	0.027	0.0237302	0.025
7.6142	0.027	0.0238095	0.025
7.6306	0.027	0.0238095	0.025
7.647	0.028	0.0238095	0.026
7.6633	0.028	0.0238571	0.026
7.6797	0.028	0.0240476	0.026
7.6961	0.028	0.0240476	0.026
7.7125	0.028	0.0240476	0.026
7.7288	0.028	0.024127	0.026
7.7452	0.029	0.0242857	0.026
7.7616	0.03	0.0242857	0.028
7.778	0.03	0.0242857	0.028
7.7943	0.03	0.0242857	0.028
7.8107	0.03	0.0247024	0.028
7.8271	0.03	0.0247619	0.028
7.8435	0.03	0.024881	0.028
7.8598	0.03	0.024881	0.028
7.8762	0.03	0.024881	0.028
7.8926	0.03	0.024881	0.028
7.909	0.03	0.025	0.028
7.9253	0.03	0.025	0.028
7.9417	0.03	0.025	0.028
7.9581	0.03	0.025119	0.028
7.9745	0.03	0.0252381	0.028
7.9908	0.03	0.0252381	0.028
8.0072	0.03	0.0254167	0.028
8.0236	0.03	0.0255952	0.028
8.04	0.03	0.0257143	0.028
8.0563	0.03	0.0257143	0.028
8.0727	0.03	0.0257143	0.028
8.0891	0.03	0.0257937	0.028
8.1055	0.03	0.0258333	0.028
8.1218	0.03	0.0258333	0.028
8.1382	0.03	0.025873	0.028
8.1546	0.03	0.0259524	0.028
8.171	0.03	0.0259524	0.028
8.1873	0.03	0.0259524	0.028
8.2037	0.03	0.0260317	0.028
8.2201	0.03	0.0260476	0.028
8.2364	0.031	0.0260714	0.028
8.2528	0.031	0.0261905	0.029
8.2692	0.031	0.0261905	0.029
8.2856	0.032	0.0261905	0.029
8.3019	0.032	0.0262698	0.029
8.3183	0.032	0.0262698	0.029
8.3347	0.032	0.0263095	0.029
8.3511	0.033	0.0263095	0.03
8.3674	0.033	0.0264286	0.03
8.3838	0.033	0.0264286	0.03
8.4002	0.033	0.0264881	0.03
8.4166	0.033	0.0265476	0.03
8.4329	0.033	0.0266667	0.03
8.4493	0.033	0.0269048	0.03
8.4657	0.033	0.0269048	0.03
8.4821	0.033	0.0269841	0.03
8.4984	0.033	0.0271429	0.03
8.5148	0.033	0.0271429	0.03
8.5312	0.034	0.0275	0.031
8.5476	0.034	0.027619	0.031
8.5639	0.034	0.027619	0.031
8.5803	0.034	0.0276984	0.031
8.5967	0.034	0.0277778	0.031
8.6131	0.036	0.0278571	0.032
8.6294	0.036	0.0278571	0.032
8.6458	0.036	0.0278571	0.032
8.6622	0.036	0.0279365	0.032
8.6786	0.036	0.0280952	0.032
8.6949	0.036	0.0280952	0.032
8.7113	0.036	0.0281746	0.032
8.7277	0.036	0.0282143	0.032
8.7441	0.036	0.0283333	0.032
8.7604	0.036	0.0283333	0.032
8.7768	0.036	0.0283333	0.032
8.7932	0.036	0.0283333	0.032
8.8096	0.036	0.0283333	0.032
8.8259	0.036	0.0284762	0.032
8.8423	0.036	0.0285714	0.032
8.8587	0.036	0.0285714	0.032
8.8751	0.036	0.0288095	0.032
8.8914	0.036	0.0288095	0.032
8.9078	0.036	0.0288889	0.032
8.9242	0.036	0.0289683	0.032
8.9406	0.036	0.0291429	0.032
8.9569	0.036	0.0292857	0.032
8.9733	0.036	0.0292857	0.032
8.9897	0.036	0.0292857	0.032
9.0061	0.036	0.0292857	0.033
9.0224	0.037	0.0296825	0.033
9.0388	0.037	0.0296825	0.033
9.0552	0.037	0.0297619	0.033
9.0716	0.037	0.0297619	0.033
9.0879	0.037	0.0297619	0.033
9.1043	0.037	0.029881	0.033
9.1207	0.038	0.03	0.034
9.1371	0.038	0.03	0.034
9.1534	0.038	0.0302381	0.034
9.1698	0.038	0.0304762	0.034
9.1862	0.039	0.0305556	0.035
9.2026	0.039	0.0308333	0.035
9.2189	0.039	0.0309524	0.035
9.2353	0.039	0.0309524	0.035
9.2517	0.039	0.0310317	0.035
9.2681	0.039	0.0310714	0.035
9.2844	0.039	0.0311905	0.035
9.3008	0.04	0.0311905	0.035
9.3172	0.04	0.0314286	0.035
9.3336	0.04	0.0314286	0.036
9.3499	0.041	0.0315476	0.037
9.3663	0.041	0.0316667	0.037
9.3827	0.041	0.0316667	0.037
9.3991	0.041	0.0316667	0.037
9.4154	0.041	0.0316667	0.037
9.4318	0.041	0.0317857	0.037
9.4482	0.041	0.0318254	0.037
9.4645	0.041	0.0319048	0.037
9.4809	0.041	0.0321429	0.037
9.4973	0.041	0.0321429	0.037
9.5137	0.041	0.0322024	0.037
9.53	0.041	0.0322619	0.037
9.5464	0.041	0.0323333	0.037
9.5628	0.041	0.032381	0.037
9.5792	0.041	0.0324762	0.037
9.5955	0.041	0.032619	0.037
9.6119	0.041	0.032619	0.037
9.6283	0.041	0.0327778	0.037
9.6447	0.041	0.0328571	0.037
9.661	0.041	0.0330952	0.037
9.6774	0.041	0.0331429	0.037
9.6938	0.041	0.0332381	0.037
9.7102	0.041	0.0333333	0.037
9.7265	0.041	0.0335714	0.037
9.7429	0.041	0.0335714	0.037
9.7593	0.041	0.0335714	0.037
9.7757	0.041	0.0335714	0.037
9.792	0.041	0.0335714	0.037
9.8084	0.041	0.033631	0.037
9.8248	0.041	0.0336905	0.037
9.8412	0.041	0.0338095	0.037
9.8575	0.041	0.0338095	0.037
9.8739	0.043	0.0339286	0.037
9.8903	0.043	0.0339286	0.038
9.9067	0.043	0.0340476	0.038
9.923	0.044	0.0341071	0.038
9.9394	0.044	0.0342857	0.038
9.9558	0.044	0.0342857	0.038
9.9722	0.044	0.0342857	0.038
9.9885	0.045	0.0344286	0.039
10.0049	0.045	0.0344444	0.039
10.0213	0.045	0.0344444	0.039
10.0377	0.045	0.0345238	0.039
10.054	0.045	0.0345238	0.039
10.0704	0.045	0.0345238	0.039
10.0868	0.046	0.0345238	0.04
10.1032	0.046	0.0345238	0.04
10.1195	0.047	0.0346429	0.04
10.1359	0.047	0.0346429	0.04
10.1523	0.047	0.0346429	0.04
10.1687	0.047	0.0348095	0.041
10.185	0.048	0.034881	0.041
10.2014	0.048	0.034881	0.041
10.2178	0.048	0.0349206	0.041
10.2342	0.048	0.035	0.041
10.2505	0.048	0.035	0.041
10.2669	0.048	0.035	0.041
10.2833	0.048	0.035119	0.041
10.2997	0.048	0.0352381	0.041
10.316	0.048	0.0353175	0.041
10.3324	0.048	0.0353968	0.041
10.3488	0.048	0.0355357	0.041
10.3652	0.048	0.0357143	0.041
10.3815	0.048	0.0357143	0.041
10.3979	0.048	0.0358333	0.041
10.4143	0.048	0.0359524	0.041
10.4307	0.048	0.0360476	0.041
10.447	0.048	0.0360714	0.041
10.4634	0.048	0.0360714	0.041
10.4798	0.048	0.0361905	0.041
10.4962	0.048	0.0361905	0.041
10.5125	0.048	0.0361905	0.041
10.5289	0.048	0.0361905	0.041
10.5453	0.048	0.0364286	0.041
10.5617	0.048	0.0364286	0.041
10.578	0.048	0.0364286	0.041
10.5944	0.048	0.0365873	0.041
10.6108	0.048	0.0366667	0.041
10.6271	0.048	0.0366667	0.041
10.6435	0.048	0.0366667	0.041
10.6599	0.048	0.0366667	0.041
10.6763	0.048	0.0368452	0.041
10.6926	0.048	0.0369524	0.041
10.709	0.048	0.0370238	0.041
10.7254	0.048	0.0371429	0.041
10.7418	0.048	0.0371429	0.041
10.7581	0.048	0.0373413	0.041
10.7745	0.048	0.037381	0.041
10.7909	0.048	0.0374762	0.041
10.8073	0.048	0.0375	0.041
10.8236	0.048	0.0375397	0.041
10.84	0.05	0.037619	0.043
10.8564	0.05	0.037619	0.043
10.8728	0.05	0.0378571	0.043
10.8891	0.051	0.0378571	0.043
10.9055	0.051	0.0379762	0.044
10.9219	0.052	0.0380952	0.044
10.9383	0.052	0.0380952	0.044
10.9546	0.052	0.0383929	0.044
10.971	0.052	0.0384524	0.044
10.9874	0.052	0.0385714	0.044
11.0038	0.053	0.0385714	0.045
11.0201	0.053	0.0385714	0.045
11.0365	0.053	0.0385714	0.045
11.0529	0.054	0.0385714	0.045
11.0693	0.054	0.0386667	0.046
11.0856	0.056	0.0390476	0.047
11.102	0.056	0.0390476	0.047
11.1184	0.056	0.0392857	0.047
11.1348	0.056	0.0394048	0.047
11.1511	0.056	0.0394444	0.047
11.1675	0.056	0.0395238	0.047
11.1839	0.056	0.0397619	0.047
11.2003	0.056	0.0397619	0.047
11.2166	0.056	0.0397619	0.047
11.233	0.056	0.0398413	0.047
11.2494	0.056	0.039881	0.047
11.2658	0.056	0.0400595	0.047
11.2821	0.056	0.0400595	0.047
11.2985	0.056	0.0403571	0.047
11.3149	0.056	0.0407143	0.047
11.3313	0.056	0.0408333	0.047
11.3476	0.056	0.040873	0.047
11.364	0.056	0.0409524	0.047
11.3804	0.056	0.0410714	0.047
11.3968	0.056	0.0410714	0.047
11.4131	0.056	0.0410714	0.047
11.4295	0.056	0.0411111	0.047
11.4459	0.056	0.0411905	0.047
11.4623	0.056	0.0411905	0.047
11.4786	0.056	0.0411905	0.047
11.495	0.056	0.0413095	0.047
11.5114	0.056	0.0414286	0.047
11.5278	0.056	0.0414286	0.047
11.5441	0.056	0.0414286	0.047
11.5605	0.056	0.0414683	0.047
11.5769	0.056	0.0414881	0.047
11.5933	0.056	0.0415714	0.047
11.6096	0.056	0.0416667	0.047
11.626	0.056	0.0416667	0.047
11.6424	0.056	0.0417143	0.047
11.6588	0.056	0.041746	0.047
11.6751	0.056	0.0417857	0.047
11.6915	0.056	0.0418452	0.047
11.7079	0.057	0.0419048	0.048
11.7243	0.057	0.0419048	0.048
11.7406	0.057	0.0419048	0.048
11.757	0.057	0.0419643	0.048
11.7734	0.058	0.0420833	0.048
11.7897	0.058	0.0421429	0.048
11.8061	0.058	0.0421429	0.048
11.8225	0.058	0.0421429	0.048
11.8389	0.058	0.042381	0.048
11.8552	0.058	0.042381	0.049
11.8716	0.059	0.042381	0.049
11.888	0.059	0.042619	0.049
11.9044	0.059	0.042619	0.049
11.9207	0.059	0.0427381	0.049
11.9371	0.059	0.0429167	0.049
11.9535	0.059	0.0432143	0.049
11.9699	0.06	0.0433333	0.05
11.9862	0.06	0.0435714	0.05
12.0026	0.06	0.0435714	0.05
12.019	0.06	0.0435714	0.05
12.0354	0.061	0.0435714	0.051
12.0517	0.061	0.0436905	0.051
12.0681	0.062	0.0436905	0.052
12.0845	0.062	0.0436905	0.052
12.1009	0.062	0.0437302	0.052
12.1172	0.062	0.0438095	0.052
12.1336	0.062	0.0438095	0.052
12.15	0.062	0.0438095	0.052
12.1664	0.062	0.0442857	0.052
12.1827	0.062	0.0442857	0.052
12.1991	0.062	0.0442857	0.052
12.2155	0.062	0.0442857	0.052
12.2319	0.062	0.0444048	0.052
12.2482	0.062	0.0444643	0.052
12.2646	0.062	0.0445833	0.052
12.281	0.062	0.0447619	0.052
12.2974	0.062	0.045	0.052
12.3137	0.062	0.045	0.052
12.3301	0.062	0.0450595	0.052
12.3465	0.062	0.0450794	0.052
12.3629	0.062	0.0452381	0.052
12.3792	0.062	0.0452381	0.052
12.3956	0.062	0.0452381	0.052
12.412	0.062	0.0452857	0.052
12.4284	0.062	0.0454762	0.052
12.4447	0.062	0.0455952	0.052
12.4611	0.062	0.0457143	0.052
12.4775	0.062	0.0457143	0.052
12.4939	0.062	0.0457738	0.052
12.5102	0.062	0.0458333	0.052
12.5266	0.062	0.0459524	0.052
12.543	0.062	0.0459524	0.052
12.5594	0.062	0.0461111	0.052
12.5757	0.062	0.0461905	0.052
12.5921	0.062	0.0461905	0.052
12.6085	0.062	0.0463095	0.052
12.6249	0.062	0.0464286	0.052
12.6412	0.062	0.0465079	0.052
12.6576	0.062	0.0465476	0.052
12.674	0.062	0.0466667	0.052
12.6904	0.062	0.0466667	0.052
12.7067	0.062	0.0466667	0.052
12.7231	0.064	0.0466667	0.053
12.7395	0.065	0.0467857	0.054
12.7559	0.065	0.0468254	0.054
12.7722	0.065	0.0468452	0.054
12.7886	0.065	0.0469048	0.054
12.805	0.065	0.0471429	0.054
12.8214	0.066	0.0471429	0.055
12.8377	0.066	0.0471429	0.055
12.8541	0.066	0.0472619	0.055
12.8705	0.066	0.0473214	0.055
12.8869	0.066	0.0473333	0.055
12.9032	0.066	0.047381	0.055
12.9196	0.067	0.047381	0.056
12.936	0.067	0.0474286	0.056
12.9523	0.067	0.0474603	0.056
12.9687	0.067	0.0475397	0.056
12.9851	0.068	0.047619	0.057
13.0015	0.068	0.047619	0.057
13.0178	0.068	0.0477381	0.057
13.0342	0.069	0.0478571	0.058
13.0506	0.069	0.0478571	0.058
13.067	0.069	0.0478571	0.058
13.0833	0.069	0.0480952	0.058
13.0997	0.069	0.0480952	0.058
13.1161	0.069	0.0482143	0.058
13.1325	0.069	0.048254	0.058
13.1488	0.069	0.0483333	0.058
13.1652	0.069	0.0483333	0.058
13.1816	0.069	0.0483333	0.058
13.198	0.069	0.0483333	0.058
13.2143	0.069	0.0483333	0.058
13.2307	0.069	0.0483929	0.058
13.2471	0.069	0.0484286	0.058
13.2635	0.069	0.0485714	0.058
13.2798	0.069	0.0485714	0.058
13.2962	0.069	0.0487302	0.058
13.3126	0.069	0.0488095	0.058
13.329	0.069	0.0488095	0.058
13.3453	0.069	0.0489286	0.058
13.3617	0.069	0.0490476	0.058
13.3781	0.069	0.0490476	0.058
13.3945	0.069	0.0491667	0.058
13.4108	0.069	0.0492857	0.058
13.4272	0.069	0.0492857	0.058
13.4436	0.069	0.0497222	0.058
13.46	0.069	0.0497619	0.058
13.4763	0.069	0.0497619	0.058
13.4927	0.07	0.0498413	0.059
13.5091	0.071	0.049881	0.06
13.5255	0.071	0.049881	0.06
13.5418	0.071	0.0499206	0.06
13.5582	0.071	0.05	0.06
13.5746	0.071	0.05	0.06
13.591	0.071	0.05	0.06
13.6073	0.071	0.05	0.06
13.6237	0.072	0.050119	0.061
13.6401	0.072	0.0501587	0.061
13.6565	0.072	0.0501587	0.061
13.6728	0.072	0.0502381	0.061
13.6892	0.072	0.0502381	0.061
13.7056	0.072	0.0502381	0.061
13.722	0.072	0.0505556	0.061
13.7383	0.072	0.0507143	0.061
13.7547	0.072	0.0507143	0.061
13.7711	0.072	0.0508333	0.061
13.7875	0.072	0.0508333	0.061
13.8038	0.072	0.0508333	0.061
13.8202	0.072	0.050873	0.061
13.8366	0.072	0.0508929	0.061
13.853	0.072	0.0509524	0.061
13.8693	0.072	0.0509524	0.061
13.8857	0.073	0.0510317	0.062
13.9021	0.073	0.0510476	0.062
13.9185	0.073	0.0511905	0.062
13.9348	0.073	0.0511905	0.062
13.9512	0.073	0.0512381	0.062
13.9676	0.073	0.0512698	0.062
13.984	0.073	0.0513095	0.062
14.0003	0.074	0.0514286	0.063
14.0167	0.075	0.0515079	0.064
14.0331	0.075	0.0516667	0.064
14.0495	0.075	0.0516667	0.064
14.0658	0.075	0.0516667	0.064
14.0822	0.075	0.0519048	0.064
14.0986	0.075	0.0519048	0.064
14.115	0.075	0.0519048	0.064
14.1313	0.075	0.0519841	0.064
14.1477	0.075	0.0521429	0.064
14.1641	0.075	0.0521429	0.064
14.1804	0.075	0.0521429	0.064
14.1968	0.075	0.0521429	0.064
14.2132	0.075	0.052381	0.064
14.2296	0.075	0.052381	0.064
14.2459	0.075	0.0525397	0.064
14.2623	0.075	0.052619	0.064
14.2787	0.075	0.052619	0.064
14.2951	0.075	0.0526984	0.064
14.3114	0.075	0.0527381	0.064
14.3278	0.075	0.0527778	0.064
14.3442	0.075	0.0527976	0.064
14.3606	0.075	0.0528095	0.064
14.3769	0.075	0.0528571	0.064
14.3933	0.075	0.0529762	0.064
14.4097	0.075	0.0530952	0.064
14.4261	0.075	0.0530952	0.064
14.4424	0.075	0.0530952	0.064
14.4588	0.075	0.0531548	0.064
14.4752	0.075	0.0531905	0.064
14.4916	0.075	0.0532857	0.064
14.5079	0.075	0.0533333	0.064
14.5243	0.075	0.0533333	0.064
14.5407	0.075	0.0535714	0.064
14.5571	0.075	0.0535714	0.064
14.5734	0.075	0.05375	0.064
14.5898	0.076	0.0538095	0.065
14.6062	0.077	0.0539286	0.066
14.6226	0.077	0.0540476	0.066
14.6389	0.078	0.0540476	0.067
14.6553	0.078	0.0540476	0.067
14.6717	0.078	0.0540476	0.067
14.6881	0.078	0.0542381	0.067
14.7044	0.078	0.054246	0.067
14.7208	0.078	0.0542857	0.067
14.7372	0.078	0.0543452	0.067
14.7536	0.078	0.0543651	0.067
14.7699	0.078	0.0543651	0.067
14.7863	0.078	0.0544444	0.067
14.8027	0.078	0.0545238	0.067
14.8191	0.078	0.0547143	0.067
14.8354	0.078	0.0547619	0.067
14.8518	0.078	0.0547619	0.067
14.8682	0.078	0.0549048	0.067
14.8846	0.078	0.055	0.067
14.9009	0.079	0.055	0.068
14.9173	0.079	0.055	0.068
14.9337	0.079	0.055	0.068
14.9501	0.08	0.0551587	0.069
14.9664	0.08	0.0553175	0.069
14.9828	0.08	0.0554762	0.069
14.9992	0.081	0.0554762	0.07
15.0156	0.081	0.0554762	0.07
15.0319	0.081	0.0557143	0.07
15.0483	0.081	0.0557937	0.07
15.0647	0.081	0.0558333	0.07
15.0811	0.081	0.055873	0.07
15.0974	0.081	0.0560317	0.07
15.1138	0.081	0.0561905	0.07
15.1302	0.081	0.0561905	0.07
15.1466	0.081	0.0562302	0.07
15.1629	0.081	0.0562698	0.07
15.1793	0.081	0.0563095	0.07
15.1957	0.081	0.0564286	0.07
15.2121	0.081	0.0564286	0.07
15.2284	0.081	0.0564286	0.07
15.2448	0.081	0.0565873	0.07
15.2612	0.081	0.0566667	0.07
15.2776	0.081	0.0566667	0.07
15.2939	0.081	0.0569048	0.07
15.3103	0.081	0.0569048	0.07
15.3267	0.081	0.0569643	0.07
15.343	0.081	0.0570238	0.07
15.3594	0.081	0.0571429	0.07
15.3758	0.081	0.0571429	0.07
15.3922	0.081	0.0571905	0.07
15.4085	0.081	0.0573214	0.07
15.4249	0.081	0.057381	0.07
15.4413	0.081	0.057381	0.07
15.4577	0.081	0.057381	0.07
15.474	0.081	0.057381	0.07
15.4904	0.081	0.0574603	0.07
15.5068	0.081	0.0575	0.07
15.5232	0.082	0.057619	0.071
15.5395	0.082	0.0577381	0.071
15.5559	0.082	0.0578571	0.072
15.5723	0.082	0.0578571	0.072
15.5887	0.082	0.0578571	0.072
15.605	0.082	0.0578571	0.072
15.6214	0.082	0.0580952	0.072
15.6378	0.083	0.0580952	0.072
15.6542	0.083	0.0583333	0.072
15.6705	0.083	0.0583333	0.072
15.6869	0.083	0.0584286	0.072
15.7033	0.083	0.0584524	0.072
15.7197	0.083	0.0585714	0.072
15.736	0.083	0.0585714	0.072
15.7524	0.083	0.0590476	0.073
15.7688	0.083	0.0591667	0.073
15.7852	0.083	0.0594048	0.073
15.8015	0.083	0.0595238	0.073
15.8179	0.084	0.0595238	0.073
15.8343	0.084	0.0595238	0.073
15.8507	0.084	0.0595714	0.073
15.867	0.084	0.0596429	0.073
15.8834	0.084	0.0596667	0.073
15.8998	0.084	0.0597619	0.073
15.9162	0.084	0.0597619	0.073
15.9325	0.084	0.059881	0.073
15.9489	0.084	0.06	0.073
15.9653	0.084	0.06	0.073
15.9817	0.084	0.06	0.073
15.998	0.084	0.06	0.073
16.0144	0.084	0.0600595	0.073
16.0308	0.084	0.0602381	0.074
16.0472	0.085	0.0602381	0.074
16.0635	0.085	0.0602381	0.074
16.0799	0.086	0.0605952	0.075
16.0963	0.086	0.0605952	0.075
16.1127	0.086	0.0605952	0.075
16.129	0.087	0.0607143	0.076
16.1454	0.087	0.0607143	0.076
16.1618	0.087	0.0607143	0.076
16.1782	0.087	0.060873	0.076
16.1945	0.087	0.0609524	0.076
16.2109	0.087	0.0609524	0.076
16.2273	0.087	0.0610714	0.076
16.2437	0.087	0.0611905	0.076
16.26	0.087	0.0611905	0.076
16.2764	0.087	0.0611905	0.076
16.2928	0.087	0.0611905	0.076
16.3092	0.087	0.0613095	0.076
16.3255	0.087	0.061369	0.076
16.3419	0.087	0.0614286	0.076
16.3583	0.087	0.0614286	0.076
16.3747	0.087	0.0614286	0.076
16.391	0.087	0.0614286	0.076
16.4074	0.087	0.0615476	0.076
16.4238	0.087	0.0615476	0.076
16.4402	0.087	0.0616667	0.076
16.4565	0.087	0.0616667	0.076
16.4729	0.087	0.0617857	0.076
16.4893	0.087	0.0618452	0.076
16.5056	0.087	0.0619048	0.076
16.522	0.087	0.0622857	0.076
16.5384	0.087	0.062381	0.076
16.5548	0.087	0.062619	0.076
16.5711	0.087	0.062619	0.076
16.5875	0.087	0.062619	0.076
16.6039	0.088	0.0627381	0.077
16.6203	0.088	0.0627778	0.078
16.6366	0.089	0.0628571	0.079
16.653	0.089	0.0628571	0.079
16.6694	0.089	0.0628571	0.079
16.6858	0.09	0.0629365	0.08
16.7021	0.09	0.0629762	0.08
16.7185	0.09	0.0630952	0.08
16.7349	0.09	0.0631548	0.08
16.7513	0.09	0.0632143	0.08
16.7676	0.09	0.0633333	0.08
16.784	0.09	0.0635714	0.08
16.8004	0.09	0.0638095	0.08
16.8168	0.09	0.0638095	0.08
16.8331	0.09	0.0639286	0.08
16.8495	0.09	0.0642857	0.08
16.8659	0.09	0.0642857	0.08
16.8823	0.091	0.0642857	0.081
16.8986	0.091	0.0645238	0.081
16.915	0.091	0.0646429	0.081
16.9314	0.091	0.0647619	0.081
16.9478	0.092	0.0647619	0.082
16.9641	0.092	0.0647619	0.082
16.9805	0.093	0.0649206	0.083
16.9969	0.093	0.065	0.083
17.0133	0.093	0.0650794	0.083
17.0296	0.093	0.065119	0.083
17.046	0.093	0.0651786	0.083
17.0624	0.093	0.0652381	0.083
17.0788	0.093	0.0653333	0.083
17.0951	0.093	0.0655238	0.083
17.1115	0.093	0.0657143	0.083
17.1279	0.093	0.0657143	0.083
17.1443	0.093	0.0658333	0.083
17.1606	0.093	0.0658333	0.083
17.177	0.093	0.0659524	0.083
17.1934	0.093	0.0659524	0.083
17.2098	0.093	0.0660714	0.083
17.2261	0.093	0.0661905	0.083
17.2425	0.093	0.0662698	0.083
17.2589	0.093	0.0662698	0.083
17.2753	0.093	0.0664286	0.083
17.2916	0.093	0.0664286	0.083
17.308	0.093	0.0665476	0.083
17.3244	0.093	0.0665476	0.083
17.3408	0.093	0.0666667	0.083
17.3571	0.093	0.0666667	0.083
17.3735	0.093	0.0667143	0.083
17.3899	0.093	0.0667619	0.083
17.4063	0.093	0.0669841	0.083
17.4226	0.093	0.0670238	0.083
17.439	0.093	0.0671429	0.083
17.4554	0.093	0.0672619	0.083
17.4718	0.093	0.0672619	0.083
17.4881	0.093	0.067381	0.083
17.5045	0.093	0.067381	0.083
17.5209	0.093	0.0675397	0.083
17.5373	0.093	0.067619	0.083
17.5536	0.093	0.067619	0.083
17.57	0.093	0.0677976	0.083
17.5864	0.093	0.0678571	0.083
17.6028	0.093	0.0680357	0.083
17.6191	0.094	0.0680952	0.084
17.6355	0.094	0.0682143	0.084
17.6519	0.095	0.068254	0.085
17.6682	0.095	0.0682738	0.085
17.6846	0.095	0.0683333	0.085
17.701	0.095	0.0684127	0.085
17.7174	0.095	0.0686905	0.086
17.7337	0.096	0.0688095	0.086
17.7501	0.096	0.0688095	0.086
17.7665	0.096	0.0690476	0.086
17.7829	0.096	0.0690476	0.086
17.7992	0.096	0.0692063	0.086
17.8156	0.096	0.0692857	0.086
17.832	0.096	0.0695238	0.086
17.8484	0.096	0.0697619	0.086
17.8647	0.096	0.070119	0.086
17.8811	0.096	0.0702381	0.086
17.8975	0.096	0.0702381	0.086
17.9139	0.096	0.0703571	0.086
17.9302	0.096	0.0709524	0.086
17.9466	0.096	0.0709524	0.086
17.963	0.096	0.0709524	0.086
17.9794	0.097	0.0710119	0.087
17.9957	0.097	0.0711905	0.088
18.0121	0.097	0.0713095	0.088
18.0285	0.097	0.0713095	0.088
18.0449	0.098	0.0713095	0.088
18.0612	0.098	0.0714286	0.088
18.0776	0.098	0.0714286	0.088
18.094	0.099	0.0715873	0.09
18.1104	0.099	0.071619	0.09
18.1267	0.099	0.0716667	0.09
18.1431	0.099	0.0716667	0.09
18.1595	0.099	0.0717857	0.09
18.1759	0.099	0.0718095	0.09
18.1922	0.099	0.0718254	0.09
18.2086	0.099	0.0719048	0.09
18.225	0.099	0.0719048	0.09
18.2414	0.099	0.0719841	0.09
18.2577	0.099	0.0720476	0.09
18.2741	0.099	0.0722619	0.09
18.2905	0.099	0.072381	0.09
18.3069	0.099	0.072381	0.09
18.3232	0.099	0.0724762	0.09
18.3396	0.099	0.072619	0.09
18.356	0.099	0.0728571	0.09
18.3724	0.099	0.0730952	0.09
18.3887	0.099	0.0730952	0.09
18.4051	0.099	0.0730952	0.09
18.4215	0.099	0.0730952	0.09
18.4379	0.099	0.0730952	0.09
18.4542	0.099	0.0730952	0.09
18.4706	0.099	0.0733333	0.09
18.487	0.099	0.0733333	0.09
18.5034	0.099	0.0733333	0.09
18.5197	0.099	0.0734524	0.09
18.5361	0.099	0.0735714	0.09
18.5525	0.099	0.073619	0.09
18.5689	0.099	0.0737302	0.09
18.5852	0.099	0.0738095	0.09
18.6016	0.099	0.0738095	0.09
18.618	0.099	0.0740476	0.09
18.6344	0.099	0.0741667	0.09
18.6507	0.099	0.0742063	0.09
18.6671	0.1	0.0742857	0.091
18.6835	0.101	0.0743452	0.092
18.6999	0.101	0.0745238	0.092
18.7162	0.101	0.0746825	0.092
18.7326	0.101	0.0747619	0.092
18.749	0.101	0.0747619	0.092
18.7654	0.101	0.075	0.092
18.7817	0.102	0.075119	0.093
18.7981	0.102	0.075119	0.093
18.8145	0.102	0.0752381	0.093
18.8308	0.102	0.0752381	0.093
18.8472	0.102	0.0752381	0.093
18.8636	0.102	0.0753571	0.093
18.88	0.102	0.0754762	0.093
18.8963	0.103	0.0755952	0.094
18.9127	0.103	0.0757143	0.095
18.9291	0.103	0.0757937	0.095
18.9455	0.103	0.075873	0.095
18.9618	0.103	0.0759524	0.095
18.9782	0.103	0.0759524	0.095
18.9946	0.104	0.0760317	0.096
19.011	0.105	0.0761905	0.097
19.0273	0.105	0.0763095	0.097
19.0437	0.105	0.0764286	0.097
19.0601	0.105	0.0764286	0.097
19.0765	0.105	0.0765476	0.097
19.0928	0.105	0.0766667	0.097
19.1092	0.105	0.0767857	0.097
19.1256	0.105	0.0768095	0.097
19.142	0.105	0.0768452	0.097
19.1583	0.105	0.0769048	0.097
19.1747	0.105	0.0769048	0.097
19.1911	0.105	0.0769841	0.097
19.2075	0.105	0.0775595	0.097
19.2238	0.105	0.0777381	0.097
19.2402	0.105	0.0778571	0.097
19.2566	0.105	0.0779524	0.097
19.273	0.105	0.0780159	0.097
19.2893	0.105	0.0780952	0.097
19.3057	0.105	0.0780952	0.097
19.3221	0.105	0.078254	0.097
19.3385	0.105	0.0784524	0.097
19.3548	0.105	0.0788095	0.097
19.3712	0.105	0.0789286	0.097
19.3876	0.105	0.0790476	0.097
19.404	0.105	0.079127	0.097
19.4203	0.105	0.0791667	0.097
19.4367	0.105	0.0795238	0.097
19.4531	0.105	0.0797619	0.097
19.4695	0.105	0.0797619	0.097
19.4858	0.105	0.0798571	0.097
19.5022	0.105	0.079881	0.097
19.5186	0.105	0.0799524	0.097
19.535	0.105	0.08	0.097
19.5513	0.105	0.0800397	0.097
19.5677	0.105	0.0800794	0.097
19.5841	0.105	0.080119	0.097
19.6005	0.107	0.0801587	0.098
19.6168	0.107	0.0802381	0.098
19.6332	0.107	0.0802381	0.098
19.6496	0.107	0.0804762	0.098
19.666	0.107	0.0804762	0.098
19.6823	0.107	0.0804762	0.098
19.6987	0.107	0.0805952	0.099
19.7151	0.108	0.0807143	0.099
19.7315	0.108	0.0807143	0.099
19.7478	0.108	0.0808929	0.099
19.7642	0.108	0.0809524	0.099
19.7806	0.108	0.0810317	0.099
19.797	0.108	0.0811905	0.099
19.8133	0.108	0.081369	0.099
19.8297	0.108	0.0814286	0.1
19.8461	0.108	0.0817857	0.1
19.8625	0.108	0.0817857	0.1
19.8788	0.108	0.0817857	0.1
19.8952	0.108	0.0818254	0.1
19.9116	0.109	0.0819048	0.101
19.928	0.109	0.0819048	0.101
19.9443	0.109	0.0819048	0.101
19.9607	0.109	0.0819048	0.101
19.9771	0.109	0.0819048	0.101
19.9935	0.109	0.082381	0.101
20.0098	0.109	0.0825	0.101
20.0262	0.11	0.0827381	0.102
20.0426	0.11	0.0827381	0.102
20.0589	0.11	0.0829365	0.102
20.0753	0.11	0.0830159	0.102
20.0917	0.11	0.0830952	0.102
20.1081	0.11	0.0830952	0.102
20.1244	0.111	0.083254	0.103
20.1408	0.111	0.0833333	0.103
20.1572	0.111	0.0834286	0.103
20.1736	0.111	0.0834524	0.103
20.1899	0.112	0.0835714	0.104
20.2063	0.112	0.0837619	0.104
20.2227	0.112	0.0838095	0.104
20.2391	0.112	0.0840476	0.104
20.2554	0.112	0.0840873	0.104
20.2718	0.112	0.084127	0.104
20.2882	0.112	0.0841429	0.104
20.3046	0.112	0.0841667	0.104
20.3209	0.112	0.0842857	0.104
20.3373	0.112	0.0844048	0.104
20.3537	0.112	0.0844048	0.104
20.3701	0.112	0.0847619	0.104
20.3864	0.112	0.0847619	0.104
20.4028	0.112	0.0848016	0.104
20.4192	0.112	0.085	0.104
20.4356	0.112	0.0852381	0.104
20.4519	0.112	0.0853571	0.104
20.4683	0.112	0.0853571	0.104
20.4847	0.112	0.0854365	0.104
20.5011	0.112	0.0854762	0.104
20.5174	0.112	0.0854762	0.104
20.5338	0.112	0.0857143	0.104
20.5502	0.112	0.0857143	0.104
20.5666	0.112	0.0858929	0.104
20.5829	0.112	0.0859524	0.104
20.5993	0.112	0.0861905	0.104
20.6157	0.112	0.0861905	0.104
20.6321	0.112	0.0861905	0.104
20.6484	0.112	0.0863492	0.104
20.6648	0.112	0.0864286	0.104
20.6812	0.112	0.0865476	0.104
20.6976	0.112	0.0866667	0.104
20.7139	0.112	0.0866667	0.104
20.7303	0.112	0.0867143	0.104
20.7467	0.112	0.0868254	0.104
20.7631	0.113	0.0869048	0.106
20.7794	0.114	0.0870238	0.106
20.7958	0.114	0.0871429	0.106
20.8122	0.114	0.0871429	0.107
20.8286	0.114	0.0871905	0.107
20.8449	0.114	0.0872619	0.107
20.8613	0.114	0.087381	0.107
20.8777	0.114	0.087381	0.107
20.8941	0.114	0.0875	0.107
20.9104	0.115	0.087619	0.107
20.9268	0.115	0.087619	0.107
20.9432	0.116	0.0878571	0.108
20.9596	0.116	0.0878571	0.108
20.9759	0.116	0.0878571	0.108
20.9923	0.116	0.0880556	0.108
21.0087	0.116	0.0881746	0.108
21.0251	0.116	0.0882143	0.108
21.0414	0.116	0.0883333	0.108
21.0578	0.116	0.0884524	0.108
21.0742	0.116	0.0885714	0.108
21.0906	0.116	0.0885714	0.108
21.1069	0.116	0.0886905	0.108
21.1233	0.116	0.0888095	0.108
21.1397	0.116	0.0888889	0.108
21.1561	0.116	0.0889286	0.108
21.1724	0.116	0.0889286	0.108
21.1888	0.116	0.0890476	0.108
21.2052	0.116	0.0890476	0.108
21.2215	0.116	0.0890952	0.108
21.2379	0.116	0.0891667	0.109
21.2543	0.116	0.0891667	0.109
21.2707	0.116	0.0892857	0.109
21.287	0.117	0.0892857	0.109
21.3034	0.117	0.0893333	0.109
21.3198	0.117	0.0893452	0.109
21.3362	0.117	0.0894444	0.11
21.3525	0.117	0.0897619	0.11
21.3689	0.117	0.0897619	0.11
21.3853	0.118	0.089881	0.11
21.4017	0.119	0.09	0.112
21.418	0.119	0.090119	0.112
21.4344	0.119	0.090119	0.112
21.4508	0.119	0.0902381	0.112
21.4672	0.119	0.0902381	0.112
21.4835	0.119	0.0902381	0.112
21.4999	0.119	0.0906349	0.112
21.5163	0.119	0.0907143	0.112
21.5327	0.119	0.0907143	0.112
21.549	0.119	0.0907937	0.112
21.5654	0.119	0.0908929	0.112
21.5818	0.119	0.0909524	0.112
21.5982	0.119	0.0911111	0.112
21.6145	0.119	0.0911905	0.112
21.6309	0.119	0.0911905	0.112
21.6473	0.119	0.0914286	0.112
21.6637	0.119	0.0917857	0.112
21.68	0.119	0.0919841	0.112
21.6964	0.119	0.0919841	0.112
21.7128	0.119	0.0920238	0.112
21.7292	0.119	0.0921429	0.112
21.7455	0.119	0.0921429	0.112
21.7619	0.119	0.0923016	0.112
21.7783	0.119	0.092381	0.112
21.7947	0.119	0.0924405	0.112
21.811	0.119	0.0925397	0.112
21.8274	0.119	0.092619	0.112
21.8438	0.119	0.092619	0.112
21.8602	0.119	0.0926786	0.112
21.8765	0.119	0.0927976	0.112
21.8929	0.119	0.0927976	0.112
21.9093	0.119	0.0928571	0.112
21.9257	0.119	0.0929762	0.112
21.942	0.119	0.0930476	0.112
21.9584	0.119	0.0930952	0.112
21.9748	0.119	0.0932381	0.112
21.9912	0.119	0.0932857	0.112
22.0075	0.119	0.0934524	0.112
22.0239	0.119	0.0935714	0.112
22.0403	0.119	0.0935714	0.112
22.0567	0.12	0.0938095	0.113
22.073	0.121	0.094	0.114
22.0894	0.121	0.0940476	0.114
22.1058	0.121	0.0940476	0.114
22.1222	0.121	0.0941429	0.114
22.1385	0.122	0.0941905	0.115
22.1549	0.122	0.0942063	0.115
22.1713	0.122	0.0942262	0.115
22.1877	0.122	0.0942857	0.115
22.204	0.122	0.0944444	0.115
22.2204	0.122	0.095	0.115
22.2368	0.122	0.095	0.115
22.2532	0.122	0.0952381	0.115
22.2695	0.122	0.0952381	0.115
22.2859	0.122	0.0952381	0.115
22.3023	0.122	0.0952381	0.115
22.3187	0.123	0.0953968	0.116
22.335	0.123	0.0954762	0.116
22.3514	0.123	0.0954762	0.116
22.3678	0.123	0.0955556	0.116
22.3841	0.123	0.0957143	0.116
22.4005	0.123	0.0957143	0.116
22.4169	0.123	0.0957143	0.116
22.4333	0.123	0.0959524	0.116
22.4496	0.124	0.0959524	0.117
22.466	0.124	0.0959524	0.117
22.4824	0.125	0.0961429	0.118
22.4988	0.125	0.0962698	0.118
22.5151	0.125	0.0964286	0.118
22.5315	0.125	0.0966667	0.118
22.5479	0.125	0.096746	0.118
22.5643	0.127	0.0969048	0.12
22.5806	0.127	0.0969048	0.12
22.597	0.127	0.0969048	0.12
22.6134	0.127	0.0969048	0.12
22.6298	0.127	0.0971429	0.12
22.6461	0.127	0.0971429	0.12
22.6625	0.127	0.0972619	0.12
22.6789	0.127	0.097381	0.12
22.6953	0.127	0.097381	0.12
22.7116	0.127	0.0975714	0.12
22.728	0.127	0.097619	0.12
22.7444	0.127	0.0976786	0.12
22.7608	0.127	0.0977381	0.12
22.7771	0.127	0.0977381	0.12
22.7935	0.127	0.0977381	0.12
22.8099	0.127	0.0978571	0.12
22.8263	0.127	0.0978571	0.12
22.8426	0.127	0.0980952	0.12
22.859	0.127	0.0980952	0.12
22.8754	0.127	0.0983333	0.12
22.8918	0.127	0.0983333	0.12
22.9081	0.127	0.0983929	0.12
22.9245	0.127	0.0985714	0.12
22.9409	0.127	0.0988095	0.12
22.9573	0.127	0.0988095	0.12
22.9736	0.127	0.0988889	0.12
22.99	0.127	0.0992857	0.12
23.0064	0.127	0.0995238	0.12
23.0228	0.127	0.0995238	0.12
23.0391	0.127	0.0996429	0.12
23.0555	0.127	0.0996825	0.12
23.0719	0.127	0.0998016	0.12
23.0883	0.127	0.099881	0.12
23.1046	0.127	0.1	0.12
23.121	0.127	0.100238	0.12
23.1374	0.127	0.100238	0.12
23.1538	0.127	0.100595	0.12
23.1701	0.127	0.100675	0.12
23.1865	0.127	0.100714	0.12
23.2029	0.127	0.100952	0.12
23.2193	0.127	0.101071	0.12
23.2356	0.128	0.10119	0.121
23.252	0.128	0.10119	0.122
23.2684	0.128	0.101333	0.122
23.2848	0.128	0.101429	0.122
23.3011	0.129	0.101429	0.122
23.3175	0.129	0.101571	0.122
23.3339	0.129	0.101587	0.122
23.3503	0.129	0.101667	0.123
23.3666	0.129	0.101786	0.123
23.383	0.129	0.101825	0.123
23.3994	0.129	0.101905	0.123
23.4158	0.129	0.102024	0.123
23.4321	0.13	0.102262	0.123
23.4485	0.131	0.1025	0.124
23.4649	0.131	0.102619	0.124
23.4813	0.131	0.102619	0.124
23.4976	0.131	0.102619	0.124
23.514	0.131	0.102857	0.124
23.5304	0.131	0.103048	0.124
23.5467	0.131	0.103095	0.124
23.5631	0.131	0.103175	0.124
23.5795	0.131	0.103214	0.124
23.5959	0.132	0.103254	0.126
23.6122	0.132	0.103333	0.126
23.6286	0.132	0.103452	0.126
23.645	0.132	0.103492	0.126
23.6614	0.132	0.103571	0.126
23.6777	0.133	0.103631	0.126
23.6941	0.133	0.10381	0.126
23.7105	0.133	0.104048	0.127
23.7269	0.133	0.104048	0.127
23.7432	0.135	0.104127	0.129
23.7596	0.135	0.104286	0.129
23.776	0.135	0.104405	0.129
23.7924	0.135	0.104464	0.129
23.8087	0.135	0.104583	0.129
23.8251	0.135	0.104762	0.129
23.8415	0.135	0.104762	0.129
23.8579	0.135	0.104762	0.129
23.8742	0.135	0.105048	0.129
23.8906	0.135	0.105119	0.129
23.907	0.135	0.105159	0.129
23.9234	0.135	0.105238	0.129
23.9397	0.135	0.105238	0.129
23.9561	0.135	0.105476	0.129
23.9725	0.135	0.105655	0.129
23.9889	0.135	0.10581	0.129
24.0052	0.135	0.105833	0.129
24.0216	0.135	0.105952	0.129
24.038	0.135	0.106071	0.129
24.0544	0.135	0.10619	0.129
24.0707	0.135	0.106429	0.129
24.0871	0.135	0.106587	0.129
24.1035	0.135	0.106667	0.129
24.1199	0.135	0.106905	0.129
24.1362	0.135	0.107143	0.129
24.1526	0.135	0.107143	0.129
24.169	0.135	0.107381	0.129
24.1854	0.135	0.107381	0.129
24.2017	0.135	0.10746	0.129
24.2181	0.135	0.107698	0.129
24.2345	0.135	0.107857	0.129
24.2509	0.135	0.108393	0.129
24.2672	0.135	0.108512	0.129
24.2836	0.135	0.108571	0.129
24.3	0.135	0.108571	0.129
24.3164	0.135	0.10869	0.129
24.3327	0.135	0.10881	0.129
24.3491	0.135	0.10881	0.129
24.3655	0.135	0.109048	0.129
24.3819	0.135	0.109048	0.129
24.3982	0.135	0.109286	0.129
24.4146	0.135	0.109405	0.129
24.431	0.135	0.109429	0.129
24.4474	0.135	0.109683	0.129
24.4637	0.136	0.109762	0.13
24.4801	0.136	0.109762	0.13
24.4965	0.136	0.109762	0.13
24.5129	0.137	0.110119	0.131
24.5292	0.137	0.110119	0.131
24.5456	0.137	0.110286	0.131
24.562	0.137	0.110357	0.131
24.5784	0.137	0.110556	0.131
24.5947	0.137	0.110714	0.131
24.6111	0.137	0.110714	0.131
24.6275	0.138	0.110794	0.132
24.6439	0.138	0.110952	0.132
24.6602	0.139	0.110952	0.133
24.6766	0.139	0.111071	0.133
24.693	0.139	0.11119	0.133
24.7093	0.139	0.11119	0.133
24.7257	0.139	0.111429	0.133
24.7421	0.139	0.111429	0.133
24.7585	0.139	0.111667	0.133
24.7748	0.139	0.111667	0.133
24.7912	0.139	0.111714	0.133
24.8076	0.139	0.111845	0.133
24.824	0.139	0.111905	0.133
24.8403	0.139	0.111984	0.133
24.8567	0.139	0.112222	0.134
24.8731	0.14	0.112381	0.134
24.8895	0.14	0.112381	0.134
24.9058	0.14	0.1125	0.134
24.9222	0.14	0.11281	0.134
24.9386	0.14	0.112857	0.134
24.955	0.141	0.112857	0.135
24.9713	0.141	0.112976	0.135
24.9877	0.141	0.113095	0.135
25.0041	0.141	0.113214	0.135
25.0205	0.141	0.113333	0.136
25.0368	0.143	0.113333	0.137
25.0532	0.143	0.113333	0.137
25.0696	0.143	0.113571	0.137
25.086	0.143	0.11381	0.137
25.1023	0.143	0.11381	0.137
25.1187	0.143	0.11381	0.137
25.1351	0.143	0.113929	0.137
25.1515	0.143	0.114167	0.137
25.1678	0.143	0.114286	0.137
25.1842	0.143	0.114524	0.137
25.2006	0.143	0.114762	0.137
25.217	0.143	0.114762	0.137
25.2333	0.143	0.114881	0.137
25.2497	0.143	0.115	0.137
25.2661	0.143	0.11506	0.137
25.2825	0.143	0.115238	0.137
25.2988	0.143	0.115317	0.137
25.3152	0.143	0.115429	0.137
25.3316	0.143	0.115476	0.137
25.348	0.143	0.115476	0.137
25.3643	0.143	0.115635	0.137
25.3807	0.143	0.115714	0.137
25.3971	0.143	0.115714	0.137
25.4135	0.143	0.115873	0.137
25.4298	0.143	0.116032	0.137
25.4462	0.143	0.116071	0.137
25.4626	0.143	0.116111	0.137
25.479	0.143	0.116131	0.137
25.4953	0.143	0.11619	0.137
25.5117	0.143	0.11619	0.137
25.5281	0.143	0.11631	0.137
25.5445	0.143	0.116349	0.137
25.5608	0.143	0.116429	0.137
25.5772	0.143	0.116429	0.137
25.5936	0.143	0.116429	0.137
25.61	0.143	0.116587	0.137
25.6263	0.143	0.116587	0.137
25.6427	0.143	0.116667	0.137
25.6591	0.143	0.116786	0.137
25.6755	0.143	0.116845	0.137
25.6918	0.143	0.117143	0.137
25.7082	0.143	0.117143	0.137
25.7246	0.143	0.117143	0.137
25.741	0.143	0.117143	0.137
25.7573	0.143	0.117262	0.137
25.7737	0.144	0.117262	0.139
25.7901	0.144	0.117476	0.139
25.8065	0.145	0.1175	0.14
25.8228	0.145	0.117524	0.14
25.8392	0.145	0.117619	0.14
25.8556	0.145	0.117857	0.14
25.872	0.145	0.117857	0.14
25.8883	0.145	0.118095	0.14
25.9047	0.145	0.118095	0.14
25.9211	0.145	0.118333	0.14
25.9374	0.145	0.118333	0.14
25.9538	0.145	0.11881	0.14
25.9702	0.145	0.11881	0.14
25.9866	0.145	0.119048	0.14
26.0029	0.147	0.119048	0.142
26.0193	0.147	0.119048	0.142
26.0357	0.147	0.119206	0.142
26.0521	0.147	0.119286	0.142
26.0684	0.147	0.119286	0.142
26.0848	0.147	0.119444	0.142
26.1012	0.147	0.119464	0.142
26.1176	0.147	0.119524	0.142
26.1339	0.147	0.119524	0.142
26.1503	0.147	0.119643	0.142
26.1667	0.147	0.119762	0.142
26.1831	0.147	0.119921	0.142
26.1994	0.147	0.12	0.142
26.2158	0.147	0.12	0.142
26.2322	0.147	0.120238	0.142
26.2486	0.147	0.120238	0.142
26.2649	0.147	0.120476	0.142
26.2813	0.148	0.120536	0.143
26.2977	0.148	0.120833	0.143
26.3141	0.148	0.120857	0.143
26.3304	0.148	0.120873	0.143
26.3468	0.148	0.12119	0.143
26.3632	0.148	0.12119	0.143
26.3796	0.148	0.12119	0.143
26.3959	0.148	0.121381	0.143
26.4123	0.148	0.121429	0.143
26.4287	0.148	0.121429	0.143
26.4451	0.148	0.121429	0.143
26.4614	0.148	0.121619	0.143
26.4778	0.148	0.121667	0.143
26.4942	0.148	0.121667	0.143
26.5106	0.149	0.121746	0.144
26.5269	0.149	0.121825	0.144
26.5433	0.151	0.121905	0.146
26.5597	0.151	0.121905	0.146
26.5761	0.151	0.121944	0.146
26.5924	0.151	0.122	0.146
26.6088	0.151	0.122333	0.146
26.6252	0.151	0.122381	0.146
26.6416	0.151	0.1225	0.146
26.6579	0.151	0.122619	0.146
26.6743	0.151	0.122762	0.146
26.6907	0.151	0.122798	0.146
26.7071	0.151	0.122857	0.146
26.7234	0.151	0.122857	0.146
26.7398	0.151	0.122857	0.146
26.7562	0.151	0.122937	0.146
26.7726	0.151	0.122976	0.146
26.7889	0.151	0.123095	0.146
26.8053	0.151	0.123095	0.146
26.8217	0.151	0.123333	0.146
26.8381	0.151	0.123333	0.146
26.8544	0.151	0.123393	0.146
26.8708	0.151	0.123571	0.146
26.8872	0.151	0.123571	0.146
26.9036	0.151	0.123631	0.146
26.9199	0.151	0.123631	0.146
26.9363	0.151	0.123651	0.146
26.9527	0.151	0.12381	0.146
26.9691	0.151	0.124048	0.146
26.9854	0.151	0.124286	0.146
27.0018	0.151	0.124286	0.146
27.0182	0.151	0.124405	0.146
27.0346	0.151	0.124571	0.146
27.0509	0.151	0.124643	0.146
27.0673	0.151	0.124643	0.146
27.0837	0.151	0.124722	0.146
27.1	0.151	0.124821	0.146
27.1164	0.151	0.125079	0.146
27.1328	0.151	0.125317	0.146
27.1492	0.151	0.125317	0.146
27.1655	0.151	0.125317	0.146
27.1819	0.151	0.125357	0.146
27.1983	0.151	0.125476	0.146
27.2147	0.151	0.125476	0.146
27.231	0.151	0.125476	0.146
27.2474	0.151	0.125556	0.146
27.2638	0.153	0.125714	0.148
27.2802	0.153	0.125714	0.148
27.2965	0.153	0.125754	0.149
27.3129	0.154	0.12581	0.149
27.3293	0.154	0.125833	0.149
27.3457	0.154	0.125952	0.149
27.362	0.154	0.125952	0.149
27.3784	0.154	0.125952	0.149
27.3948	0.154	0.12619	0.149
27.4112	0.155	0.12619	0.15
27.4275	0.155	0.126429	0.15
27.4439	0.155	0.126429	0.15
27.4603	0.155	0.126607	0.151
27.4767	0.155	0.126667	0.151
27.493	0.155	0.126667	0.151
27.5094	0.155	0.126714	0.151
27.5258	0.155	0.12681	0.151
27.5422	0.155	0.126825	0.151
27.5585	0.155	0.126905	0.151
27.5749	0.155	0.126905	0.151
27.5913	0.155	0.126905	0.151
27.6077	0.155	0.127143	0.151
27.624	0.155	0.127381	0.151
27.6404	0.155	0.12746	0.151
27.6568	0.155	0.127619	0.151
27.6732	0.156	0.127619	0.152
27.6895	0.157	0.127738	0.152
27.7059	0.157	0.127857	0.152
27.7223	0.157	0.127905	0.152
27.7387	0.157	0.128095	0.152
27.755	0.157	0.128095	0.152
27.7714	0.158	0.128274	0.153
27.7878	0.158	0.128333	0.153
27.8042	0.158	0.128512	0.153
27.8205	0.158	0.12873	0.153
27.8369	0.158	0.12881	0.153
27.8533	0.158	0.12881	0.153
27.8697	0.158	0.12881	0.154
27.886	0.158	0.128889	0.154
27.9024	0.158	0.129048	0.154
27.9188	0.16	0.129286	0.156
27.9352	0.16	0.129286	0.156
27.9515	0.16	0.129286	0.156
27.9679	0.16	0.129286	0.156
27.9843	0.16	0.129286	0.156
28.0007	0.16	0.129643	0.156
28.017	0.16	0.129762	0.156
28.0334	0.16	0.129762	0.156
28.0498	0.16	0.129762	0.156
28.0662	0.16	0.129762	0.156
28.0825	0.16	0.129841	0.156
28.0989	0.16	0.129881	0.156
28.1153	0.16	0.129881	0.156
28.1317	0.16	0.129952	0.156
28.148	0.16	0.13	0.156
28.1644	0.16	0.130119	0.156
28.1808	0.16	0.130238	0.156
28.1972	0.16	0.130476	0.156
28.2135	0.16	0.130536	0.156
28.2299	0.16	0.130714	0.156
28.2463	0.16	0.130952	0.156
28.2626	0.16	0.130952	0.156
28.279	0.16	0.131071	0.156
28.2954	0.16	0.131143	0.156
28.3118	0.16	0.13119	0.156
28.3281	0.16	0.131429	0.156
28.3445	0.16	0.131429	0.156
28.3609	0.16	0.131429	0.156
28.3773	0.16	0.131667	0.156
28.3936	0.16	0.131667	0.156
28.41	0.16	0.131746	0.156
28.4264	0.16	0.131905	0.156
28.4428	0.16	0.132063	0.156
28.4591	0.16	0.132143	0.156
28.4755	0.16	0.132143	0.156
28.4919	0.16	0.132381	0.156
28.5083	0.16	0.132381	0.156
28.5246	0.16	0.132476	0.156
28.541	0.16	0.1325	0.156
28.5574	0.16	0.13254	0.156
28.5738	0.16	0.132619	0.156
28.5901	0.16	0.132738	0.156
28.6065	0.16	0.132857	0.156
28.6229	0.16	0.132857	0.156
28.6393	0.16	0.132857	0.156
28.6556	0.16	0.132857	0.156
28.672	0.16	0.133254	0.156
28.6884	0.16	0.133333	0.156
28.7048	0.16	0.133571	0.156
28.7211	0.16	0.133631	0.156
28.7375	0.16	0.13381	0.156
28.7539	0.16	0.133869	0.156
28.7703	0.16	0.134008	0.156
28.7866	0.16	0.134127	0.156
28.803	0.16	0.134286	0.156
28.8194	0.16	0.134286	0.156
28.8358	0.161	0.134405	0.157
28.8521	0.162	0.134405	0.158
28.8685	0.162	0.134722	0.158
28.8849	0.163	0.134762	0.159
28.9013	0.163	0.134841	0.159
28.9176	0.163	0.135	0.159
28.934	0.163	0.135	0.159
28.9504	0.163	0.135079	0.159
28.9668	0.163	0.135095	0.159
28.9831	0.163	0.135119	0.159
28.9995	0.163	0.135238	0.159
29.0159	0.163	0.135238	0.159
29.0323	0.163	0.135238	0.159
29.0486	0.163	0.135238	0.159
29.065	0.163	0.135357	0.159
29.0814	0.164	0.135381	0.16
29.0978	0.164	0.135417	0.16
29.1141	0.164	0.135476	0.16
29.1305	0.164	0.135595	0.16
29.1469	0.164	0.135635	0.16
29.1633	0.164	0.135714	0.16
29.1796	0.164	0.135714	0.16
29.196	0.164	0.135714	0.16
29.2124	0.164	0.135833	0.16
29.2288	0.164	0.13619	0.16
29.2451	0.164	0.13619	0.16
29.2615	0.164	0.13619	0.16
29.2779	0.164	0.13619	0.16
29.2943	0.164	0.13625	0.16
29.3106	0.164	0.136429	0.16
29.327	0.164	0.136667	0.16
29.3434	0.165	0.136667	0.161
29.3598	0.166	0.136905	0.162
29.3761	0.166	0.137222	0.162
29.3925	0.166	0.137262	0.162
29.4089	0.166	0.137381	0.162
29.4252	0.166	0.137381	0.162
29.4416	0.166	0.1375	0.162
29.458	0.166	0.137679	0.162
29.4744	0.166	0.137857	0.162
29.4907	0.166	0.138016	0.162
29.5071	0.167	0.138333	0.163
29.5235	0.167	0.138571	0.163
29.5399	0.167	0.13869	0.163
29.5562	0.167	0.13875	0.163
29.5726	0.167	0.139048	0.164
29.589	0.169	0.139127	0.165
29.6054	0.169	0.139286	0.165
29.6217	0.169	0.139524	0.165
29.6381	0.169	0.139524	0.165
29.6545	0.169	0.14	0.165
29.6709	0.169	0.140119	0.165
29.6872	0.169	0.140238	0.165
29.7036	0.169	0.140298	0.165
29.72	0.169	0.140595	0.165
29.7364	0.169	0.140595	0.165
29.7527	0.169	0.140714	0.165
29.7691	0.169	0.140714	0.165
29.7855	0.169	0.140762	0.165
29.8019	0.169	0.140762	0.165
29.8182	0.169	0.140905	0.165
29.8346	0.169	0.141048	0.165
29.851	0.169	0.14119	0.165
29.8674	0.169	0.14119	0.165
29.8837	0.169	0.14119	0.165
29.9001	0.169	0.141429	0.165
29.9165	0.169	0.141905	0.165
29.9329	0.169	0.141905	0.165
29.9492	0.169	0.142143	0.165
29.9656	0.169	0.142262	0.165
29.982	0.169	0.142341	0.165
29.9984	0.169	0.142381	0.165
30.0147	0.169	0.14246	0.165
30.0311	0.169	0.142524	0.165
30.0475	0.169	0.142619	0.165
30.0639	0.169	0.142937	0.165
30.0802	0.169	0.142976	0.165
30.0966	0.169	0.143095	0.165
30.113	0.169	0.143095	0.165
30.1294	0.169	0.143095	0.165
30.1457	0.169	0.143333	0.165
30.1621	0.169	0.143333	0.165
30.1785	0.169	0.143452	0.165
30.1949	0.169	0.143452	0.165
30.2112	0.169	0.14381	0.165
30.2276	0.169	0.144048	0.165
30.244	0.169	0.144048	0.165
30.2604	0.169	0.144048	0.165
30.2767	0.169	0.144167	0.165
30.2931	0.169	0.144167	0.165
30.3095	0.169	0.144286	0.165
30.3259	0.169	0.144286	0.165
30.3422	0.169	0.144333	0.165
30.3586	0.169	0.144524	0.165
30.375	0.169	0.144683	0.165
30.3914	0.169	0.144762	0.165
30.4077	0.169	0.145238	0.165
30.4241	0.169	0.145298	0.165
30.4405	0.169	0.145556	0.165
30.4569	0.169	0.145556	0.165
30.4732	0.169	0.145595	0.165
30.4896	0.169	0.145635	0.165
30.506	0.169	0.145714	0.165
30.5224	0.169	0.145952	0.165
30.5387	0.169	0.146071	0.165
30.5551	0.169	0.146071	0.165
30.5715	0.169	0.14623	0.165
30.5879	0.169	0.146381	0.165
30.6042	0.17	0.146667	0.167
30.6206	0.171	0.146667	0.167
30.637	0.171	0.146905	0.167
30.6533	0.171	0.146905	0.167
30.6697	0.171	0.146905	0.168
30.6861	0.171	0.146905	0.168
30.7025	0.171	0.147024	0.168
30.7188	0.172	0.147063	0.169
30.7352	0.172	0.147381	0.169
30.7516	0.172	0.147381	0.169
30.768	0.172	0.147619	0.169
30.7843	0.172	0.147738	0.169
30.8007	0.172	0.147857	0.169
30.8171	0.172	0.148333	0.169
30.8335	0.172	0.148571	0.169
30.8498	0.172	0.148571	0.169
30.8662	0.172	0.148571	0.169
30.8826	0.172	0.148631	0.169
30.899	0.172	0.14869	0.169
30.9153	0.173	0.149286	0.17
30.9317	0.173	0.149286	0.17
30.9481	0.173	0.149286	0.17
30.9645	0.173	0.149286	0.17
30.9808	0.173	0.149444	0.17
30.9972	0.173	0.149524	0.17
31.0136	0.173	0.149563	0.17
31.03	0.173	0.149722	0.17
31.0463	0.173	0.149762	0.17
31.0627	0.173	0.149762	0.17
31.0791	0.174	0.15	0.171
31.0955	0.174	0.15	0.171
31.1118	0.174	0.15	0.171
31.1282	0.175	0.15	0.172
31.1446	0.175	0.150159	0.172
31.161	0.175	0.150333	0.172
31.1773	0.175	0.150357	0.172
31.1937	0.175	0.150397	0.172
31.2101	0.176	0.150556	0.173
31.2265	0.176	0.150714	0.173
31.2428	0.176	0.150833	0.174
31.2592	0.178	0.150952	0.175
31.2756	0.178	0.150952	0.175
31.292	0.178	0.151032	0.175
31.3083	0.178	0.15119	0.175
31.3247	0.178	0.15119	0.175
31.3411	0.178	0.15119	0.175
31.3575	0.178	0.151349	0.175
31.3738	0.178	0.151429	0.175
31.3902	0.178	0.151429	0.175
31.4066	0.178	0.151667	0.175
31.423	0.178	0.151667	0.175
31.4393	0.178	0.151706	0.175
31.4557	0.178	0.151905	0.175
31.4721	0.178	0.152083	0.175
31.4885	0.178	0.152381	0.175
31.5048	0.178	0.152381	0.175
31.5212	0.178	0.15244	0.175
31.5376	0.178	0.1525	0.175
31.554	0.178	0.152619	0.175
31.5703	0.178	0.152738	0.175
31.5867	0.178	0.152857	0.175
31.6031	0.178	0.153016	0.175
31.6195	0.178	0.153095	0.175
31.6358	0.178	0.153452	0.175
31.6522	0.178	0.153571	0.175
31.6686	0.178	0.153631	0.175
31.685	0.178	0.154048	0.175
31.7013	0.178	0.154286	0.175
31.7177	0.178	0.154286	0.175
31.7341	0.178	0.154444	0.175
31.7505	0.178	0.154524	0.175
31.7668	0.178	0.154524	0.175
31.7832	0.178	0.154603	0.175
31.7996	0.178	0.154643	0.175
31.8159	0.178	0.154683	0.175
31.8323	0.178	0.154762	0.175
31.8487	0.178	0.155198	0.175
31.8651	0.178	0.155238	0.175
31.8814	0.178	0.155357	0.175
31.8978	0.178	0.155476	0.175
31.9142	0.178	0.155714	0.175
31.9306	0.178	0.155794	0.175
31.9469	0.178	0.155952	0.175
31.9633	0.178	0.156131	0.175
31.9797	0.178	0.15625	0.175
31.9961	0.178	0.156349	0.175
32.0124	0.178	0.156488	0.175
32.0288	0.178	0.156667	0.175
32.0452	0.178	0.156667	0.175
32.0616	0.178	0.156667	0.175
32.0779	0.178	0.156786	0.175
32.0943	0.178	0.157222	0.175
32.1107	0.178	0.157381	0.175
32.1271	0.178	0.157679	0.175
32.1434	0.178	0.157857	0.175
32.1598	0.178	0.157976	0.175
32.1762	0.178	0.158175	0.175
32.1926	0.178	0.158238	0.175
32.2089	0.179	0.158333	0.177
32.2253	0.18	0.158333	0.177
32.2417	0.18	0.158452	0.177
32.2581	0.18	0.158571	0.178
32.2744	0.18	0.158651	0.178
32.2908	0.18	0.15881	0.178
32.3072	0.181	0.158889	0.179
32.3236	0.181	0.158968	0.179
32.3399	0.181	0.158988	0.179
32.3563	0.181	0.159048	0.179
32.3727	0.181	0.159048	0.179
32.3891	0.181	0.159286	0.179
32.4054	0.181	0.159286	0.179
32.4218	0.181	0.159444	0.179
32.4382	0.182	0.159524	0.18
32.4546	0.182	0.159524	0.18
32.4709	0.182	0.159619	0.18
32.4873	0.182	0.159762	0.18
32.5037	0.182	0.160048	0.18
32.5201	0.182	0.160159	0.18
32.5364	0.182	0.160238	0.18
32.5528	0.182	0.160357	0.18
32.5692	0.182	0.160429	0.18
32.5856	0.182	0.160476	0.18
32.6019	0.182	0.160476	0.18
32.6183	0.182	0.160476	0.18
32.6347	0.183	0.160556	0.181
32.6511	0.183	0.160714	0.181
32.6674	0.183	0.160714	0.181
32.6838	0.183	0.160714	0.181
32.7002	0.184	0.160952	0.182
32.7166	0.184	0.161071	0.182
[truncated: 4,109 more rows]

## Sheet: c
Percentage [%]	Capacity factor [-]_E92-2350_Enercon	Capacity factor [-]_capacity_factor_measured	Capacity factor [-]_SPC
0	0	0	0
0.009	0	0	0
0.018	0	0	0
0.0269	0	0	0
0.0359	0	0	0
0.0449	0	0	0
0.0539	0	0	0
0.0628	0	0	0
0.0718	0	0	0
0.0808	0	0	0
0.0898	0	0	0
0.0987	0	0	0
0.1077	0	0	0
0.1167	0	0	0
0.1257	0	0	0
0.1346	0	0	0
0.1436	0	0	0
0.1526	0	0	0
0.1616	0	0	0
0.1705	0	0	0
0.1795	0.001	0	0
0.1885	0.001	0	0
0.1975	0.001	0	0
0.2064	0.002	0	0
0.2154	0.002	0	0
0.2244	0.002	0	0
0.2334	0.002	0	0
0.2423	0.003	0	0
0.2513	0.003	0	0
0.2603	0.003	0	0
0.2693	0.003	0	0
0.2782	0.003	0	0
0.2872	0.003	0	0
0.2962	0.003	0	0
0.3052	0.003	0	0
0.3141	0.003	0	0
0.3231	0.003	0	0
0.3321	0.003	0	0
0.3411	0.004	0	0
0.35	0.004	0	0
0.359	0.004	0	0
0.368	0.004	0	0
0.377	0.004	0	0
0.3859	0.004	0	0
0.3949	0.004	0	0
0.4039	0.004	0	0
0.4129	0.004	0	0
0.4218	0.004	0	0
0.4308	0.004	0	0
0.4398	0.004	0	0
0.4488	0.004	0	0
0.4577	0.004	0	0
0.4667	0.004	0	0
0.4757	0.005	0	0
0.4847	0.005	0	0
0.4936	0.005	0	0
0.5026	0.005	0	0
0.5116	0.005	0	0
0.5206	0.005	0	0
0.5295	0.005	0	0
0.5385	0.005	0.000212766	0
0.5475	0.005	0.000212766	0
0.5565	0.005	0.000212766	0
0.5654	0.005	0.000212766	0
0.5744	0.005	0.000425532	0
0.5834	0.005	0.000425532	0
0.5924	0.005	0.000425532	0
0.6013	0.005	0.000425532	0
0.6103	0.005	0.000425532	0
0.6193	0.005	0.000425532	0
0.6283	0.005	0.000425532	0
0.6372	0.005	0.000425532	0
0.6462	0.005	0.000425532	0
0.6552	0.005	0.000425532	0
0.6642	0.005	0.000425532	0
0.6731	0.005	0.000425532	0
0.6821	0.005	0.000425532	0
0.6911	0.005	0.000425532	0
0.7001	0.005	0.000425532	0
0.709	0.005	0.000425532	0
0.718	0.005	0.000425532	0
0.727	0.005	0.000425532	0
0.736	0.005	0.000425532	0
0.7449	0.005	0.000425532	0
0.7539	0.005	0.000425532	0
0.7629	0.006	0.000595745	0
0.7719	0.006	0.000851064	0
0.7808	0.006	0.000851064	0
0.7898	0.006	0.000851064	0
0.7988	0.006	0.000851064	0
0.8078	0.006	0.000851064	0
0.8167	0.006	0.000851064	0
0.8257	0.006	0.000851064	0
0.8347	0.006	0.000851064	0
0.8437	0.006	0.000851064	0
0.8526	0.006	0.000851064	0
0.8616	0.006	0.000851064	0
0.8706	0.006	0.000851064	0
0.8796	0.006	0.000851064	0
0.8885	0.006	0.000851064	0
0.8975	0.006	0.000851064	0
0.9065	0.006	0.00106383	0
0.9155	0.006	0.0012766	0.001
0.9244	0.006	0.0012766	0.001
0.9334	0.006	0.0012766	0.001
0.9424	0.007	0.0012766	0.001
0.9514	0.007	0.0012766	0.001
0.9603	0.007	0.0012766	0.001
0.9693	0.007	0.0012766	0.001
0.9783	0.007	0.0012766	0.001
0.9873	0.007	0.0012766	0.001
0.9962	0.007	0.0012766	0.001
1.0052	0.007	0.0012766	0.001
1.0142	0.007	0.0012766	0.001
1.0232	0.007	0.00138298	0.001
1.0321	0.007	0.00170213	0.001
1.0411	0.007	0.00170213	0.001
1.0501	0.007	0.00170213	0.001
1.0591	0.007	0.00170213	0.001
1.068	0.007	0.00170213	0.001
1.077	0.007	0.00170213	0.001
1.086	0.007	0.00180851	0.001
1.095	0.007	0.00191489	0.001
1.1039	0.007	0.00198582	0.001
1.1129	0.007	0.00212766	0.001
1.1219	0.007	0.00212766	0.001
1.1309	0.007	0.00212766	0.001
1.1398	0.007	0.00212766	0.001
1.1488	0.007	0.00212766	0.001
1.1578	0.007	0.00212766	0.001
1.1668	0.007	0.00212766	0.001
1.1757	0.007	0.00212766	0.002
1.1847	0.007	0.00212766	0.002
1.1937	0.007	0.00212766	0.002
1.2027	0.007	0.00229787	0.002
1.2116	0.007	0.00255319	0.002
1.2206	0.008	0.00255319	0.002
1.2296	0.008	0.00255319	0.002
1.2386	0.008	0.00255319	0.002
1.2475	0.008	0.00255319	0.002
1.2565	0.008	0.00255319	0.002
1.2655	0.008	0.00276596	0.002
1.2745	0.008	0.00280851	0.002
1.2834	0.008	0.00297872	0.002
1.2924	0.008	0.00297872	0.002
1.3014	0.008	0.00297872	0.002
1.3104	0.008	0.00297872	0.002
1.3193	0.008	0.00297872	0.002
1.3283	0.008	0.00297872	0.002
1.3373	0.008	0.00297872	0.002
1.3463	0.008	0.00297872	0.002
1.3552	0.008	0.00297872	0.002
1.3642	0.008	0.00319149	0.002
1.3732	0.008	0.00319149	0.002
1.3822	0.008	0.00340426	0.002
1.3911	0.008	0.00340426	0.002
1.4001	0.008	0.00340426	0.002
1.4091	0.008	0.00340426	0.002
1.4181	0.008	0.00340426	0.002
1.427	0.008	0.00340426	0.002
1.436	0.008	0.00340426	0.003
1.445	0.008	0.0035461	0.003
1.454	0.008	0.00382979	0.003
1.4629	0.008	0.00382979	0.003
1.4719	0.008	0.00382979	0.003
1.4809	0.008	0.00382979	0.003
1.4899	0.008	0.00382979	0.003
1.4988	0.008	0.00382979	0.003
1.5078	0.008	0.00382979	0.003
1.5168	0.009	0.00391489	0.004
1.5258	0.009	0.00397163	0.004
1.5347	0.009	0.00404255	0.004
1.5437	0.009	0.00404255	0.004
1.5527	0.009	0.00425532	0.004
1.5617	0.009	0.00425532	0.004
1.5706	0.009	0.00425532	0.004
1.5796	0.009	0.00425532	0.004
1.5886	0.009	0.00425532	0.004
1.5976	0.009	0.00425532	0.004
1.6065	0.009	0.00425532	0.004
1.6155	0.009	0.00446809	0.004
1.6245	0.009	0.00446809	0.004
1.6335	0.009	0.00446809	0.004
1.6424	0.009	0.00446809	0.004
1.6514	0.009	0.00468085	0.004
1.6604	0.009	0.00468085	0.004
1.6694	0.009	0.00468085	0.004
1.6783	0.009	0.00468085	0.004
1.6873	0.009	0.00468085	0.004
1.6963	0.009	0.00468085	0.004
1.7053	0.009	0.00468085	0.004
1.7142	0.009	0.00468085	0.004
1.7232	0.009	0.00468085	0.004
1.7322	0.009	0.00468085	0.004
1.7412	0.009	0.00468085	0.004
1.7501	0.009	0.00468085	0.004
1.7591	0.009	0.00489362	0.004
1.7681	0.009	0.00510638	0.004
1.7771	0.009	0.00510638	0.004
1.786	0.009	0.00510638	0.004
1.795	0.009	0.00510638	0.004
1.804	0.009	0.00531915	0.004
1.813	0.009	0.00553191	0.004
1.8219	0.009	0.00553191	0.004
1.8309	0.01	0.00553191	0.005
1.8399	0.01	0.00553191	0.005
1.8489	0.01	0.00553191	0.005
1.8578	0.01	0.00553191	0.005
1.8668	0.01	0.00553191	0.005
1.8758	0.01	0.00553191	0.005
1.8848	0.01	0.00553191	0.005
1.8937	0.01	0.00553191	0.005
1.9027	0.01	0.00574468	0.005
1.9117	0.01	0.00595745	0.005
1.9207	0.01	0.00595745	0.005
1.9296	0.01	0.00595745	0.005
1.9386	0.01	0.00638298	0.005
1.9476	0.01	0.00638298	0.005
1.9566	0.01	0.00638298	0.005
1.9655	0.01	0.00638298	0.005
1.9745	0.01	0.00638298	0.005
1.9835	0.01	0.00638298	0.005
1.9925	0.01	0.00638298	0.005
2.0014	0.01	0.00638298	0.005
2.0104	0.01	0.00648936	0.005
2.0194	0.01	0.00652482	0.005
2.0284	0.01	0.0067234	0.006
2.0373	0.01	0.00680851	0.006
2.0463	0.01	0.00680851	0.006
2.0553	0.011	0.00680851	0.006
2.0643	0.011	0.00680851	0.006
2.0732	0.011	0.00680851	0.006
2.0822	0.011	0.00695035	0.006
2.0912	0.011	0.00695035	0.006
2.1002	0.011	0.00702128	0.006
2.1091	0.011	0.00723404	0.006
2.1181	0.011	0.00723404	0.006
2.1271	0.011	0.00723404	0.006
2.1361	0.011	0.00723404	0.006
2.145	0.011	0.00723404	0.006
2.154	0.011	0.00744681	0.006
2.163	0.011	0.00765957	0.006
2.172	0.011	0.00765957	0.006
2.1809	0.011	0.00765957	0.006
2.1899	0.011	0.00765957	0.006
2.1989	0.011	0.00765957	0.006
2.2079	0.011	0.00765957	0.006
2.2168	0.011	0.00765957	0.006
2.2258	0.011	0.00765957	0.006
2.2348	0.011	0.00765957	0.006
2.2438	0.011	0.00765957	0.006
2.2527	0.011	0.0077305	0.006
2.2617	0.011	0.00782979	0.006
2.2707	0.011	0.00787234	0.006
2.2797	0.011	0.00787234	0.006
2.2886	0.011	0.00808511	0.006
2.2976	0.011	0.00808511	0.006
2.3066	0.012	0.00808511	0.007
2.3156	0.012	0.00808511	0.007
2.3245	0.012	0.00808511	0.007
2.3335	0.012	0.00829787	0.007
2.3425	0.012	0.00829787	0.007
2.3515	0.012	0.00829787	0.007
2.3604	0.012	0.00829787	0.007
2.3694	0.012	0.00851064	0.008
2.3784	0.013	0.00851064	0.008
2.3874	0.013	0.00851064	0.008
2.3963	0.013	0.00851064	0.008
2.4053	0.013	0.00851064	0.008
2.4143	0.013	0.00851064	0.008
2.4233	0.013	0.00851064	0.008
2.4322	0.013	0.00851064	0.008
2.4412	0.013	0.00851064	0.008
2.4502	0.013	0.00851064	0.008
2.4592	0.013	0.0087234	0.008
2.4681	0.013	0.0087234	0.008
2.4771	0.013	0.00893617	0.008
2.4861	0.013	0.00893617	0.008
2.4951	0.013	0.00893617	0.008
2.504	0.013	0.00893617	0.008
2.513	0.013	0.00893617	0.008
2.522	0.013	0.00893617	0.008
2.531	0.013	0.00893617	0.008
2.5399	0.013	0.00893617	0.008
2.5489	0.013	0.00893617	0.008
2.5579	0.013	0.00893617	0.008
2.5669	0.013	0.00904255	0.008
2.5758	0.013	0.00907801	0.008
2.5848	0.013	0.00910638	0.008
2.5938	0.013	0.00914894	0.008
2.6028	0.013	0.0093617	0.008
2.6117	0.013	0.0093617	0.008
2.6207	0.013	0.0093617	0.009
2.6297	0.013	0.0093617	0.009
2.6387	0.013	0.0093617	0.009
2.6476	0.013	0.0093617	0.009
2.6566	0.013	0.0093617	0.009
2.6656	0.013	0.0093617	0.009
2.6746	0.013	0.0093617	0.009
2.6835	0.013	0.00957447	0.009
2.6925	0.013	0.00957447	0.009
2.7015	0.013	0.00957447	0.009
2.7105	0.013	0.00957447	0.009
2.7194	0.014	0.00964539	0.009
2.7284	0.014	0.00970213	0.009
2.7374	0.014	0.00978723	0.01
2.7464	0.014	0.00978723	0.01
2.7553	0.014	0.00978723	0.01
2.7643	0.014	0.00978723	0.01
2.7733	0.014	0.00978723	0.01
2.7823	0.014	0.00978723	0.01
2.7912	0.014	0.00992908	0.01
2.8002	0.014	0.01	0.01
2.8092	0.014	0.0102128	0.01
2.8182	0.014	0.0102128	0.01
2.8271	0.014	0.0102128	0.01
2.8361	0.014	0.0102128	0.01
2.8451	0.014	0.0102128	0.01
2.8541	0.014	0.0102128	0.01
2.863	0.014	0.0102128	0.01
2.872	0.014	0.0102128	0.01
2.881	0.014	0.0104255	0.01
2.89	0.014	0.0105319	0.01
2.8989	0.014	0.0106383	0.01
2.9079	0.014	0.0106383	0.01
2.9169	0.014	0.0106383	0.01
2.9259	0.014	0.0106383	0.01
2.9348	0.014	0.0110638	0.01
2.9438	0.014	0.0110638	0.01
2.9528	0.014	0.0110638	0.01
2.9618	0.014	0.0110638	0.01
2.9707	0.014	0.0110638	0.01
2.9797	0.014	0.0111702	0.01
2.9887	0.014	0.0112766	0.01
2.9977	0.014	0.0112766	0.01
3.0066	0.014	0.0114894	0.01
3.0156	0.014	0.0114894	0.01
3.0246	0.014	0.0114894	0.01
3.0336	0.014	0.0114894	0.01
3.0425	0.014	0.0114894	0.01
3.0515	0.014	0.0114894	0.01
3.0605	0.015	0.0114894	0.011
3.0695	0.015	0.0114894	0.011
3.0784	0.015	0.0114894	0.011
3.0874	0.015	0.0114894	0.011
3.0964	0.015	0.0117021	0.011
3.1054	0.016	0.0117021	0.012
3.1143	0.016	0.0118085	0.012
3.1233	0.016	0.0119149	0.012
3.1323	0.016	0.0119149	0.012
3.1413	0.016	0.0119149	0.012
3.1502	0.016	0.0119149	0.012
3.1592	0.016	0.0119149	0.012
3.1682	0.016	0.0121277	0.012
3.1772	0.016	0.0121277	0.012
3.1861	0.016	0.0121277	0.012
3.1951	0.016	0.0121277	0.012
3.2041	0.016	0.0121702	0.012
3.2131	0.016	0.012234	0.012
3.222	0.016	0.0123404	0.012
3.231	0.016	0.0123404	0.012
3.24	0.016	0.0123404	0.012
3.249	0.016	0.0123404	0.012
3.2579	0.016	0.0123404	0.012
3.2669	0.016	0.0123404	0.012
3.2759	0.016	0.0123404	0.012
3.2849	0.016	0.0123404	0.012
3.2938	0.016	0.0123404	0.012
3.3028	0.016	0.0124823	0.012
3.3118	0.016	0.0125532	0.012
3.3208	0.016	0.012766	0.012
3.3297	0.016	0.012766	0.012
3.3387	0.016	0.012766	0.012
3.3477	0.016	0.012766	0.012
3.3567	0.016	0.012766	0.012
3.3656	0.016	0.012766	0.012
3.3746	0.016	0.012766	0.012
3.3836	0.016	0.0128723	0.013
3.3926	0.016	0.0129078	0.013
3.4015	0.016	0.0129362	0.013
3.4105	0.017	0.0129787	0.013
3.4195	0.017	0.0131915	0.013
3.4285	0.017	0.0131915	0.013
3.4374	0.017	0.0131915	0.013
3.4464	0.017	0.0131915	0.013
3.4554	0.017	0.0132766	0.013
3.4644	0.017	0.0134043	0.013
3.4733	0.017	0.0134043	0.013
3.4823	0.017	0.0135319	0.014
3.4913	0.017	0.013617	0.014
3.5003	0.017	0.013617	0.014
3.5092	0.017	0.013617	0.014
3.5182	0.018	0.013617	0.015
3.5272	0.018	0.013617	0.015
3.5362	0.018	0.0137589	0.015
3.5451	0.018	0.0138298	0.015
3.5541	0.018	0.0140426	0.015
3.5631	0.018	0.0140426	0.015
3.5721	0.018	0.0140426	0.015
3.581	0.018	0.0140426	0.015
3.59	0.018	0.0140426	0.015
3.599	0.018	0.0140426	0.015
3.608	0.018	0.0140426	0.015
3.6169	0.018	0.0140426	0.015
3.6259	0.018	0.0142553	0.015
3.6349	0.018	0.0142553	0.015
3.6439	0.018	0.0142553	0.015
3.6528	0.018	0.0142553	0.015
3.6618	0.018	0.0143262	0.015
3.6708	0.018	0.0143617	0.015
3.6798	0.018	0.014383	0.015
3.6887	0.018	0.0144681	0.015
3.6977	0.018	0.0144681	0.015
3.7067	0.018	0.0144681	0.015
3.7157	0.018	0.0144681	0.015
3.7246	0.018	0.0144681	0.015
3.7336	0.018	0.0144681	0.015
3.7426	0.018	0.0144681	0.015
3.7516	0.018	0.0144681	0.015
3.7605	0.018	0.0144681	0.015
3.7695	0.018	0.0146809	0.015
3.7785	0.018	0.0148936	0.015
3.7875	0.018	0.0148936	0.015
3.7964	0.018	0.0148936	0.015
3.8054	0.018	0.0148936	0.015
3.8144	0.018	0.0148936	0.015
3.8234	0.019	0.0148936	0.016
3.8323	0.019	0.0150638	0.016
3.8413	0.019	0.0151064	0.016
3.8503	0.019	0.0151064	0.016
3.8593	0.019	0.0153191	0.016
3.8682	0.019	0.0153191	0.016
3.8772	0.019	0.0153191	0.016
3.8862	0.019	0.0153191	0.017
3.8952	0.019	0.0153191	0.017
3.9041	0.019	0.0153191	0.017
3.9131	0.019	0.0153191	0.017
3.9221	0.019	0.0153191	0.017
3.9311	0.02	0.0153191	0.018
3.94	0.02	0.015461	0.018
3.949	0.02	0.0155319	0.018
3.958	0.02	0.0155319	0.018
3.967	0.02	0.0155319	0.018
3.9759	0.02	0.0155319	0.018
3.9849	0.02	0.0156028	0.018
3.9939	0.02	0.0157447	0.018
4.0029	0.02	0.0157447	0.018
4.0118	0.02	0.0157447	0.018
4.0208	0.02	0.0157447	0.018
4.0298	0.02	0.0157447	0.018
4.0388	0.02	0.0157447	0.018
4.0477	0.02	0.0157447	0.018
4.0567	0.02	0.0159574	0.018
4.0657	0.02	0.0160638	0.018
4.0747	0.02	0.0160993	0.018
4.0836	0.02	0.0161702	0.018
4.0926	0.02	0.0161702	0.018
4.1016	0.02	0.0161702	0.018
4.1106	0.02	0.0161702	0.018
4.1195	0.02	0.0161702	0.018
4.1285	0.02	0.0161702	0.018
4.1375	0.02	0.0161702	0.018
4.1465	0.02	0.0161702	0.018
4.1554	0.02	0.016383	0.018
4.1644	0.02	0.016383	0.018
4.1734	0.02	0.0164539	0.018
4.1824	0.02	0.0165957	0.018
4.1913	0.02	0.0165957	0.019
4.2003	0.021	0.0165957	0.019
4.2093	0.021	0.0165957	0.019
4.2183	0.021	0.0165957	0.019
4.2272	0.021	0.0165957	0.019
4.2362	0.021	0.0165957	0.019
4.2452	0.021	0.0168794	0.019
4.2542	0.021	0.0169149	0.019
4.2631	0.021	0.0169504	0.02
4.2721	0.021	0.0170213	0.02
4.2811	0.022	0.0170213	0.021
4.2901	0.022	0.0170213	0.021
4.299	0.022	0.0170213	0.021
4.308	0.022	0.0170213	0.021
4.317	0.022	0.0170213	0.021
4.326	0.022	0.0170213	0.021
4.3349	0.022	0.0170213	0.021
4.3439	0.022	0.0174468	0.021
4.3529	0.022	0.0174468	0.021
4.3619	0.022	0.0174468	0.021
4.3708	0.022	0.0174468	0.021
4.3798	0.022	0.0174468	0.021
4.3888	0.022	0.0174468	0.021
4.3978	0.022	0.0174468	0.021
4.4067	0.022	0.0174468	0.021
4.4157	0.022	0.0174468	0.021
4.4247	0.022	0.0174468	0.021
4.4337	0.022	0.0174468	0.021
4.4426	0.022	0.0174468	0.021
4.4516	0.022	0.0174468	0.021
4.4606	0.022	0.0174468	0.021
4.4696	0.022	0.0174468	0.021
4.4785	0.022	0.0175887	0.021
4.4875	0.022	0.0175887	0.021
4.4965	0.022	0.0177305	0.021
4.5055	0.022	0.0177305	0.021
4.5144	0.022	0.0177872	0.021
4.5234	0.022	0.0178723	0.021
4.5324	0.022	0.0178723	0.021
4.5414	0.022	0.0178723	0.021
4.5504	0.022	0.0178723	0.021
4.5593	0.022	0.0178723	0.021
4.5683	0.022	0.0178723	0.021
4.5773	0.022	0.0178723	0.021
4.5863	0.022	0.0180851	0.021
4.5952	0.022	0.0180851	0.021
4.6042	0.022	0.0182979	0.021
4.6132	0.022	0.0182979	0.021
4.6222	0.022	0.0182979	0.021
4.6311	0.022	0.0182979	0.021
4.6401	0.022	0.0182979	0.021
4.6491	0.022	0.0182979	0.021
4.6581	0.022	0.0184043	0.021
4.667	0.022	0.0185106	0.021
4.676	0.022	0.0185816	0.021
4.685	0.022	0.0186383	0.021
4.694	0.022	0.0187234	0.021
4.7029	0.022	0.0187234	0.022
4.7119	0.022	0.0187234	0.022
4.7209	0.023	0.0187234	0.022
4.7299	0.023	0.0187234	0.022
4.7388	0.023	0.0187234	0.023
4.7478	0.023	0.0187234	0.023
4.7568	0.023	0.0187234	0.023
4.7658	0.023	0.0189362	0.023
4.7747	0.023	0.0189362	0.023
4.7837	0.023	0.0190071	0.023
4.7927	0.023	0.0191489	0.023
4.8017	0.023	0.0191489	0.023
4.8106	0.024	0.0191489	0.024
4.8196	0.024	0.0191489	0.024
4.8286	0.024	0.0191489	0.024
4.8376	0.024	0.0193617	0.024
4.8465	0.024	0.0195745	0.024
4.8555	0.024	0.0195745	0.024
4.8645	0.024	0.0195745	0.024
4.8735	0.024	0.0195745	0.024
4.8824	0.024	0.0195745	0.024
4.8914	0.024	0.0195745	0.024
4.9004	0.024	0.0195745	0.024
4.9094	0.024	0.0195745	0.024
4.9183	0.024	0.0195745	0.024
4.9273	0.024	0.0195745	0.024
4.9363	0.024	0.0195745	0.024
4.9453	0.024	0.0195745	0.024
4.9542	0.024	0.0195745	0.024
4.9632	0.024	0.0196454	0.024
4.9722	0.024	0.0197872	0.024
4.9812	0.024	0.0198582	0.024
4.9901	0.024	0.02	0.024
4.9991	0.024	0.02	0.024
5.0081	0.024	0.02	0.024
5.0171	0.024	0.02	0.024
5.026	0.024	0.0202128	0.024
5.035	0.024	0.0204255	0.024
5.044	0.024	0.0204255	0.024
5.053	0.024	0.0204255	0.024
5.0619	0.024	0.0204255	0.024
5.0709	0.024	0.0204255	0.024
5.0799	0.024	0.0204255	0.024
5.0889	0.024	0.0204255	0.024
5.0978	0.024	0.0204255	0.024
5.1068	0.024	0.0204255	0.024
5.1158	0.024	0.0204255	0.024
5.1248	0.024	0.0206383	0.024
5.1337	0.024	0.0206383	0.024
5.1427	0.024	0.0206383	0.024
5.1517	0.024	0.0208511	0.024
5.1607	0.024	0.0208511	0.025
5.1696	0.024	0.0208511	0.025
5.1786	0.025	0.0208511	0.025
5.1876	0.025	0.020922	0.025
5.1966	0.025	0.0210213	0.025
5.2055	0.025	0.0210638	0.025
5.2145	0.025	0.0210638	0.025
5.2235	0.025	0.0210638	0.026
5.2325	0.025	0.0211348	0.026
5.2414	0.025	0.0211702	0.026
5.2504	0.025	0.0212766	0.026
5.2594	0.025	0.0212766	0.026
5.2684	0.026	0.0212766	0.027
5.2773	0.026	0.0212766	0.027
5.2863	0.026	0.0212766	0.027
5.2953	0.026	0.0212766	0.027
5.3043	0.026	0.0212766	0.027
5.3132	0.026	0.0212766	0.027
5.3222	0.026	0.0214894	0.027
5.3312	0.026	0.0214894	0.027
5.3402	0.026	0.0217021	0.027
5.3491	0.026	0.0217021	0.028
5.3581	0.026	0.0217021	0.028
5.3671	0.026	0.0219149	0.028
5.3761	0.026	0.0219149	0.028
5.385	0.026	0.0221277	0.028
5.394	0.026	0.0221277	0.028
5.403	0.026	0.0221277	0.028
5.412	0.026	0.0221277	0.028
5.4209	0.026	0.0221277	0.028
5.4299	0.026	0.0221277	0.028
5.4389	0.026	0.0221277	0.028
5.4479	0.026	0.0221277	0.028
5.4568	0.026	0.0223404	0.028
5.4658	0.026	0.0225532	0.028
5.4748	0.026	0.0225532	0.028
5.4838	0.026	0.0225532	0.028
5.4927	0.026	0.0225532	0.028
5.5017	0.026	0.0225532	0.028
5.5107	0.026	0.0225532	0.028
5.5197	0.026	0.0225532	0.028
5.5286	0.026	0.0225532	0.028
5.5376	0.026	0.0227234	0.028
5.5466	0.026	0.0228936	0.028
5.5556	0.026	0.0229787	0.028
5.5645	0.026	0.0229787	0.028
5.5735	0.026	0.0229787	0.028
5.5825	0.026	0.0229787	0.028
5.5915	0.026	0.0229787	0.028
5.6004	0.026	0.0231915	0.028
5.6094	0.026	0.0231915	0.028
5.6184	0.026	0.0232624	0.028
5.6274	0.026	0.0234043	0.028
5.6363	0.026	0.0234043	0.028
5.6453	0.026	0.0234043	0.028
5.6543	0.026	0.0235461	0.028
5.6633	0.026	0.0236596	0.028
5.6722	0.026	0.0237234	0.028
5.6812	0.026	0.0237234	0.028
5.6902	0.026	0.0238298	0.028
5.6992	0.026	0.0238298	0.028
5.7081	0.026	0.0238298	0.028
5.7171	0.026	0.0238298	0.028
5.7261	0.026	0.0238298	0.028
5.7351	0.026	0.0239716	0.028
5.744	0.026	0.0240426	0.028
5.753	0.026	0.0240426	0.028
5.762	0.026	0.0241135	0.028
5.771	0.026	0.0241702	0.028
5.7799	0.026	0.0241844	0.028
5.7889	0.026	0.0242553	0.028
5.7979	0.026	0.0242553	0.028
5.8069	0.026	0.0242553	0.028
5.8158	0.026	0.0242553	0.028
5.8248	0.026	0.0242553	0.028
5.8338	0.027	0.0242553	0.029
5.8428	0.027	0.0242553	0.029
5.8517	0.027	0.0242553	0.029
5.8607	0.027	0.0242553	0.029
5.8697	0.028	0.0243617	0.029
5.8787	0.028	0.0244681	0.03
5.8876	0.028	0.0244681	0.03
5.8966	0.028	0.0244681	0.03
5.9056	0.028	0.0246809	0.03
5.9146	0.028	0.0246809	0.03
5.9235	0.028	0.0246809	0.03
5.9325	0.028	0.0246809	0.03
5.9415	0.028	0.0246809	0.03
5.9505	0.028	0.0246809	0.03
5.9594	0.028	0.0248936	0.03
5.9684	0.028	0.0251064	0.03
5.9774	0.028	0.0251064	0.03
5.9864	0.028	0.0251064	0.03
5.9953	0.028	0.0251064	0.03
6.0043	0.028	0.0251064	0.03
6.0133	0.028	0.0251064	0.03
6.0223	0.028	0.0251915	0.03
6.0312	0.028	0.0253191	0.03
6.0402	0.028	0.0253191	0.03
6.0492	0.028	0.0255319	0.03
6.0582	0.028	0.0255319	0.03
6.0671	0.028	0.0255319	0.03
6.0761	0.028	0.0255319	0.031
6.0851	0.028	0.0255319	0.031
6.0941	0.029	0.0255319	0.032
6.103	0.029	0.0255319	0.032
6.112	0.029	0.0255319	0.032
6.121	0.029	0.0255319	0.032
6.13	0.029	0.0256738	0.032
6.1389	0.029	0.0257447	0.032
6.1479	0.029	0.0259574	0.032
6.1569	0.029	0.0259574	0.032
6.1659	0.029	0.0259574	0.032
6.1748	0.029	0.0259574	0.032
6.1838	0.029	0.0259574	0.032
6.1928	0.029	0.0259574	0.032
6.2018	0.029	0.0261702	0.032
6.2107	0.029	0.0261702	0.032
6.2197	0.029	0.0262411	0.032
6.2287	0.029	0.0262766	0.032
6.2377	0.029	0.026383	0.032
6.2466	0.029	0.026383	0.032
6.2556	0.029	0.026383	0.032
6.2646	0.029	0.026383	0.032
6.2736	0.029	0.026383	0.032
6.2825	0.029	0.026383	0.032
6.2915	0.029	0.026383	0.032
6.3005	0.029	0.026383	0.032
6.3095	0.029	0.0265957	0.032
6.3184	0.029	0.0265957	0.032
6.3274	0.029	0.0265957	0.032
6.3364	0.029	0.0268085	0.032
6.3454	0.029	0.0268085	0.032
6.3543	0.029	0.0269504	0.032
6.3633	0.029	0.0269787	0.032
6.3723	0.029	0.0270213	0.032
6.3813	0.029	0.0270213	0.032
6.3902	0.029	0.0271277	0.032
6.3992	0.029	0.027234	0.032
6.4082	0.029	0.027234	0.032
6.4172	0.029	0.027234	0.032
6.4261	0.029	0.027234	0.032
6.4351	0.029	0.027234	0.032
6.4441	0.029	0.027234	0.032
6.4531	0.029	0.0276596	0.032
6.462	0.029	0.0276596	0.032
6.471	0.029	0.0276596	0.032
6.48	0.029	0.0276596	0.032
6.489	0.029	0.0276596	0.032
6.4979	0.03	0.0276596	0.033
6.5069	0.03	0.0276596	0.033
6.5159	0.03	0.0276596	0.033
6.5249	0.03	0.0278723	0.033
6.5338	0.03	0.0278723	0.033
6.5428	0.03	0.0279433	0.033
6.5518	0.03	0.0280851	0.033
6.5608	0.03	0.0280851	0.033
6.5697	0.03	0.0280851	0.033
6.5787	0.031	0.0280851	0.034
6.5877	0.031	0.0280851	0.034
6.5967	0.031	0.0280851	0.034
6.6056	0.031	0.0281702	0.034
6.6146	0.031	0.028227	0.034
6.6236	0.031	0.0282979	0.034
6.6326	0.031	0.0285106	0.034
6.6415	0.031	0.0285106	0.034
6.6505	0.031	0.0285106	0.034
6.6595	0.031	0.0285106	0.034
6.6685	0.031	0.0285106	0.034
6.6774	0.031	0.0285106	0.034
6.6864	0.032	0.0285106	0.035
6.6954	0.032	0.0286525	0.035
6.7044	0.032	0.0287234	0.036
6.7133	0.032	0.0287234	0.036
6.7223	0.032	0.0289362	0.036
6.7313	0.032	0.0289362	0.036
6.7403	0.032	0.0289362	0.036
6.7492	0.032	0.0289362	0.036
6.7582	0.032	0.0289362	0.036
6.7672	0.032	0.0289362	0.036
6.7762	0.032	0.029078	0.036
6.7851	0.032	0.0291489	0.036
6.7941	0.032	0.0291489	0.036
6.8031	0.032	0.0291915	0.036
6.8121	0.032	0.0293617	0.036
6.821	0.032	0.0293617	0.036
6.83	0.032	0.0293617	0.036
6.839	0.032	0.0293617	0.036
6.848	0.032	0.0293617	0.036
6.8569	0.032	0.0293617	0.036
6.8659	0.032	0.0293617	0.036
6.8749	0.032	0.0293617	0.036
6.8839	0.032	0.0293617	0.036
6.8928	0.032	0.0294326	0.036
6.9018	0.032	0.0294468	0.036
6.9108	0.032	0.0294681	0.036
6.9198	0.032	0.0295035	0.036
6.9287	0.032	0.0295035	0.036
6.9377	0.032	0.0295035	0.036
6.9467	0.032	0.029617	0.036
6.9557	0.032	0.0296454	0.036
6.9646	0.032	0.0297872	0.036
6.9736	0.032	0.0297872	0.036
6.9826	0.032	0.0297872	0.036
6.9916	0.032	0.0297872	0.036
7.0005	0.032	0.0297872	0.036
7.0095	0.032	0.0297872	0.036
7.0185	0.032	0.0297872	0.036
7.0275	0.032	0.0297872	0.036
7.0364	0.032	0.03	0.036
7.0454	0.032	0.03	0.036
7.0544	0.032	0.03	0.036
7.0634	0.032	0.0301064	0.036
7.0723	0.032	0.0302128	0.036
7.0813	0.032	0.0302128	0.036
7.0903	0.032	0.0302128	0.036
7.0993	0.032	0.0302128	0.036
7.1082	0.032	0.0302128	0.036
7.1172	0.032	0.0302128	0.036
7.1262	0.032	0.0302128	0.036
7.1352	0.032	0.0302128	0.036
7.1441	0.032	0.0302128	0.036
7.1531	0.032	0.0302128	0.036
7.1621	0.032	0.0303546	0.036
7.1711	0.032	0.0303546	0.036
7.18	0.032	0.0303546	0.036
7.189	0.032	0.0306383	0.036
7.198	0.032	0.0306383	0.036
7.207	0.032	0.0306383	0.036
7.2159	0.032	0.0306383	0.036
7.2249	0.032	0.0306383	0.036
7.2339	0.032	0.0307801	0.036
7.2429	0.032	0.0309787	0.036
7.2518	0.032	0.0310638	0.036
7.2608	0.033	0.0310638	0.037
7.2698	0.033	0.0310638	0.037
7.2788	0.033	0.0310638	0.037
7.2877	0.033	0.0310638	0.037
7.2967	0.034	0.0310638	0.037
7.3057	0.034	0.0312057	0.037
7.3147	0.034	0.0312766	0.038
7.3236	0.034	0.0312766	0.038
7.3326	0.034	0.0312766	0.038
7.3416	0.034	0.0313475	0.038
7.3506	0.034	0.0314894	0.038
7.3595	0.034	0.0314894	0.038
7.3685	0.034	0.0314894	0.038
7.3775	0.034	0.0314894	0.038
7.3865	0.034	0.0314894	0.038
7.3954	0.034	0.0314894	0.038
7.4044	0.034	0.0314894	0.038
7.4134	0.034	0.0314894	0.038
7.4224	0.034	0.0314894	0.038
7.4313	0.035	0.0317021	0.038
7.4403	0.035	0.0317021	0.038
7.4493	0.035	0.0318298	0.038
7.4583	0.035	0.0319149	0.039
7.4672	0.035	0.0319149	0.039
7.4762	0.035	0.0319149	0.039
7.4852	0.036	0.0320213	0.04
7.4942	0.036	0.0320567	0.04
7.5031	0.036	0.0320567	0.04
7.5121	0.036	0.0323404	0.04
7.5211	0.036	0.0323404	0.04
7.5301	0.036	0.0323404	0.04
7.539	0.036	0.0323404	0.04
7.548	0.036	0.0323404	0.04
7.557	0.036	0.0323404	0.04
7.566	0.036	0.0323404	0.04
7.5749	0.036	0.0323404	0.04
7.5839	0.036	0.0323404	0.04
7.5929	0.036	0.0325532	0.04
7.6019	0.036	0.0326241	0.04
7.6108	0.036	0.032766	0.04
7.6198	0.036	0.032766	0.04
7.6288	0.036	0.032766	0.04
7.6378	0.036	0.032766	0.04
7.6467	0.036	0.032766	0.04
7.6557	0.036	0.0329787	0.04
7.6647	0.036	0.0331915	0.04
7.6737	0.036	0.0331915	0.04
7.6826	0.036	0.0331915	0.04
7.6916	0.036	0.0331915	0.04
7.7006	0.036	0.0331915	0.04
7.7096	0.036	0.0331915	0.04
7.7185	0.036	0.0331915	0.04
7.7275	0.036	0.0331915	0.04
7.7365	0.036	0.0334043	0.04
7.7455	0.036	0.0334043	0.04
7.7544	0.036	0.0334043	0.04
7.7634	0.036	0.033617	0.04
7.7724	0.036	0.033617	0.04
7.7814	0.036	0.033617	0.04
7.7903	0.036	0.0338298	0.04
7.7993	0.036	0.0338298	0.04
7.8083	0.036	0.0339574	0.04
7.8173	0.036	0.0339574	0.04
7.8262	0.036	0.0340426	0.04
7.8352	0.036	0.0340426	0.04
7.8442	0.036	0.0340426	0.04
7.8532	0.036	0.0340426	0.04
7.8621	0.036	0.0343617	0.04
7.8711	0.036	0.0344681	0.04
7.8801	0.036	0.0344681	0.04
7.8891	0.036	0.0344681	0.04
7.898	0.036	0.0344681	0.04
7.907	0.036	0.0344681	0.04
7.916	0.036	0.0344681	0.04
7.925	0.036	0.0346383	0.04
7.9339	0.036	0.0346809	0.04
7.9429	0.036	0.0348936	0.04
7.9519	0.036	0.0348936	0.04
7.9609	0.036	0.0348936	0.04
7.9698	0.036	0.0348936	0.04
7.9788	0.036	0.0348936	0.04
7.9878	0.036	0.0348936	0.04
7.9968	0.036	0.0350355	0.04
8.0057	0.036	0.0353191	0.04
8.0147	0.036	0.0353191	0.04
8.0237	0.036	0.0353191	0.04
8.0327	0.037	0.0353191	0.041
8.0416	0.037	0.0353191	0.041
8.0506	0.037	0.0353191	0.041
8.0596	0.038	0.0353191	0.041
8.0686	0.038	0.0353191	0.041
8.0775	0.038	0.0353191	0.041
8.0865	0.038	0.0353191	0.041
8.0955	0.038	0.035461	0.041
8.1045	0.038	0.0355319	0.042
8.1134	0.038	0.0357447	0.042
8.1224	0.038	0.0357447	0.042
8.1314	0.038	0.0357447	0.042
8.1404	0.038	0.0357447	0.042
8.1493	0.039	0.0357447	0.043
8.1583	0.039	0.0357447	0.043
8.1673	0.039	0.0358156	0.043
8.1763	0.039	0.036	0.043
8.1852	0.039	0.0361702	0.043
8.1942	0.041	0.0361702	0.044
8.2032	0.041	0.0361702	0.044
8.2122	0.041	0.0361702	0.044
8.2211	0.041	0.0361702	0.044
8.2301	0.041	0.0361702	0.044
8.2391	0.041	0.0361702	0.044
8.2481	0.041	0.0361702	0.044
8.257	0.041	0.0361702	0.044
8.266	0.041	0.0361702	0.044
8.275	0.041	0.0361702	0.044
8.284	0.041	0.0361702	0.044
8.2929	0.041	0.0361702	0.044
8.3019	0.041	0.0363121	0.044
8.3109	0.041	0.0363121	0.044
8.3199	0.041	0.036383	0.044
8.3288	0.041	0.036383	0.044
8.3378	0.041	0.0364255	0.044
8.3468	0.041	0.0365957	0.044
8.3558	0.041	0.0365957	0.044
8.3647	0.041	0.0365957	0.044
8.3737	0.041	0.0365957	0.044
8.3827	0.041	0.036766	0.044
8.3917	0.041	0.0368794	0.044
8.4006	0.041	0.0370213	0.044
8.4096	0.041	0.0370213	0.044
8.4186	0.041	0.0370213	0.044
8.4276	0.041	0.0370213	0.044
8.4365	0.041	0.0370213	0.044
8.4455	0.041	0.0370213	0.044
8.4545	0.041	0.0370213	0.044
8.4635	0.041	0.0370213	0.044
8.4724	0.041	0.0370213	0.044
8.4814	0.041	0.0371277	0.044
8.4904	0.041	0.0371631	0.044
8.4994	0.041	0.037234	0.044
8.5083	0.041	0.037234	0.044
8.5173	0.041	0.037305	0.044
8.5263	0.041	0.0374468	0.044
8.5353	0.041	0.0374468	0.044
8.5442	0.041	0.0374468	0.044
8.5532	0.041	0.0375532	0.044
8.5622	0.041	0.0376596	0.044
8.5712	0.041	0.0376596	0.044
8.5801	0.041	0.0378723	0.044
8.5891	0.041	0.0378723	0.044
8.5981	0.041	0.0378723	0.044
8.6071	0.041	0.0378723	0.044
8.616	0.041	0.0380142	0.044
8.625	0.041	0.0382979	0.044
8.634	0.041	0.0382979	0.044
8.643	0.041	0.0382979	0.044
8.6519	0.041	0.0382979	0.044
8.6609	0.041	0.0382979	0.044
8.6699	0.041	0.0384043	0.044
8.6789	0.041	0.0385106	0.044
8.6878	0.041	0.0387234	0.044
8.6968	0.041	0.0387234	0.044
8.7058	0.041	0.0387234	0.044
8.7148	0.041	0.0387234	0.045
8.7237	0.042	0.0387234	0.045
8.7327	0.042	0.0387234	0.046
8.7417	0.042	0.0387234	0.046
8.7507	0.042	0.0387234	0.046
8.7596	0.042	0.0387234	0.046
8.7686	0.042	0.0387234	0.046
8.7776	0.043	0.0389362	0.047
8.7866	0.043	0.0389362	0.047
8.7955	0.043	0.0390071	0.047
8.8045	0.043	0.0390426	0.047
8.8135	0.043	0.0391489	0.047
8.8225	0.043	0.0391489	0.047
8.8314	0.043	0.0391489	0.047
8.8404	0.043	0.0391489	0.047
8.8494	0.043	0.0391489	0.047
8.8584	0.043	0.0395745	0.047
8.8673	0.043	0.0395745	0.047
8.8763	0.043	0.0395745	0.047
8.8853	0.043	0.0395745	0.047
8.8943	0.044	0.0395745	0.047
8.9032	0.044	0.0397872	0.047
8.9122	0.044	0.0398298	0.047
8.9212	0.044	0.04	0.047
8.9302	0.044	0.04	0.048
8.9391	0.044	0.04	0.048
8.9481	0.045	0.04	0.048
8.9571	0.045	0.04	0.048
8.9661	0.046	0.04	0.049
8.975	0.046	0.0402128	0.049
8.984	0.046	0.0402128	0.049
8.993	0.046	0.0402837	0.049
9.002	0.046	0.0403191	0.049
9.0109	0.046	0.0403546	0.049
9.0199	0.046	0.0404255	0.049
9.0289	0.046	0.0404255	0.049
9.0379	0.046	0.0404255	0.049
9.0468	0.046	0.0404255	0.049
9.0558	0.046	0.0404255	0.049
9.0648	0.046	0.0406383	0.049
9.0738	0.046	0.0406809	0.049
9.0827	0.046	0.0408511	0.049
9.0917	0.046	0.0408511	0.049
9.1007	0.046	0.0408511	0.049
9.1097	0.046	0.0408511	0.049
9.1187	0.046	0.0408511	0.049
9.1276	0.046	0.0410638	0.049
9.1366	0.046	0.0410638	0.049
9.1456	0.046	0.0411348	0.049
9.1546	0.046	0.0412766	0.049
9.1635	0.046	0.0412766	0.049
9.1725	0.046	0.0412766	0.049
9.1815	0.046	0.0412766	0.049
9.1905	0.046	0.0412766	0.049
9.1994	0.046	0.0412766	0.049
9.2084	0.046	0.0414894	0.049
9.2174	0.046	0.0417021	0.049
9.2264	0.046	0.0417021	0.049
9.2353	0.046	0.0417021	0.049
9.2443	0.046	0.0417021	0.049
9.2533	0.046	0.0417021	0.049
9.2623	0.046	0.0417021	0.049
9.2712	0.046	0.0417021	0.049
9.2802	0.046	0.041773	0.049
9.2892	0.046	0.0419858	0.049
9.2982	0.046	0.0421277	0.049
9.3071	0.046	0.0421277	0.049
9.3161	0.046	0.0421277	0.049
9.3251	0.046	0.0421277	0.049
9.3341	0.046	0.0422695	0.049
9.343	0.046	0.0423404	0.049
9.352	0.046	0.0425532	0.049
9.361	0.046	0.0425532	0.049
9.37	0.046	0.0425532	0.049
9.3789	0.046	0.0425532	0.049
9.3879	0.046	0.0426383	0.049
9.3969	0.046	0.042695	0.049
9.4059	0.046	0.0428369	0.049
9.4148	0.046	0.0429787	0.049
9.4238	0.046	0.0429787	0.049
9.4328	0.046	0.0429787	0.049
9.4418	0.046	0.0429787	0.049
9.4507	0.047	0.0429787	0.05
9.4597	0.047	0.0429787	0.05
9.4687	0.047	0.0431915	0.05
9.4777	0.047	0.0431915	0.05
9.4866	0.047	0.0432624	0.05
9.4956	0.047	0.0434043	0.05
9.5046	0.047	0.0434043	0.05
9.5136	0.048	0.0434043	0.051
9.5225	0.048	0.0434043	0.051
9.5315	0.048	0.0434043	0.051
9.5405	0.048	0.043617	0.051
9.5495	0.048	0.043617	0.051
9.5584	0.048	0.043617	0.051
9.5674	0.048	0.043617	0.051
9.5764	0.048	0.0436879	0.051
9.5854	0.048	0.0438298	0.051
9.5943	0.048	0.0438298	0.051
9.6033	0.048	0.0438298	0.051
9.6123	0.048	0.0438298	0.051
9.6213	0.048	0.0438298	0.051
9.6302	0.048	0.0438298	0.051
9.6392	0.048	0.0439007	0.051
9.6482	0.048	0.044	0.051
9.6572	0.049	0.0440426	0.052
9.6661	0.049	0.0442553	0.052
9.6751	0.05	0.0442553	0.053
9.6841	0.05	0.0442553	0.053
9.6931	0.05	0.0442553	0.053
9.702	0.05	0.0442553	0.053
9.711	0.051	0.0442553	0.054
9.72	0.051	0.0442553	0.054
9.729	0.051	0.0442553	0.054
9.7379	0.051	0.0442553	0.054
9.7469	0.051	0.0442553	0.054
9.7559	0.051	0.0442553	0.054
9.7649	0.051	0.0442553	0.054
9.7738	0.051	0.0444255	0.054
9.7828	0.051	0.0444681	0.054
9.7918	0.051	0.044539	0.054
9.8008	0.051	0.0446809	0.054
9.8097	0.051	0.0446809	0.054
9.8187	0.051	0.0446809	0.054
9.8277	0.051	0.0446809	0.054
9.8367	0.051	0.0446809	0.054
9.8456	0.051	0.0446809	0.054
9.8546	0.051	0.0446809	0.054
9.8636	0.051	0.0446809	0.054
9.8726	0.051	0.0446809	0.054
9.8815	0.051	0.0448936	0.054
9.8905	0.051	0.0449645	0.054
9.8995	0.051	0.045	0.054
9.9085	0.051	0.0451064	0.054
9.9174	0.051	0.0451064	0.054
9.9264	0.051	0.0451064	0.054
9.9354	0.051	0.0451064	0.054
9.9444	0.051	0.0451064	0.054
9.9533	0.051	0.0452482	0.054
9.9623	0.051	0.0453191	0.054
9.9713	0.051	0.0455319	0.054
9.9803	0.051	0.0455319	0.054
9.9892	0.051	0.0455319	0.054
9.9982	0.051	0.0455319	0.054
10.0072	0.051	0.0455319	0.054
10.0162	0.051	0.0456738	0.054
10.0251	0.051	0.0457447	0.054
10.0341	0.051	0.0457447	0.054
10.0431	0.051	0.0459574	0.054
10.0521	0.051	0.0459574	0.054
10.061	0.051	0.0459574	0.054
10.07	0.051	0.0459574	0.054
10.079	0.051	0.0459574	0.054
10.088	0.051	0.0459574	0.054
10.0969	0.051	0.0459574	0.054
10.1059	0.051	0.0459574	0.054
10.1149	0.051	0.0459574	0.054
10.1239	0.051	0.0459574	0.054
10.1328	0.051	0.0459574	0.054
10.1418	0.051	0.0459574	0.054
10.1508	0.051	0.0459574	0.054
10.1598	0.051	0.0460426	0.054
10.1687	0.051	0.0460638	0.054
10.1777	0.051	0.0460993	0.054
10.1867	0.051	0.0461702	0.054
10.1957	0.051	0.0461702	0.054
10.2046	0.051	0.0461702	0.054
10.2136	0.051	0.0461702	0.054
10.2226	0.051	0.0461702	0.054
10.2316	0.051	0.0461702	0.054
10.2405	0.051	0.0462128	0.054
10.2495	0.051	0.0462128	0.054
10.2585	0.051	0.0462411	0.054
10.2675	0.051	0.0462766	0.054
10.2764	0.051	0.0462766	0.054
10.2854	0.051	0.0462766	0.054
10.2944	0.051	0.0462766	0.054
10.3034	0.051	0.0462979	0.054
10.3123	0.051	0.0463121	0.054
10.3213	0.051	0.0463121	0.054
10.3303	0.051	0.046383	0.054
10.3393	0.051	0.046383	0.054
10.3482	0.051	0.046383	0.054
10.3572	0.051	0.046383	0.054
10.3662	0.051	0.046383	0.054
10.3752	0.051	0.046383	0.054
10.3841	0.051	0.046383	0.054
10.3931	0.051	0.046383	0.054
10.4021	0.051	0.046383	0.055
10.4111	0.052	0.046383	0.055
10.42	0.052	0.046383	0.055
10.429	0.052	0.046383	0.055
10.438	0.053	0.046383	0.056
10.447	0.053	0.046383	0.056
10.4559	0.053	0.046383	0.056
10.4649	0.053	0.046383	0.056
10.4739	0.053	0.046383	0.056
10.4829	0.053	0.046383	0.056
10.4918	0.053	0.0464894	0.056
10.5008	0.053	0.0464894	0.056
10.5098	0.053	0.0465248	0.056
10.5188	0.053	0.0465248	0.056
10.5277	0.053	0.0465957	0.056
10.5367	0.053	0.0465957	0.056
10.5457	0.053	0.0465957	0.056
10.5547	0.054	0.0465957	0.057
10.5636	0.054	0.0466667	0.057
10.5726	0.054	0.0466667	0.057
10.5816	0.054	0.0466667	0.057
10.5906	0.056	0.0466667	0.059
10.5995	0.056	0.0466667	0.059
10.6085	0.056	0.0467021	0.059
10.6175	0.056	0.0467021	0.059
10.6265	0.056	0.0467376	0.059
10.6354	0.056	0.0468085	0.059
10.6444	0.056	0.0468085	0.059
10.6534	0.056	0.0468085	0.059
10.6624	0.056	0.0468085	0.059
10.6713	0.056	0.0468085	0.059
10.6803	0.056	0.0468085	0.059
10.6893	0.056	0.0468085	0.059
10.6983	0.056	0.0468085	0.059
10.7072	0.056	0.0468085	0.059
10.7162	0.056	0.0468085	0.059
10.7252	0.056	0.0468085	0.059
10.7342	0.056	0.0468085	0.059
10.7431	0.056	0.0468085	0.059
10.7521	0.056	0.0468085	0.059
10.7611	0.056	0.0468085	0.059
10.7701	0.056	0.0468085	0.059
10.779	0.056	0.0468085	0.059
10.788	0.056	0.0468085	0.059
10.797	0.056	0.0468085	0.059
10.806	0.056	0.0468085	0.059
10.8149	0.056	0.0468085	0.059
10.8239	0.056	0.0468085	0.059
10.8329	0.056	0.0468085	0.059
10.8419	0.056	0.0469149	0.059
10.8508	0.056	0.0469149	0.059
10.8598	0.056	0.0469504	0.059
10.8688	0.056	0.0469787	0.059
10.8778	0.056	0.0470213	0.059
10.8867	0.056	0.0470213	0.059
10.8957	0.056	0.0470213	0.059
10.9047	0.056	0.0470213	0.059
10.9137	0.056	0.0470213	0.059
10.9226	0.056	0.0470213	0.059
10.9316	0.056	0.0470213	0.059
10.9406	0.056	0.0470213	0.059
10.9496	0.056	0.0470213	0.059
10.9585	0.056	0.0470213	0.059
10.9675	0.056	0.0470213	0.059
10.9765	0.056	0.0470213	0.059
10.9855	0.056	0.0470213	0.059
10.9944	0.056	0.0470213	0.059
11.0034	0.056	0.0470213	0.059
11.0124	0.056	0.0470638	0.059
11.0214	0.056	0.0470922	0.059
11.0303	0.056	0.0470922	0.059
11.0393	0.056	0.0470922	0.059
11.0483	0.056	0.0470922	0.059
11.0573	0.056	0.0470922	0.059
11.0662	0.056	0.0471489	0.059
11.0752	0.056	0.047234	0.059
11.0842	0.056	0.047234	0.059
11.0932	0.056	0.047234	0.059
11.1021	0.056	0.047234	0.059
11.1111	0.056	0.047234	0.059
11.1201	0.056	0.047234	0.059
11.1291	0.056	0.047234	0.059
11.138	0.056	0.047234	0.06
11.147	0.057	0.047234	0.06
11.156	0.057	0.047234	0.06
11.165	0.057	0.047234	0.06
11.1739	0.057	0.047234	0.06
11.1829	0.057	0.047234	0.06
11.1919	0.057	0.047234	0.06
11.2009	0.057	0.0473191	0.06
11.2098	0.057	0.0473759	0.06
11.2188	0.057	0.0473759	0.06
11.2278	0.057	0.0473759	0.06
11.2368	0.057	0.0474043	0.06
11.2457	0.057	0.0474468	0.06
11.2547	0.058	0.0474468	0.061
11.2637	0.058	0.0475177	0.061
11.2727	0.058	0.0475177	0.061
11.2816	0.058	0.0475532	0.061
11.2906	0.058	0.0475532	0.061
11.2996	0.058	0.0475887	0.061
11.3086	0.058	0.0476596	0.061
11.3175	0.058	0.0476596	0.061
11.3265	0.058	0.0476596	0.061
11.3355	0.058	0.0476596	0.061
11.3445	0.058	0.0476596	0.061
11.3534	0.058	0.0476596	0.061
11.3624	0.058	0.0476596	0.061
11.3714	0.058	0.0476596	0.061
11.3804	0.059	0.0476596	0.062
11.3893	0.059	0.0476596	0.062
11.3983	0.059	0.0476596	0.062
11.4073	0.059	0.0476596	0.062
11.4163	0.059	0.0476596	0.062
11.4252	0.059	0.0476596	0.062
11.4342	0.059	0.0476596	0.062
11.4432	0.059	0.0476596	0.062
11.4522	0.059	0.0476596	0.063
11.4611	0.06	0.0476596	0.063
11.4701	0.06	0.0476596	0.063
11.4791	0.061	0.0476596	0.064
11.4881	0.061	0.0476596	0.064
11.497	0.061	0.0476596	0.064
11.506	0.061	0.0476596	0.064
11.515	0.061	0.0476596	0.064
11.524	0.061	0.0476596	0.064
11.5329	0.061	0.0477447	0.064
11.5419	0.061	0.0477447	0.064
11.5509	0.061	0.0478014	0.064
11.5599	0.061	0.0478014	0.064
11.5688	0.061	0.0478014	0.064
11.5778	0.061	0.0478723	0.064
11.5868	0.061	0.0478723	0.064
11.5958	0.061	0.0478723	0.064
11.6047	0.061	0.0478723	0.064
11.6137	0.061	0.0478723	0.064
11.6227	0.061	0.0478723	0.064
11.6317	0.061	0.0479149	0.064
11.6406	0.061	0.0479149	0.064
11.6496	0.061	0.0479433	0.064
11.6586	0.061	0.0479433	0.064
11.6676	0.061	0.0479433	0.064
11.6765	0.061	0.0479787	0.064
11.6855	0.061	0.048	0.064
11.6945	0.061	0.048	0.064
11.7035	0.061	0.048	0.064
11.7124	0.061	0.048	0.064
11.7214	0.061	0.048	0.064
11.7304	0.061	0.048	0.064
11.7394	0.061	0.0480851	0.064
11.7483	0.061	0.0480851	0.064
11.7573	0.061	0.0480851	0.064
11.7663	0.061	0.0480851	0.064
11.7753	0.061	0.0480851	0.064
11.7842	0.061	0.0480851	0.064
11.7932	0.061	0.0480851	0.064
11.8022	0.061	0.0480851	0.064
11.8112	0.061	0.0480851	0.064
11.8201	0.061	0.0480851	0.064
11.8291	0.061	0.0480851	0.064
11.8381	0.061	0.0480851	0.064
11.8471	0.061	0.0480851	0.064
11.856	0.061	0.0480851	0.064
11.865	0.061	0.0480851	0.064
11.874	0.061	0.0480851	0.064
11.883	0.061	0.0480851	0.064
11.8919	0.061	0.0480851	0.064
11.9009	0.061	0.0480851	0.064
11.9099	0.061	0.0480851	0.064
11.9189	0.061	0.0480851	0.064
11.9278	0.061	0.0480851	0.064
11.9368	0.061	0.0480851	0.064
11.9458	0.061	0.0480851	0.064
11.9548	0.061	0.0480851	0.064
11.9637	0.061	0.0480851	0.064
11.9727	0.061	0.0480851	0.064
11.9817	0.061	0.0480851	0.064
11.9907	0.061	0.0480851	0.064
11.9996	0.061	0.0480851	0.064
12.0086	0.061	0.0480851	0.064
12.0176	0.061	0.0480851	0.064
12.0266	0.061	0.0480851	0.064
12.0355	0.061	0.0480851	0.064
12.0445	0.061	0.0480851	0.064
12.0535	0.061	0.048227	0.064
12.0625	0.061	0.048227	0.064
12.0714	0.061	0.048227	0.064
12.0804	0.061	0.0482979	0.064
12.0894	0.061	0.0482979	0.064
12.0984	0.061	0.0482979	0.064
12.1073	0.061	0.0482979	0.064
12.1163	0.061	0.0483404	0.064
12.1253	0.062	0.0483688	0.065
12.1343	0.062	0.0484255	0.065
12.1432	0.062	0.0485106	0.065
12.1522	0.062	0.0485106	0.065
12.1612	0.062	0.0485106	0.065
12.1702	0.062	0.0485106	0.065
12.1791	0.062	0.0485106	0.066
12.1881	0.062	0.0485106	0.066
12.1971	0.062	0.0485106	0.066
12.2061	0.062	0.0485106	0.066
12.215	0.062	0.0485106	0.066
12.224	0.062	0.0485106	0.066
12.233	0.062	0.0489362	0.066
12.242	0.062	0.0489362	0.066
12.2509	0.063	0.0489362	0.066
12.2599	0.063	0.0489362	0.066
12.2689	0.063	0.0489362	0.067
12.2779	0.063	0.0489362	0.067
12.2868	0.063	0.0490213	0.067
12.2958	0.063	0.0491489	0.067
12.3048	0.063	0.0491489	0.067
12.3138	0.063	0.0491489	0.067
12.3227	0.063	0.0491489	0.067
12.3317	0.063	0.0493617	0.067
12.3407	0.063	0.0493617	0.067
12.3497	0.063	0.0493617	0.067
12.3586	0.063	0.0493617	0.067
12.3676	0.063	0.0493617	0.067
12.3766	0.063	0.0493617	0.067
12.3856	0.063	0.0493617	0.067
12.3945	0.063	0.0493617	0.067
12.4035	0.064	0.0493617	0.067
12.4125	0.064	0.0494468	0.068
12.4215	0.064	0.0495745	0.068
12.4304	0.064	0.0497163	0.068
12.4394	0.065	0.0497872	0.068
12.4484	0.065	0.0497872	0.069
12.4574	0.066	0.0497872	0.069
12.4663	0.066	0.0497872	0.069
12.4753	0.066	0.0497872	0.069
12.4843	0.066	0.0497872	0.069
12.4933	0.066	0.0497872	0.069
12.5022	0.066	0.0497872	0.069
12.5112	0.066	0.0499291	0.069
12.5202	0.066	0.0502128	0.069
12.5292	0.066	0.0502128	0.069
12.5381	0.066	0.0502128	0.069
12.5471	0.066	0.0502128	0.069
12.5561	0.066	0.0502128	0.069
12.5651	0.066	0.0502128	0.069
12.574	0.066	0.0502128	0.069
12.583	0.066	0.0502128	0.069
12.592	0.066	0.0502128	0.069
12.601	0.066	0.0502128	0.069
12.6099	0.066	0.0502128	0.069
12.6189	0.066	0.0505319	0.069
12.6279	0.066	0.0506383	0.069
12.6369	0.066	0.0506383	0.069
12.6458	0.066	0.0506383	0.069
12.6548	0.066	0.0506383	0.069
12.6638	0.066	0.0506383	0.069
12.6728	0.066	0.0506383	0.069
12.6817	0.066	0.0506383	0.069
12.6907	0.066	0.0506383	0.069
12.6997	0.066	0.0506383	0.069
12.7087	0.066	0.0508511	0.069
12.7176	0.066	0.0508511	0.069
12.7266	0.066	0.050922	0.069
12.7356	0.066	0.0509929	0.069
12.7446	0.066	0.0510638	0.069
12.7535	0.066	0.0510638	0.069
12.7625	0.066	0.0510638	0.069
12.7715	0.066	0.0510638	0.069
12.7805	0.066	0.0510638	0.069
12.7894	0.066	0.0510638	0.069
12.7984	0.066	0.0510638	0.069
12.8074	0.066	0.0510638	0.069
12.8164	0.066	0.0512766	0.069
12.8253	0.066	0.0512766	0.069
12.8343	0.066	0.0514894	0.069
12.8433	0.066	0.0514894	0.069
12.8523	0.066	0.0514894	0.069
12.8612	0.066	0.0514894	0.069
12.8702	0.066	0.0517021	0.069
12.8792	0.066	0.0517447	0.069
12.8882	0.066	0.0518085	0.069
12.8971	0.066	0.0519149	0.069
12.9061	0.066	0.0519149	0.069
12.9151	0.066	0.0519149	0.069
12.9241	0.066	0.0519149	0.069
12.933	0.066	0.0519149	0.069
12.942	0.066	0.0519149	0.069
12.951	0.066	0.0519149	0.069
12.96	0.066	0.0519149	0.069
12.9689	0.066	0.0519149	0.069
12.9779	0.066	0.0521277	0.069
12.9869	0.066	0.052234	0.069
12.9959	0.066	0.0523404	0.069
13.0048	0.066	0.0523404	0.069
13.0138	0.066	0.0523404	0.069
13.0228	0.066	0.0524113	0.069
13.0318	0.066	0.0525957	0.069
13.0407	0.066	0.0526241	0.069
13.0497	0.066	0.0526809	0.069
13.0587	0.066	0.052766	0.069
13.0677	0.066	0.052766	0.069
13.0766	0.066	0.052766	0.069
13.0856	0.066	0.052766	0.069
13.0946	0.066	0.052766	0.069
13.1036	0.066	0.052766	0.069
13.1125	0.066	0.052766	0.069
13.1215	0.066	0.0529078	0.069
13.1305	0.066	0.0529078	0.069
13.1395	0.066	0.0529787	0.069
13.1484	0.066	0.0531915	0.069
13.1574	0.066	0.0531915	0.069
13.1664	0.066	0.0531915	0.069
13.1754	0.066	0.0531915	0.069
13.1843	0.066	0.0531915	0.069
13.1933	0.066	0.0531915	0.069
13.2023	0.066	0.0531915	0.069
13.2113	0.066	0.0531915	0.069
13.2202	0.067	0.0532979	0.07
13.2292	0.067	0.0534043	0.071
13.2382	0.067	0.0534043	0.071
13.2472	0.067	0.053617	0.071
13.2561	0.067	0.053617	0.071
13.2651	0.067	0.0537872	0.071
13.2741	0.067	0.0538298	0.071
13.2831	0.067	0.0539007	0.071
13.292	0.068	0.0539007	0.071
13.301	0.068	0.0540426	0.071
13.31	0.068	0.0540426	0.071
13.319	0.068	0.0540426	0.071
13.3279	0.068	0.0540426	0.071
13.3369	0.068	0.0540426	0.071
13.3459	0.068	0.0540426	0.071
13.3549	0.068	0.0540426	0.072
13.3638	0.068	0.0540426	0.072
13.3728	0.068	0.0540426	0.072
13.3818	0.068	0.0540426	0.072
13.3908	0.068	0.0542128	0.072
13.3997	0.068	0.0542553	0.072
13.4087	0.068	0.0544681	0.072
13.4177	0.068	0.0544681	0.072
13.4267	0.068	0.0544681	0.072
13.4356	0.068	0.0544681	0.072
13.4446	0.068	0.0546809	0.072
13.4536	0.068	0.0546809	0.072
13.4626	0.068	0.0548936	0.072
13.4715	0.068	0.0548936	0.072
13.4805	0.068	0.0548936	0.072
13.4895	0.069	0.0548936	0.073
13.4985	0.069	0.0548936	0.073
13.5074	0.069	0.0548936	0.073
13.5164	0.069	0.0548936	0.073
13.5254	0.069	0.0548936	0.073
13.5344	0.069	0.0551064	0.073
13.5433	0.069	0.0551064	0.073
13.5523	0.069	0.0553191	0.073
13.5613	0.069	0.0553191	0.073
13.5703	0.069	0.0553191	0.073
13.5792	0.069	0.0553191	0.073
13.5882	0.07	0.0553191	0.074
13.5972	0.07	0.0553191	0.074
13.6062	0.07	0.0553191	0.074
13.6151	0.07	0.0553191	0.074
13.6241	0.07	0.055461	0.074
13.6331	0.07	0.0555319	0.074
13.6421	0.07	0.0556028	0.074
13.6511	0.07	0.0556738	0.074
13.66	0.07	0.0557447	0.074
13.669	0.071	0.0557447	0.075
13.678	0.071	0.0557447	0.075
13.687	0.071	0.0557447	0.075
13.6959	0.071	0.0557447	0.075
13.7049	0.071	0.0558511	0.075
13.7139	0.071	0.0559574	0.075
13.7229	0.071	0.0561702	0.075
13.7318	0.071	0.0561702	0.075
13.7408	0.071	0.0561702	0.075
13.7498	0.071	0.0561702	0.075
13.7588	0.071	0.0561702	0.075
13.7677	0.071	0.0562553	0.075
13.7767	0.071	0.0565957	0.075
13.7857	0.071	0.0565957	0.075
13.7947	0.071	0.0565957	0.075
13.8036	0.071	0.0565957	0.075
13.8126	0.071	0.0565957	0.075
13.8216	0.071	0.0565957	0.075
13.8306	0.071	0.0565957	0.075
13.8395	0.071	0.0567376	0.075
13.8485	0.071	0.0568085	0.075
13.8575	0.071	0.0568085	0.075
13.8665	0.071	0.0568085	0.075
13.8754	0.071	0.0568794	0.075
13.8844	0.071	0.0570213	0.075
13.8934	0.071	0.0570213	0.075
13.9024	0.071	0.0570213	0.075
13.9113	0.071	0.0570213	0.075
13.9203	0.071	0.0570213	0.075
13.9293	0.071	0.0570213	0.075
13.9383	0.071	0.0571064	0.075
13.9472	0.071	0.0571277	0.075
13.9562	0.071	0.0571631	0.075
13.9652	0.071	0.0571631	0.075
13.9742	0.071	0.0571631	0.075
13.9831	0.071	0.0574468	0.075
13.9921	0.071	0.0574468	0.075
14.0011	0.071	0.0574468	0.075
14.0101	0.071	0.0574468	0.075
14.019	0.071	0.0574468	0.075
14.028	0.071	0.0574468	0.075
14.037	0.071	0.0574468	0.075
14.046	0.071	0.0575532	0.075
14.0549	0.071	0.0576596	0.075
14.0639	0.071	0.0576596	0.075
14.0729	0.071	0.0576596	0.075
14.0819	0.071	0.0576596	0.075
14.0908	0.071	0.0576596	0.075
14.0998	0.071	0.0577305	0.075
14.1088	0.071	0.057766	0.075
14.1178	0.071	0.0578723	0.075
14.1267	0.071	0.0578723	0.075
14.1357	0.071	0.0582979	0.075
14.1447	0.071	0.0582979	0.075
14.1537	0.071	0.0582979	0.075
14.1626	0.071	0.0582979	0.075
14.1716	0.071	0.0582979	0.075
14.1806	0.071	0.0582979	0.075
14.1896	0.071	0.0582979	0.075
14.1985	0.071	0.0582979	0.075
14.2075	0.071	0.0584397	0.075
14.2165	0.071	0.0584397	0.075
14.2255	0.071	0.0585106	0.075
14.2344	0.071	0.0585106	0.075
14.2434	0.071	0.0587234	0.075
14.2524	0.071	0.0587234	0.075
14.2614	0.071	0.0587234	0.075
14.2703	0.071	0.0587234	0.075
14.2793	0.071	0.0587234	0.075
14.2883	0.071	0.0587234	0.075
14.2973	0.071	0.0588298	0.075
14.3062	0.071	0.0590071	0.075
14.3152	0.071	0.0590071	0.075
14.3242	0.071	0.0590426	0.075
14.3332	0.071	0.0590638	0.075
14.3421	0.071	0.0591489	0.075
14.3511	0.071	0.0591489	0.075
14.3601	0.071	0.0591489	0.075
14.3691	0.071	0.0591489	0.075
14.378	0.071	0.0591489	0.075
14.387	0.073	0.0591489	0.077
14.396	0.073	0.0592553	0.077
14.405	0.073	0.0592908	0.077
14.4139	0.073	0.0594326	0.077
14.4229	0.073	0.0594681	0.077
14.4319	0.073	0.0595745	0.077
14.4409	0.073	0.0595745	0.077
14.4498	0.073	0.0595745	0.077
14.4588	0.073	0.0595745	0.077
14.4678	0.073	0.0595745	0.077
14.4768	0.073	0.0597163	0.077
14.4857	0.073	0.0598582	0.077
14.4947	0.073	0.06	0.077
14.5037	0.074	0.06	0.078
14.5127	0.074	0.06	0.078
14.5216	0.074	0.06	0.078
14.5306	0.074	0.06	0.078
14.5396	0.074	0.06	0.078
14.5486	0.074	0.06	0.078
14.5575	0.074	0.06	0.078
14.5665	0.074	0.06	0.078
14.5755	0.074	0.06	0.078
14.5845	0.074	0.06	0.078
14.5934	0.074	0.06	0.078
14.6024	0.074	0.0601418	0.078
14.6114	0.074	0.0601418	0.078
14.6204	0.074	0.0602128	0.078
14.6293	0.074	0.0602128	0.079
14.6383	0.075	0.0603404	0.079
14.6473	0.075	0.0604255	0.079
14.6563	0.075	0.0604255	0.079
14.6652	0.075	0.0604255	0.079
14.6742	0.075	0.0604255	0.079
14.6832	0.075	0.0604255	0.079
14.6922	0.076	0.0604255	0.08
14.7011	0.076	0.0604255	0.08
14.7101	0.076	0.0604255	0.08
14.7191	0.077	0.0604255	0.081
14.7281	0.077	0.0606383	0.081
14.737	0.077	0.0606383	0.081
14.746	0.077	0.0608511	0.081
14.755	0.077	0.0608511	0.081
14.764	0.077	0.0608511	0.081
14.7729	0.077	0.0608511	0.081
14.7819	0.077	0.0608511	0.081
14.7909	0.077	0.0608511	0.081
14.7999	0.077	0.0608511	0.081
14.8088	0.077	0.0608511	0.081
14.8178	0.077	0.0611348	0.081
14.8268	0.077	0.0611348	0.081
14.8358	0.077	0.0612766	0.081
14.8447	0.077	0.0612766	0.081
14.8537	0.077	0.0612766	0.081
14.8627	0.077	0.0612766	0.081
14.8717	0.077	0.0612766	0.081
14.8806	0.077	0.0612766	0.081
14.8896	0.077	0.061383	0.081
14.8986	0.077	0.0614894	0.081
14.9076	0.077	0.0614894	0.081
14.9165	0.077	0.0617021	0.081
14.9255	0.077	0.0617021	0.081
14.9345	0.077	0.0617021	0.081
14.9435	0.077	0.0617021	0.081
14.9524	0.077	0.061773	0.081
14.9614	0.077	0.061844	0.081
14.9704	0.077	0.0620213	0.081
14.9794	0.077	0.0621277	0.081
14.9883	0.077	0.0621277	0.081
14.9973	0.077	0.0621277	0.081
15.0063	0.077	0.0621986	0.081
15.0153	0.077	0.0622979	0.081
15.0242	0.077	0.0623404	0.081
15.0332	0.077	0.0624681	0.081
15.0422	0.077	0.0625532	0.081
15.0512	0.077	0.0625532	0.081
15.0601	0.077	0.0625532	0.081
15.0691	0.077	0.0625532	0.081
15.0781	0.077	0.0625532	0.081
15.0871	0.077	0.0625532	0.081
15.096	0.077	0.0625532	0.081
15.105	0.077	0.0625532	0.081
15.114	0.077	0.062695	0.081
15.123	0.077	0.0627234	0.081
15.1319	0.077	0.0629787	0.081
15.1409	0.077	0.0629787	0.081
15.1499	0.077	0.0629787	0.081
15.1589	0.077	0.0629787	0.081
15.1678	0.077	0.0629787	0.081
15.1768	0.077	0.0630851	0.081
15.1858	0.077	0.0631206	0.081
15.1948	0.077	0.0631915	0.081
15.2037	0.077	0.0631915	0.081
15.2127	0.077	0.0632624	0.081
15.2217	0.077	0.0634043	0.081
15.2307	0.077	0.0634043	0.081
15.2396	0.077	0.0634043	0.081
15.2486	0.077	0.0634043	0.081
15.2576	0.077	0.0634043	0.081
15.2666	0.077	0.0634043	0.081
15.2755	0.077	0.0636879	0.081
15.2845	0.077	0.0637234	0.081
15.2935	0.077	0.0637589	0.081
15.3025	0.077	0.0638298	0.081
15.3114	0.077	0.0638298	0.081
15.3204	0.077	0.0638298	0.081
15.3294	0.077	0.0638298	0.081
15.3384	0.077	0.0638298	0.081
15.3473	0.077	0.0640426	0.081
15.3563	0.077	0.0640426	0.081
15.3653	0.077	0.0640426	0.081
15.3743	0.077	0.0641489	0.081
15.3832	0.077	0.0642553	0.081
15.3922	0.077	0.0642553	0.081
15.4012	0.077	0.0642553	0.081
15.4102	0.077	0.0642553	0.081
15.4191	0.077	0.0642553	0.081
15.4281	0.077	0.0643972	0.081
15.4371	0.077	0.0643972	0.081
15.4461	0.077	0.0644681	0.081
15.455	0.077	0.0644681	0.081
15.464	0.077	0.0646099	0.081
15.473	0.077	0.0646809	0.081
15.482	0.077	0.0646809	0.081
15.4909	0.077	0.0646809	0.081
15.4999	0.077	0.0646809	0.081
15.5089	0.078	0.0646809	0.082
15.5179	0.078	0.0646809	0.082
15.5268	0.078	0.0646809	0.082
15.5358	0.078	0.0646809	0.082
15.5448	0.078	0.0646809	0.082
15.5538	0.078	0.0646809	0.082
15.5627	0.078	0.0646809	0.082
15.5717	0.079	0.0646809	0.083
15.5807	0.079	0.0646809	0.083
15.5897	0.079	0.0646809	0.083
15.5986	0.079	0.0648227	0.083
15.6076	0.079	0.0651064	0.083
15.6166	0.079	0.0651064	0.083
15.6256	0.079	0.0651064	0.083
15.6345	0.079	0.0651064	0.083
15.6435	0.079	0.0651064	0.083
15.6525	0.079	0.0651064	0.083
15.6615	0.08	0.0651064	0.084
15.6704	0.08	0.0651064	0.084
15.6794	0.08	0.0651064	0.084
15.6884	0.08	0.0651064	0.084
15.6974	0.08	0.0653191	0.084
15.7063	0.08	0.0655319	0.084
15.7153	0.08	0.0655319	0.084
15.7243	0.08	0.0655319	0.084
15.7333	0.08	0.0655319	0.084
15.7422	0.08	0.0655319	0.084
15.7512	0.08	0.0655319	0.084
15.7602	0.08	0.0655319	0.084
15.7692	0.08	0.0657447	0.084
15.7781	0.08	0.0657447	0.084
15.7871	0.08	0.0657447	0.084
15.7961	0.08	0.0658156	0.084
15.8051	0.08	0.0658865	0.084
15.814	0.08	0.0659574	0.084
15.823	0.08	0.0659574	0.085
15.832	0.08	0.0659574	0.085
15.841	0.081	0.0659574	0.085
15.8499	0.081	0.0659574	0.085
15.8589	0.081	0.0659574	0.085
15.8679	0.081	0.0659574	0.085
15.8769	0.081	0.0660284	0.085
15.8858	0.081	0.0660993	0.085
15.8948	0.081	0.0661702	0.086
15.9038	0.083	0.0662979	0.087
15.9128	0.083	0.066383	0.087
15.9217	0.083	0.066383	0.087
15.9307	0.083	0.066383	0.087
15.9397	0.083	0.066383	0.087
15.9487	0.083	0.066383	0.087
15.9576	0.083	0.066383	0.087
15.9666	0.083	0.0665248	0.087
15.9756	0.083	0.0665957	0.087
15.9846	0.083	0.0665957	0.087
15.9935	0.083	0.0666667	0.087
16.0025	0.083	0.0668085	0.087
16.0115	0.083	0.0668085	0.087
16.0205	0.083	0.0668085	0.087
16.0294	0.083	0.0668085	0.087
16.0384	0.083	0.0668085	0.087
16.0474	0.083	0.067234	0.087
16.0564	0.083	0.067234	0.087
16.0653	0.083	0.067234	0.087
16.0743	0.083	0.067234	0.087
16.0833	0.083	0.067234	0.087
16.0923	0.083	0.067234	0.087
16.1012	0.083	0.067234	0.087
16.1102	0.083	0.067234	0.087
16.1192	0.083	0.0673404	0.087
16.1282	0.083	0.0673759	0.087
16.1371	0.083	0.0674468	0.087
16.1461	0.083	0.0674468	0.087
16.1551	0.083	0.0675177	0.087
16.1641	0.083	0.0676596	0.087
16.173	0.083	0.0676596	0.087
16.182	0.083	0.0676596	0.087
16.191	0.083	0.0678723	0.087
16.2	0.083	0.0678723	0.087
16.2089	0.083	0.0678723	0.087
16.2179	0.083	0.0679433	0.087
16.2269	0.083	0.0680851	0.087
16.2359	0.083	0.0680851	0.087
16.2448	0.083	0.0680851	0.087
16.2538	0.083	0.0680851	0.087
16.2628	0.083	0.0680851	0.087
16.2718	0.083	0.0680851	0.087
16.2807	0.083	0.0680851	0.087
16.2897	0.083	0.0680851	0.087
16.2987	0.083	0.0680851	0.087
16.3077	0.083	0.0680851	0.087
16.3166	0.083	0.068227	0.087
16.3256	0.083	0.0682979	0.087
16.3346	0.083	0.0682979	0.087
16.3436	0.083	0.0682979	0.087
16.3525	0.083	0.0682979	0.087
16.3615	0.083	0.0682979	0.087
16.3705	0.083	0.0684255	0.087
16.3795	0.083	0.0684255	0.087
16.3884	0.083	0.0685106	0.087
16.3974	0.083	0.0685106	0.087
16.4064	0.083	0.0685106	0.087
16.4154	0.083	0.0685106	0.087
16.4243	0.083	0.0685106	0.087
16.4333	0.083	0.0685106	0.087
16.4423	0.083	0.0685106	0.087
16.4513	0.083	0.0685106	0.087
16.4602	0.083	0.0687234	0.087
16.4692	0.083	0.0687234	0.087
16.4782	0.083	0.0689362	0.087
16.4872	0.083	0.0689362	0.087
16.4961	0.083	0.0689362	0.087
16.5051	0.083	0.0689362	0.087
16.5141	0.083	0.0689362	0.087
16.5231	0.083	0.0689362	0.087
16.532	0.083	0.0689362	0.087
16.541	0.083	0.0689362	0.087
16.55	0.083	0.0689362	0.087
16.559	0.083	0.0690213	0.087
16.5679	0.083	0.0690426	0.087
16.5769	0.083	0.0691915	0.087
16.5859	0.083	0.0693617	0.087
16.5949	0.083	0.0693617	0.087
16.6038	0.083	0.0693617	0.087
16.6128	0.083	0.0693617	0.087
16.6218	0.083	0.0693617	0.087
16.6308	0.083	0.0693617	0.087
16.6397	0.083	0.0693617	0.087
16.6487	0.084	0.0693617	0.088
16.6577	0.084	0.0693617	0.088
16.6667	0.084	0.0697872	0.088
16.6756	0.084	0.0697872	0.088
16.6846	0.084	0.0697872	0.088
16.6936	0.084	0.0697872	0.088
16.7026	0.085	0.0697872	0.089
16.7115	0.085	0.0697872	0.089
16.7205	0.085	0.0697872	0.089
16.7295	0.085	0.07	0.089
16.7385	0.085	0.07	0.089
16.7474	0.085	0.07	0.089
16.7564	0.085	0.0702128	0.089
16.7654	0.085	0.0702128	0.089
16.7744	0.085	0.0702128	0.089
16.7833	0.085	0.0702128	0.089
16.7923	0.085	0.0702128	0.089
16.8013	0.085	0.0702128	0.089
16.8103	0.086	0.0702128	0.09
16.8192	0.086	0.0702128	0.09
16.8282	0.086	0.0705532	0.09
16.8372	0.086	0.0706383	0.09
16.8462	0.086	0.0706383	0.09
16.8551	0.086	0.0706383	0.09
16.8641	0.086	0.0706383	0.09
16.8731	0.086	0.0706383	0.09
16.8821	0.086	0.0706383	0.09
16.891	0.086	0.0708511	0.09
16.9	0.086	0.070922	0.09
16.909	0.086	0.0710638	0.09
16.918	0.086	0.0710638	0.09
16.9269	0.086	0.0710638	0.09
16.9359	0.086	0.0710638	0.09
16.9449	0.086	0.0710638	0.09
16.9539	0.086	0.0711702	0.09
16.9628	0.086	0.0712057	0.09
16.9718	0.086	0.0712766	0.09
16.9808	0.086	0.0712766	0.09
16.9898	0.086	0.0712766	0.091
16.9987	0.086	0.0712766	0.091
17.0077	0.087	0.0714894	0.091
17.0167	0.087	0.0714894	0.091
17.0257	0.087	0.0714894	0.091
17.0346	0.087	0.0714894	0.091
17.0436	0.087	0.0714894	0.091
17.0526	0.087	0.0714894	0.091
17.0616	0.087	0.0717021	0.091
17.0705	0.087	0.0717447	0.091
17.0795	0.087	0.071773	0.091
17.0885	0.087	0.0719149	0.092
17.0975	0.087	0.0719149	0.092
17.1064	0.087	0.0719149	0.092
17.1154	0.087	0.0719149	0.092
17.1244	0.087	0.0719149	0.092
17.1334	0.087	0.0719149	0.092
17.1423	0.087	0.0719149	0.092
17.1513	0.087	0.0719149	0.092
17.1603	0.088	0.0720567	0.092
17.1693	0.088	0.0720567	0.092
17.1782	0.088	0.0720567	0.092
17.1872	0.089	0.0721277	0.093
17.1962	0.089	0.0721277	0.093
17.2052	0.089	0.0721702	0.093
17.2141	0.089	0.0723404	0.093
17.2231	0.089	0.0723404	0.093
17.2321	0.089	0.0723404	0.093
17.2411	0.089	0.0723404	0.093
17.25	0.089	0.0724113	0.093
17.259	0.089	0.072695	0.093
17.268	0.089	0.072766	0.093
17.277	0.089	0.072766	0.093
17.2859	0.089	0.072766	0.093
17.2949	0.089	0.0729787	0.093
17.3039	0.089	0.0729787	0.093
17.3129	0.089	0.0730851	0.093
17.3218	0.089	0.0731915	0.093
17.3308	0.089	0.0731915	0.093
17.3398	0.089	0.0731915	0.093
17.3488	0.089	0.0731915	0.093
17.3577	0.089	0.0731915	0.093
17.3667	0.089	0.0731915	0.093
17.3757	0.089	0.0734752	0.093
17.3847	0.089	0.073617	0.093
17.3936	0.089	0.073617	0.093
17.4026	0.089	0.073617	0.093
17.4116	0.089	0.073617	0.093
17.4206	0.089	0.073617	0.093
17.4295	0.089	0.0738298	0.093
17.4385	0.089	0.0738298	0.093
17.4475	0.089	0.0738298	0.093
17.4565	0.089	0.0740426	0.093
17.4654	0.089	0.0740426	0.093
17.4744	0.089	0.0740426	0.093
17.4834	0.089	0.0740426	0.093
17.4924	0.089	0.0740426	0.093
17.5013	0.089	0.0740426	0.093
17.5103	0.089	0.0742979	0.093
17.5193	0.089	0.0744681	0.093
17.5283	0.089	0.0744681	0.093
17.5372	0.089	0.0744681	0.093
17.5462	0.089	0.0744681	0.093
17.5552	0.089	0.0744681	0.093
17.5642	0.089	0.0744681	0.093
17.5731	0.089	0.0744681	0.093
17.5821	0.089	0.0744681	0.093
17.5911	0.089	0.0744681	0.093
17.6001	0.089	0.0746099	0.093
17.609	0.089	0.0746099	0.093
17.618	0.089	0.0747872	0.093
17.627	0.089	0.0748936	0.093
17.636	0.089	0.0748936	0.093
17.6449	0.089	0.0748936	0.093
17.6539	0.089	0.0749787	0.093
17.6629	0.089	0.0750355	0.093
17.6719	0.089	0.0751064	0.093
17.6808	0.089	0.0751064	0.093
17.6898	0.089	0.0751064	0.093
17.6988	0.089	0.0751489	0.093
17.7078	0.089	0.0753191	0.093
17.7167	0.089	0.0753191	0.093
17.7257	0.089	0.0753191	0.093
17.7347	0.089	0.0753191	0.093
17.7437	0.089	0.0753191	0.093
17.7526	0.089	0.0757447	0.093
17.7616	0.089	0.0757447	0.093
17.7706	0.089	0.0757447	0.093
17.7796	0.089	0.0757447	0.093
17.7885	0.089	0.0757447	0.093
17.7975	0.089	0.0758298	0.093
17.8065	0.089	0.0759574	0.093
17.8155	0.089	0.0760638	0.093
17.8244	0.089	0.0760851	0.093
17.8334	0.089	0.0761702	0.093
17.8424	0.089	0.0762411	0.093
17.8514	0.089	0.076383	0.093
17.8603	0.089	0.076383	0.093
17.8693	0.089	0.0765957	0.093
17.8783	0.089	0.0765957	0.093
17.8873	0.089	0.0765957	0.093
17.8962	0.089	0.0765957	0.093
17.9052	0.089	0.0765957	0.093
17.9142	0.089	0.0765957	0.093
17.9232	0.089	0.0768085	0.093
17.9321	0.089	0.0770213	0.093
[truncated: 9,144 more rows]

## Sheet: d
Percentage [%]	Capacity factor [-]_3.4M104_Senvion	Capacity factor [-]_capacity_factor_measured	Capacity factor [-]_SPC
0	0	4.39169e-05	0
0.0066	0	7.83383e-05	0
0.0132	0	9.5549e-05	0.002
0.0198	0	0.000104006	0.003
0.0264	0	0.000113353	0.003
0.033	0	0.000142433	0.003
0.0396	0	0.00014273	0.004
0.0462	0	0.000146291	0.004
0.0528	0	0.000147626	0.005
0.0594	0	0.00019911	0.005
0.066	0	0.000206528	0.005
0.0726	0	0.000224629	0.005
0.0792	0	0.000247181	0.005
0.0858	0	0.000308605	0.006
0.0924	0	0.000308605	0.006
0.099	0	0.000330267	0.006
0.1056	0	0.000341395	0.006
0.1122	0	0.000353116	0.007
0.1188	0	0.000388724	0.007
0.1254	0	0.000413353	0.007
0.132	0	0.000415134	0.007
0.1386	0	0.000435905	0.008
0.1452	0	0.000459941	0.008
0.1518	0	0.000460237	0.008
0.1584	0	0.000467656	0.008
0.165	0	0.000536053	0.008
0.1715	0	0.000565875	0.008
0.1781	0	0.000568843	0.008
0.1847	0	0.000586944	0.008
0.1913	0	0.000593175	0.008
0.1979	0	0.000632641	0.008
0.2045	0	0.000640059	0.008
0.2111	0	0.000655193	0.008
0.2177	0	0.000656825	0.008
0.2243	0	0.000660831	0.008
0.2309	0	0.000673591	0.009
0.2375	0	0.000697329	0.009
0.2441	0	0.000708309	0.009
0.2507	0	0.000708605	0.009
0.2573	0	0.000735608	0.009
0.2639	0	0.000764392	0.009
0.2705	0	0.000774777	0.009
0.2771	0	0.000781009	0.009
0.2837	0	0.000803858	0.009
0.2903	0	0.000809496	0.009
0.2969	0	0.000865875	0.009
0.3035	0	0.000869733	0.009
0.3101	0	0.00088635	0.009
0.3167	0	0.000904451	0.009
0.3233	0	0.00090549	0.01
0.3299	0	0.000947478	0.01
0.3365	0	0.0010003	0.01
0.3431	0	0.00102685	0.01
0.3497	0	0.0010276	0.01
0.3563	0	0.00103145	0.01
0.3629	0	0.00103887	0.01
0.3695	0	0.0011181	0.01
0.3761	0	0.001127	0.01
0.3827	0	0.00115519	0.01
0.3893	0	0.00118131	0.01
0.3959	0	0.00119688	0.01
0.4025	0	0.00122315	0.01
0.4091	0	0.00125786	0.011
0.4157	0	0.00128348	0.011
0.4223	0.001	0.00129733	0.011
0.4289	0.001	0.00130682	0.011
0.4355	0.001	0.00131246	0.011
0.4421	0.001	0.00133323	0.011
0.4487	0.001	0.00135223	0.011
0.4553	0.001	0.00140059	0.011
0.4619	0.001	0.00140307	0.011
0.4685	0.001	0.00142552	0.011
0.4751	0.001	0.00142938	0.011
0.4817	0.001	0.00144733	0.011
0.4883	0.001	0.00145608	0.011
0.4949	0.001	0.0014638	0.011
0.5015	0.001	0.00146654	0.011
0.508	0.001	0.00146855	0.011
0.5146	0.001	0.00147211	0.011
0.5212	0.001	0.00147967	0.011
0.5278	0.001	0.00151335	0.011
0.5344	0.001	0.00154392	0.011
0.541	0.001	0.00158061	0.011
0.5476	0.001	0.00160334	0.012
0.5542	0.001	0.0016089	0.012
0.5608	0.001	0.00161766	0.012
0.5674	0.001	0.00163858	0.012
0.574	0.001	0.0016821	0.012
0.5806	0.001	0.00169436	0.012
0.5872	0.001	0.00175569	0.012
0.5938	0.001	0.00177834	0.012
0.6004	0.001	0.00179199	0.012
0.607	0.001	0.00180475	0.012
0.6136	0.001	0.00184712	0.012
0.6202	0.001	0.00188259	0.012
0.6268	0.001	0.00188566	0.012
0.6334	0.001	0.00190534	0.012
0.64	0.001	0.00190994	0.012
0.6466	0.001	0.00191424	0.012
0.6532	0.001	0.00192552	0.012
0.6598	0.001	0.00193843	0.012
0.6664	0.001	0.00196439	0.012
0.673	0.001	0.00198605	0.013
0.6796	0.001	0.00200534	0.013
0.6862	0.001	0.00203175	0.013
0.6928	0.002	0.0020364	0.013
0.6994	0.002	0.00204036	0.013
0.706	0.002	0.00204837	0.013
0.7126	0.002	0.00205579	0.013
0.7192	0.002	0.00208971	0.013
0.7258	0.002	0.00212515	0.013
0.7324	0.002	0.00213442	0.013
0.739	0.002	0.00215282	0.013
0.7456	0.002	0.00216602	0.013
0.7522	0.002	0.0021776	0.013
0.7588	0.002	0.00217834	0.013
0.7654	0.002	0.00221335	0.013
0.772	0.002	0.0022368	0.013
0.7786	0.002	0.00224184	0.013
0.7852	0.002	0.00226113	0.013
0.7918	0.002	0.00227211	0.013
0.7984	0.002	0.00227685	0.014
0.805	0.002	0.00227685	0.014
0.8116	0.002	0.00228487	0.014
0.8182	0.002	0.00229525	0.014
0.8248	0.002	0.00232211	0.014
0.8314	0.002	0.00232656	0.014
0.838	0.002	0.00233709	0.014
0.8446	0.002	0.00236113	0.014
0.8511	0.002	0.00236736	0.014
0.8577	0.002	0.00238843	0.014
0.8643	0.002	0.00243699	0.014
0.8709	0.002	0.00244866	0.014
0.8775	0.002	0.00247545	0.014
0.8841	0.002	0.00247784	0.014
0.8907	0.002	0.00248071	0.014
0.8973	0.002	0.00248813	0.014
0.9039	0.002	0.00252018	0.014
0.9105	0.002	0.00253046	0.014
0.9171	0.002	0.00253932	0.014
0.9237	0.002	0.00254065	0.014
0.9303	0.002	0.00257488	0.014
0.9369	0.002	0.00257671	0.014
0.9435	0.002	0.00261513	0.014
0.9501	0.002	0.00262582	0.014
0.9567	0.003	0.00263165	0.014
0.9633	0.003	0.00264995	0.014
0.9699	0.003	0.00265905	0.014
0.9765	0.003	0.00271098	0.014
0.9831	0.003	0.00272522	0.014
0.9897	0.003	0.00274228	0.014
0.9963	0.003	0.0027457	0.014
1.0029	0.003	0.00275772	0.014
1.0095	0.003	0.00277519	0.014
1.0161	0.003	0.00277982	0.015
1.0227	0.003	0.00278828	0.015
1.0293	0.003	0.00278961	0.015
1.0359	0.003	0.0027911	0.015
1.0425	0.003	0.0028003	0.015
1.0491	0.003	0.00281172	0.015
1.0557	0.003	0.00281187	0.015
1.0623	0.003	0.00281691	0.015
1.0689	0.003	0.00283561	0.015
1.0755	0.003	0.00285816	0.015
1.0821	0.003	0.00286884	0.015
1.0887	0.003	0.00287151	0.015
1.0953	0.003	0.00288368	0.015
1.1019	0.003	0.00288442	0.015
1.1085	0.003	0.00288999	0.015
1.1151	0.003	0.00292255	0.015
1.1217	0.003	0.00293867	0.015
1.1283	0.003	0.0029505	0.015
1.1349	0.003	0.00296499	0.015
1.1415	0.003	0.00297136	0.015
1.1481	0.003	0.00300742	0.015
1.1547	0.003	0.0030232	0.015
1.1613	0.003	0.00302596	0.015
1.1679	0.003	0.00302908	0.015
1.1745	0.003	0.0030408	0.015
1.1811	0.003	0.00304243	0.015
1.1876	0.003	0.00309288	0.015
1.1942	0.003	0.0030974	0.015
1.2008	0.003	0.00313323	0.015
1.2074	0.003	0.0031635	0.015
1.214	0.003	0.00317517	0.015
1.2206	0.003	0.00317725	0.015
1.2272	0.003	0.00320772	0.015
1.2338	0.003	0.00321988	0.015
1.2404	0.003	0.00322878	0.016
1.247	0.003	0.00323145	0.016
1.2536	0.003	0.00324318	0.016
1.2602	0.003	0.00324471	0.016
1.2668	0.004	0.0032632	0.016
1.2734	0.004	0.00329674	0.016
1.28	0.004	0.00330297	0.016
1.2866	0.004	0.00331929	0.016
1.2932	0.004	0.00332196	0.016
1.2998	0.004	0.0033227	0.016
1.3064	0.004	0.00334318	0.016
1.313	0.004	0.00335816	0.016
1.3196	0.004	0.00337389	0.016
1.3262	0.004	0.00338012	0.016
1.3328	0.004	0.00340593	0.016
1.3394	0.004	0.00340772	0.016
1.346	0.004	0.003423	0.016
1.3526	0.004	0.0034251	0.016
1.3592	0.004	0.00345836	0.016
1.3658	0.004	0.00347245	0.016
1.3724	0.004	0.00348583	0.016
1.379	0.004	0.00349169	0.016
1.3856	0.004	0.00349258	0.016
1.3922	0.004	0.00354362	0.016
1.3988	0.004	0.00358012	0.016
1.4054	0.004	0.00359911	0.016
1.412	0.004	0.00363383	0.016
1.4186	0.004	0.00365045	0.016
1.4252	0.004	0.00365341	0.017
1.4318	0.004	0.00367794	0.017
1.4384	0.004	0.00367923	0.017
1.445	0.004	0.00370356	0.017
1.4516	0.004	0.00372178	0.017
1.4582	0.004	0.0037224	0.017
1.4648	0.004	0.00384169	0.017
1.4714	0.004	0.00384965	0.017
1.478	0.004	0.00385371	0.017
1.4846	0.004	0.00386558	0.017
1.4912	0.004	0.00386766	0.017
1.4978	0.004	0.00389073	0.017
1.5044	0.004	0.00389341	0.017
1.511	0.004	0.00389792	0.017
1.5176	0.004	0.00390114	0.017
1.5241	0.004	0.00391691	0.017
1.5307	0.004	0.00392047	0.017
1.5373	0.004	0.00392226	0.017
1.5439	0.004	0.00394036	0.017
1.5505	0.004	0.00394332	0.017
1.5571	0.004	0.00395252	0.017
1.5637	0.004	0.00395826	0.017
1.5703	0.005	0.00397674	0.017
1.5769	0.005	0.00402967	0.017
1.5835	0.005	0.00407547	0.017
1.5901	0.005	0.00411231	0.017
1.5967	0.005	0.00413783	0.017
1.6033	0.005	0.00414451	0.017
1.6099	0.005	0.00414866	0.017
1.6165	0.005	0.00415579	0.017
1.6231	0.005	0.00416998	0.017
1.6297	0.005	0.00418872	0.017
1.6363	0.005	0.00418961	0.017
1.6429	0.005	0.00420534	0.018
1.6495	0.005	0.00424243	0.018
1.6561	0.005	0.00426528	0.018
1.6627	0.005	0.00427685	0.018
1.6693	0.005	0.00433769	0.018
1.6759	0.005	0.00437671	0.018
1.6825	0.005	0.00439852	0.018
1.6891	0.005	0.00441721	0.018
1.6957	0.005	0.00443175	0.018
1.7023	0.005	0.00443778	0.018
1.7089	0.005	0.00445504	0.018
1.7155	0.005	0.00447379	0.018
1.7221	0.005	0.00447567	0.018
1.7287	0.005	0.00451276	0.018
1.7353	0.005	0.00451432	0.018
1.7419	0.005	0.00452389	0.018
1.7485	0.005	0.00452908	0.018
1.7551	0.005	0.00456024	0.018
1.7617	0.005	0.00457824	0.018
1.7683	0.005	0.00463937	0.018
1.7749	0.005	0.00466024	0.018
1.7815	0.005	0.00466706	0.018
1.7881	0.005	0.00471949	0.018
1.7947	0.005	0.00476103	0.018
1.8013	0.005	0.00476439	0.018
1.8079	0.005	0.00476558	0.018
1.8145	0.005	0.0047908	0.018
1.8211	0.005	0.00481205	0.018
1.8277	0.005	0.00483976	0.018
1.8343	0.005	0.00484777	0.018
1.8409	0.005	0.00487752	0.019
1.8475	0.006	0.00488546	0.019
1.8541	0.006	0.00492166	0.019
1.8606	0.006	0.00492418	0.019
1.8672	0.006	0.00494214	0.019
1.8738	0.006	0.00496647	0.019
1.8804	0.006	0.00496712	0.019
1.887	0.006	0.00497737	0.019
1.8936	0.006	0.00499525	0.019
1.9002	0.006	0.00500297	0.019
1.9068	0.006	0.00501147	0.019
1.9134	0.006	0.00501929	0.019
1.92	0.006	0.00503175	0.019
1.9266	0.006	0.0050365	0.019
1.9332	0.006	0.00506899	0.019
1.9398	0.006	0.00506954	0.019
1.9464	0.006	0.00508546	0.019
1.953	0.006	0.00508586	0.019
1.9596	0.006	0.00510959	0.019
1.9662	0.006	0.00510979	0.019
1.9728	0.006	0.00511172	0.019
1.9794	0.006	0.00514006	0.019
1.986	0.006	0.00517255	0.019
1.9926	0.006	0.00521602	0.019
1.9992	0.006	0.00521869	0.019
2.0058	0.006	0.00521944	0.019
2.0124	0.006	0.00525067	0.019
2.019	0.006	0.00525353	0.019
2.0256	0.006	0.00526142	0.019
2.0322	0.006	0.00530969	0.019
2.0388	0.006	0.00535329	0.019
2.0454	0.006	0.00539842	0.019
2.052	0.006	0.00543442	0.019
2.0586	0.006	0.00544908	0.019
2.0652	0.006	0.00545415	0.019
2.0718	0.006	0.00545846	0.019
2.0784	0.006	0.00546617	0.019
2.085	0.006	0.00546677	0.019
2.0916	0.006	0.00548997	0.019
2.0982	0.006	0.00549228	0.02
2.1048	0.007	0.00551998	0.02
2.1114	0.007	0.00555223	0.02
2.118	0.007	0.00560801	0.02
2.1246	0.007	0.00561464	0.02
2.1312	0.007	0.00561929	0.02
2.1378	0.007	0.00568694	0.02
2.1444	0.007	0.00570356	0.02
2.151	0.007	0.00572136	0.02
2.1576	0.007	0.00574382	0.02
2.1642	0.007	0.00574807	0.02
2.1708	0.007	0.00574837	0.02
2.1774	0.007	0.00576746	0.02
2.184	0.007	0.00576832	0.02
2.1906	0.007	0.00578917	0.02
2.1971	0.007	0.00579496	0.02
2.2037	0.007	0.00580807	0.02
2.2103	0.007	0.00583539	0.02
2.2169	0.007	0.0058382	0.02
2.2235	0.007	0.0058545	0.02
2.2301	0.007	0.00585831	0.02
2.2367	0.007	0.00589206	0.02
2.2433	0.007	0.0059405	0.02
2.2499	0.007	0.00594436	0.02
2.2565	0.007	0.00594748	0.02
2.2631	0.007	0.00596409	0.02
2.2697	0.007	0.00596558	0.02
2.2763	0.007	0.00599139	0.02
2.2829	0.007	0.00599982	0.02
2.2895	0.007	0.00601113	0.02
2.2961	0.007	0.0060274	0.02
2.3027	0.007	0.00606273	0.02
2.3093	0.007	0.00609555	0.02
2.3159	0.007	0.00609703	0.02
2.3225	0.007	0.00610972	0.02
2.3291	0.007	0.00612047	0.02
2.3357	0.008	0.00614955	0.02
2.3423	0.008	0.00616795	0.02
2.3489	0.008	0.00616825	0.02
2.3555	0.008	0.00617784	0.02
2.3621	0.008	0.00619392	0.02
2.3687	0.008	0.00622908	0.02
2.3753	0.008	0.0062405	0.02
2.3819	0.008	0.00628249	0.02
2.3885	0.008	0.00628279	0.02
2.3951	0.008	0.00630999	0.02
2.4017	0.008	0.00631711	0.021
2.4083	0.008	0.00633749	0.021
2.4149	0.008	0.00636934	0.021
2.4215	0.008	0.0063814	0.021
2.4281	0.008	0.00638338	0.021
2.4347	0.008	0.00638605	0.021
2.4413	0.008	0.00640341	0.021
2.4479	0.008	0.0064368	0.021
2.4545	0.008	0.00647557	0.021
2.4611	0.008	0.00650148	0.021
2.4677	0.008	0.0065181	0.021
2.4743	0.008	0.00651899	0.021
2.4809	0.008	0.00652122	0.021
2.4875	0.008	0.00653353	0.021
2.4941	0.008	0.00654214	0.021
2.5007	0.008	0.00654718	0.021
2.5073	0.008	0.00655211	0.021
2.5139	0.008	0.00655772	0.021
2.5205	0.008	0.00655826	0.021
2.5271	0.008	0.00656356	0.021
2.5337	0.008	0.00657715	0.021
2.5402	0.009	0.00659095	0.021
2.5468	0.009	0.00660608	0.021
2.5534	0.009	0.00662	0.021
2.56	0.009	0.00664006	0.021
2.5666	0.009	0.00664985	0.021
2.5732	0.009	0.00667463	0.021
2.5798	0.009	0.00667765	0.021
2.5864	0.009	0.00668027	0.021
2.593	0.009	0.00668269	0.021
2.5996	0.009	0.00675809	0.021
2.6062	0.009	0.00675945	0.021
2.6128	0.009	0.00686332	0.021
2.6194	0.009	0.00686605	0.022
2.626	0.009	0.00686677	0.022
2.6326	0.009	0.00688855	0.022
2.6392	0.009	0.00690059	0.022
2.6458	0.009	0.00692418	0.022
2.6524	0.009	0.00694955	0.022
2.659	0.009	0.00695662	0.022
2.6656	0.009	0.00697923	0.022
2.6722	0.009	0.00700727	0.022
2.6788	0.009	0.00704617	0.022
2.6854	0.009	0.00705745	0.022
2.692	0.009	0.00713123	0.022
2.6986	0.009	0.0071319	0.022
2.7052	0.009	0.00714303	0.022
2.7118	0.009	0.00714382	0.022
2.7184	0.01	0.00714525	0.022
2.725	0.01	0.00716973	0.022
2.7316	0.01	0.00720371	0.022
2.7382	0.01	0.00721424	0.022
2.7448	0.01	0.00722374	0.022
2.7514	0.01	0.00723353	0.022
2.758	0.01	0.00724481	0.022
2.7646	0.01	0.00724763	0.022
2.7712	0.01	0.0072546	0.022
2.7778	0.01	0.00725712	0.022
2.7844	0.01	0.00732203	0.022
2.791	0.01	0.00737379	0.022
2.7976	0.01	0.00737816	0.022
2.8042	0.01	0.00738591	0.022
2.8108	0.01	0.00739941	0.022
2.8174	0.01	0.00742033	0.022
2.824	0.01	0.00742255	0.022
2.8306	0.01	0.00743076	0.022
2.8372	0.01	0.00744926	0.022
2.8438	0.01	0.00746874	0.022
2.8504	0.01	0.00747205	0.022
2.857	0.01	0.00748457	0.022
2.8636	0.01	0.00749116	0.022
2.8702	0.01	0.00750682	0.022
2.8767	0.01	0.0075105	0.022
2.8833	0.01	0.00754149	0.022
2.8899	0.01	0.00756558	0.022
2.8965	0.01	0.00758012	0.022
2.9031	0.01	0.00759458	0.023
2.9097	0.011	0.00760552	0.023
2.9163	0.011	0.00760678	0.023
2.9229	0.011	0.00762245	0.023
2.9295	0.011	0.00764458	0.023
2.9361	0.011	0.0076865	0.023
2.9427	0.011	0.00769993	0.023
2.9493	0.011	0.00770257	0.023
2.9559	0.011	0.00771365	0.023
2.9625	0.011	0.00773823	0.023
2.9691	0.011	0.00776194	0.023
2.9757	0.011	0.00781113	0.023
2.9823	0.011	0.00784177	0.023
2.9889	0.011	0.00785104	0.023
2.9955	0.011	0.00787339	0.023
3.0021	0.011	0.00789318	0.023
3.0087	0.011	0.00794525	0.023
3.0153	0.011	0.00797809	0.023
3.0219	0.011	0.00797905	0.023
3.0285	0.012	0.00799988	0.023
3.0351	0.012	0.00805173	0.023
3.0417	0.012	0.0081238	0.023
3.0483	0.012	0.00815675	0.023
3.0549	0.012	0.00818012	0.023
3.0615	0.012	0.00821261	0.023
3.0681	0.012	0.00825312	0.023
3.0747	0.012	0.00825801	0.023
3.0813	0.012	0.00826419	0.023
3.0879	0.012	0.00829466	0.023
3.0945	0.012	0.00832012	0.023
3.1011	0.012	0.00832181	0.023
3.1077	0.012	0.00835319	0.023
3.1143	0.012	0.00835378	0.023
3.1209	0.012	0.00837641	0.023
3.1275	0.012	0.00837782	0.024
3.1341	0.012	0.00845037	0.024
3.1407	0.012	0.00849421	0.024
3.1473	0.012	0.00851318	0.024
3.1539	0.012	0.00854347	0.024
3.1605	0.012	0.00855391	0.024
3.1671	0.012	0.00855905	0.024
3.1737	0.012	0.0085615	0.024
3.1803	0.012	0.0085784	0.024
3.1869	0.012	0.00857864	0.024
3.1935	0.013	0.00857887	0.024
3.2001	0.013	0.00858227	0.024
3.2067	0.013	0.00858561	0.024
3.2132	0.013	0.00860319	0.024
3.2198	0.013	0.00866518	0.024
3.2264	0.013	0.00867864	0.024
3.233	0.013	0.00868961	0.024
3.2396	0.013	0.0087	0.024
3.2462	0.013	0.00872448	0.024
3.2528	0.013	0.00873585	0.024
3.2594	0.013	0.00876855	0.024
3.266	0.013	0.00876973	0.024
3.2726	0.013	0.00880277	0.024
3.2792	0.013	0.00881484	0.024
3.2858	0.013	0.00881642	0.024
3.2924	0.013	0.00883596	0.024
3.299	0.013	0.00888338	0.024
3.3056	0.013	0.00890727	0.024
3.3122	0.013	0.00891887	0.024
3.3188	0.013	0.00893699	0.024
3.3254	0.013	0.00893724	0.024
3.332	0.013	0.00896113	0.024
3.3386	0.013	0.00896921	0.024
3.3452	0.013	0.00899654	0.024
3.3518	0.013	0.00900109	0.024
3.3584	0.013	0.00901899	0.025
3.365	0.014	0.00902641	0.025
3.3716	0.014	0.00903279	0.025
3.3782	0.014	0.00904493	0.025
3.3848	0.014	0.00909758	0.025
3.3914	0.014	0.00912082	0.025
3.398	0.014	0.0091454	0.025
3.4046	0.014	0.0091457	0.025
3.4112	0.014	0.00914629	0.025
3.4178	0.014	0.00915282	0.025
3.4244	0.014	0.00916558	0.025
3.431	0.014	0.00917774	0.025
3.4376	0.014	0.00919006	0.025
3.4442	0.014	0.00921313	0.025
3.4508	0.014	0.0092319	0.025
3.4574	0.014	0.00924471	0.025
3.464	0.014	0.00925074	0.025
3.4706	0.014	0.00926157	0.025
3.4772	0.014	0.00926249	0.025
3.4838	0.014	0.00926479	0.025
3.4904	0.014	0.00928244	0.025
3.497	0.014	0.00928566	0.025
3.5036	0.014	0.00928766	0.025
3.5102	0.014	0.00929098	0.025
3.5168	0.014	0.00929852	0.025
3.5234	0.014	0.0093634	0.025
3.53	0.014	0.00938991	0.025
3.5366	0.014	0.00942285	0.025
3.5432	0.014	0.009427	0.025
3.5497	0.015	0.00943383	0.025
3.5563	0.015	0.00944807	0.025
3.5629	0.015	0.00950831	0.025
3.5695	0.015	0.00953472	0.025
3.5761	0.015	0.00954021	0.025
3.5827	0.015	0.00955638	0.025
3.5893	0.015	0.00955767	0.025
3.5959	0.015	0.00957641	0.025
3.6025	0.015	0.00958086	0.025
3.6091	0.015	0.0096002	0.025
3.6157	0.015	0.00960779	0.025
3.6223	0.015	0.00963383	0.025
3.6289	0.015	0.00963699	0.025
3.6355	0.015	0.00963798	0.026
3.6421	0.015	0.009645	0.026
3.6487	0.015	0.00964807	0.026
3.6553	0.015	0.00968665	0.026
3.6619	0.015	0.00970801	0.026
3.6685	0.015	0.0097127	0.026
3.6751	0.015	0.00972562	0.026
3.6817	0.015	0.00974189	0.026
3.6883	0.015	0.00974881	0.026
3.6949	0.015	0.00975623	0.026
3.7015	0.015	0.00975709	0.026
3.7081	0.015	0.0097635	0.026
3.7147	0.015	0.00979773	0.026
3.7213	0.015	0.00981128	0.026
3.7279	0.015	0.00981558	0.026
3.7345	0.015	0.00981602	0.026
3.7411	0.015	0.00983299	0.026
3.7477	0.015	0.00983694	0.026
3.7543	0.016	0.00983954	0.026
3.7609	0.016	0.00985401	0.026
3.7675	0.016	0.00985579	0.026
3.7741	0.016	0.0098684	0.026
3.7807	0.016	0.00987953	0.026
3.7873	0.016	0.00989573	0.026
3.7939	0.016	0.00990574	0.026
3.8005	0.016	0.0099457	0.026
3.8071	0.016	0.00995282	0.026
3.8137	0.016	0.00995549	0.026
3.8203	0.016	0.00996558	0.026
3.8269	0.016	0.0100042	0.026
3.8335	0.016	0.0100184	0.026
3.8401	0.016	0.0100246	0.026
3.8467	0.016	0.0100272	0.026
3.8533	0.016	0.0100395	0.026
3.8599	0.016	0.0100398	0.026
3.8665	0.016	0.0100546	0.026
3.8731	0.016	0.0100831	0.026
3.8797	0.016	0.0100834	0.026
3.8862	0.016	0.0100861	0.026
3.8928	0.016	0.0100953	0.026
3.8994	0.016	0.0101352	0.026
3.906	0.016	0.0101739	0.026
3.9126	0.016	0.0101948	0.026
3.9192	0.016	0.0101958	0.026
3.9258	0.016	0.0102026	0.026
3.9324	0.016	0.0102228	0.026
3.939	0.016	0.0102301	0.026
3.9456	0.017	0.0102485	0.027
3.9522	0.017	0.0102537	0.027
3.9588	0.017	0.0102697	0.027
3.9654	0.017	0.0102799	0.027
3.972	0.017	0.0102818	0.027
3.9786	0.017	0.0102821	0.027
3.9852	0.017	0.0102905	0.027
3.9918	0.017	0.010307	0.027
3.9984	0.017	0.0103099	0.027
4.005	0.017	0.010322	0.027
4.0116	0.017	0.0103579	0.027
4.0182	0.017	0.0103744	0.027
4.0248	0.017	0.0104178	0.027
4.0314	0.017	0.0104217	0.027
4.038	0.017	0.0104219	0.027
4.0446	0.017	0.010427	0.027
4.0512	0.017	0.0104472	0.027
4.0578	0.017	0.0104479	0.027
4.0644	0.017	0.0104534	0.027
4.071	0.017	0.0104772	0.027
4.0776	0.017	0.0104939	0.027
4.0842	0.017	0.0105236	0.027
4.0908	0.017	0.0105291	0.027
4.0974	0.017	0.0105338	0.027
4.104	0.017	0.0105519	0.027
4.1106	0.017	0.010568	0.027
4.1172	0.017	0.0105792	0.027
4.1238	0.018	0.0106302	0.027
4.1304	0.018	0.0106324	0.027
4.137	0.018	0.0106383	0.027
4.1436	0.018	0.0106437	0.027
4.1502	0.018	0.0106455	0.027
4.1568	0.018	0.0106709	0.027
4.1634	0.018	0.0106861	0.027
4.17	0.018	0.010697	0.027
4.1766	0.018	0.0107371	0.027
4.1832	0.018	0.0107398	0.027
4.1898	0.018	0.0107476	0.027
4.1964	0.018	0.0107638	0.027
4.203	0.018	0.0107768	0.027
4.2096	0.018	0.0107965	0.027
4.2162	0.018	0.010797	0.027
4.2228	0.018	0.0108107	0.027
4.2293	0.018	0.010813	0.027
4.2359	0.018	0.0108249	0.028
4.2425	0.018	0.0108418	0.028
4.2491	0.018	0.0108448	0.028
4.2557	0.018	0.0108543	0.028
4.2623	0.018	0.0108644	0.028
4.2689	0.018	0.0108894	0.028
4.2755	0.018	0.010895	0.028
4.2821	0.018	0.0108998	0.028
4.2887	0.018	0.0109	0.028
4.2953	0.018	0.010932	0.028
4.3019	0.018	0.0109911	0.028
4.3085	0.018	0.010993	0.028
4.3151	0.019	0.0110272	0.028
4.3217	0.019	0.0110531	0.028
4.3283	0.019	0.0110817	0.028
4.3349	0.019	0.0110892	0.028
4.3415	0.019	0.0110952	0.028
4.3481	0.019	0.0111067	0.028
4.3547	0.019	0.0111359	0.028
4.3613	0.019	0.0111907	0.028
4.3679	0.019	0.0112089	0.028
4.3745	0.019	0.0112291	0.028
4.3811	0.019	0.0112305	0.028
4.3877	0.019	0.0112545	0.028
4.3943	0.019	0.0112772	0.028
4.4009	0.019	0.0112839	0.028
4.4075	0.019	0.0113071	0.028
4.4141	0.019	0.0113185	0.028
4.4207	0.019	0.0113381	0.028
4.4273	0.019	0.0113549	0.028
4.4339	0.019	0.0114478	0.028
4.4405	0.019	0.0114511	0.028
4.4471	0.019	0.0114665	0.028
4.4537	0.019	0.0115042	0.028
4.4603	0.019	0.011538	0.028
4.4669	0.019	0.0115414	0.028
4.4735	0.019	0.0115692	0.028
4.4801	0.019	0.0115764	0.028
4.4867	0.019	0.0116163	0.028
4.4933	0.019	0.0117004	0.028
4.4999	0.019	0.0117113	0.028
4.5065	0.019	0.0117485	0.028
4.5131	0.019	0.0118215	0.028
4.5197	0.019	0.0118285	0.028
4.5263	0.02	0.0118616	0.028
4.5329	0.02	0.0118674	0.029
4.5395	0.02	0.0118813	0.029
4.5461	0.02	0.0118844	0.029
4.5527	0.02	0.0118897	0.029
4.5593	0.02	0.0119167	0.029
4.5658	0.02	0.0119263	0.029
4.5724	0.02	0.0119564	0.029
4.579	0.02	0.011964	0.029
4.5856	0.02	0.0119667	0.029
4.5922	0.02	0.0119813	0.029
4.5988	0.02	0.012021	0.029
4.6054	0.02	0.012024	0.029
4.612	0.02	0.0120245	0.029
4.6186	0.02	0.0120725	0.029
4.6252	0.02	0.0120914	0.029
4.6318	0.02	0.0120976	0.029
4.6384	0.02	0.0121119	0.029
4.645	0.02	0.0121322	0.029
4.6516	0.02	0.0121539	0.029
4.6582	0.02	0.01216	0.029
4.6648	0.02	0.0121636	0.029
4.6714	0.02	0.0121699	0.029
4.678	0.02	0.0121715	0.029
4.6846	0.02	0.0121767	0.029
4.6912	0.02	0.0122392	0.029
4.6978	0.02	0.0122399	0.029
4.7044	0.02	0.0122586	0.029
4.711	0.02	0.0122709	0.029
4.7176	0.02	0.0122757	0.029
4.7242	0.02	0.0122814	0.029
4.7308	0.02	0.0122828	0.029
4.7374	0.021	0.0122905	0.029
4.744	0.021	0.0122918	0.029
4.7506	0.021	0.0123036	0.029
4.7572	0.021	0.0123157	0.029
4.7638	0.021	0.0123194	0.029
4.7704	0.021	0.0123523	0.029
4.777	0.021	0.0123745	0.029
4.7836	0.021	0.0123783	0.029
4.7902	0.021	0.0123869	0.03
4.7968	0.021	0.0123873	0.03
4.8034	0.021	0.0124154	0.03
4.81	0.021	0.0124172	0.03
4.8166	0.021	0.0124216	0.03
4.8232	0.021	0.0124397	0.03
4.8298	0.021	0.0124505	0.03
4.8364	0.021	0.0124632	0.03
4.843	0.021	0.0124692	0.03
4.8496	0.021	0.0125003	0.03
4.8562	0.021	0.0125142	0.03
4.8628	0.021	0.0125156	0.03
4.8694	0.021	0.0125315	0.03
4.876	0.021	0.0125706	0.03
4.8826	0.021	0.0125861	0.03
4.8892	0.022	0.0125865	0.03
4.8958	0.022	0.0126134	0.03
4.9023	0.022	0.0126322	0.03
4.9089	0.022	0.0126351	0.03
4.9155	0.022	0.012642	0.03
4.9221	0.022	0.0126546	0.03
4.9287	0.022	0.0126739	0.03
4.9353	0.022	0.0126979	0.03
4.9419	0.022	0.012699	0.03
4.9485	0.022	0.0127172	0.03
4.9551	0.022	0.0127268	0.03
4.9617	0.022	0.0127524	0.03
4.9683	0.022	0.0127583	0.03
4.9749	0.022	0.0127656	0.03
4.9815	0.022	0.0127799	0.03
4.9881	0.022	0.0127898	0.03
4.9947	0.022	0.0127993	0.03
5.0013	0.022	0.0128015	0.03
5.0079	0.022	0.0128264	0.03
5.0145	0.022	0.0128865	0.03
5.0211	0.022	0.012892	0.03
5.0277	0.022	0.0128961	0.03
5.0343	0.022	0.0129139	0.03
5.0409	0.022	0.0129319	0.03
5.0475	0.023	0.0129372	0.031
5.0541	0.023	0.0129412	0.031
5.0607	0.023	0.0129501	0.031
5.0673	0.023	0.0129597	0.031
5.0739	0.023	0.0129659	0.031
5.0805	0.023	0.0129991	0.031
5.0871	0.023	0.0130097	0.031
5.0937	0.023	0.0130332	0.031
5.1003	0.023	0.0130542	0.031
5.1069	0.023	0.0130565	0.031
5.1135	0.023	0.0130672	0.031
5.1201	0.023	0.0130772	0.031
5.1267	0.023	0.0130894	0.031
5.1333	0.023	0.0131229	0.031
5.1399	0.023	0.0131522	0.031
5.1465	0.023	0.0131615	0.031
5.1531	0.023	0.0131691	0.031
5.1597	0.023	0.0131808	0.031
5.1663	0.023	0.01319	0.031
5.1729	0.023	0.0132179	0.031
5.1795	0.023	0.0132314	0.031
5.1861	0.023	0.0132732	0.031
5.1927	0.023	0.0132923	0.031
5.1993	0.023	0.0133105	0.031
5.2059	0.024	0.0133221	0.031
5.2125	0.024	0.0133242	0.031
5.2191	0.024	0.0133342	0.031
5.2257	0.024	0.0133528	0.031
5.2323	0.024	0.0133777	0.031
5.2388	0.024	0.0134119	0.031
5.2454	0.024	0.0134223	0.031
5.252	0.024	0.0134247	0.031
5.2586	0.024	0.013438	0.031
5.2652	0.024	0.0134541	0.031
5.2718	0.024	0.0134725	0.031
5.2784	0.024	0.0134731	0.032
5.285	0.024	0.0134772	0.032
5.2916	0.024	0.0134787	0.032
5.2982	0.024	0.013481	0.032
5.3048	0.024	0.0135104	0.032
5.3114	0.024	0.0135438	0.032
5.318	0.024	0.0135952	0.032
5.3246	0.024	0.0136137	0.032
5.3312	0.024	0.0136318	0.032
5.3378	0.024	0.0136649	0.032
5.3444	0.024	0.0137033	0.032
5.351	0.024	0.0137438	0.032
5.3576	0.024	0.0137728	0.032
5.3642	0.024	0.0137945	0.032
5.3708	0.024	0.0138107	0.032
5.3774	0.025	0.0138328	0.032
5.384	0.025	0.0138373	0.032
5.3906	0.025	0.0138413	0.032
5.3972	0.025	0.0138534	0.032
5.4038	0.025	0.0138636	0.032
5.4104	0.025	0.0138688	0.032
5.417	0.025	0.0138752	0.032
5.4236	0.025	0.0138765	0.032
5.4302	0.025	0.0138773	0.032
5.4368	0.025	0.0138924	0.032
5.4434	0.025	0.0139063	0.032
5.45	0.025	0.0139117	0.032
5.4566	0.025	0.0139165	0.032
5.4632	0.025	0.0139231	0.032
5.4698	0.025	0.0139297	0.032
5.4764	0.025	0.0139396	0.032
5.483	0.025	0.0139506	0.032
5.4896	0.025	0.0139616	0.032
5.4962	0.025	0.0139804	0.032
5.5028	0.025	0.0139907	0.032
5.5094	0.025	0.0139964	0.032
5.516	0.025	0.0140169	0.032
5.5226	0.025	0.0140272	0.032
5.5292	0.025	0.0140478	0.032
5.5358	0.025	0.0140535	0.032
5.5424	0.025	0.0140852	0.033
5.549	0.025	0.0141003	0.033
5.5556	0.025	0.0141548	0.033
5.5622	0.025	0.0141579	0.033
5.5688	0.025	0.014164	0.033
5.5753	0.025	0.0141642	0.033
5.5819	0.026	0.0142079	0.033
5.5885	0.026	0.0142133	0.033
5.5951	0.026	0.0142456	0.033
5.6017	0.026	0.0142615	0.033
5.6083	0.026	0.0142686	0.033
5.6149	0.026	0.0142748	0.033
5.6215	0.026	0.0143029	0.033
5.6281	0.026	0.0143166	0.033
5.6347	0.026	0.014331	0.033
5.6413	0.026	0.0143313	0.033
5.6479	0.026	0.0143621	0.033
5.6545	0.026	0.0143751	0.033
5.6611	0.026	0.0143965	0.033
5.6677	0.026	0.0144509	0.033
5.6743	0.026	0.0144723	0.033
5.6809	0.026	0.0144938	0.033
5.6875	0.026	0.0145589	0.033
5.6941	0.026	0.0145614	0.033
5.7007	0.026	0.0145755	0.033
5.7073	0.026	0.0145973	0.033
5.7139	0.026	0.0146015	0.033
5.7205	0.026	0.0146344	0.033
5.7271	0.026	0.0146406	0.033
5.7337	0.026	0.0146699	0.033
5.7403	0.026	0.0147023	0.033
5.7469	0.026	0.0147043	0.033
5.7535	0.026	0.0147221	0.033
5.7601	0.026	0.0147227	0.033
5.7667	0.026	0.0147493	0.033
5.7733	0.027	0.0147637	0.033
5.7799	0.027	0.0148061	0.033
5.7865	0.027	0.0148285	0.033
5.7931	0.027	0.0148339	0.033
5.7997	0.027	0.0148628	0.033
5.8063	0.027	0.014935	0.033
5.8129	0.027	0.0149501	0.033
5.8195	0.027	0.0149513	0.033
5.8261	0.027	0.0149769	0.034
5.8327	0.027	0.0149798	0.034
5.8393	0.027	0.0149983	0.034
5.8459	0.027	0.0150237	0.034
5.8525	0.027	0.0150435	0.034
5.8591	0.027	0.0150438	0.034
5.8657	0.027	0.0150453	0.034
5.8723	0.027	0.0150745	0.034
5.8789	0.027	0.0151011	0.034
5.8855	0.027	0.0151086	0.034
5.8921	0.027	0.0151261	0.034
5.8987	0.027	0.0151465	0.034
5.9053	0.027	0.0151554	0.034
5.9119	0.027	0.0151913	0.034
5.9184	0.027	0.0152024	0.034
5.925	0.028	0.0152234	0.034
5.9316	0.028	0.0152273	0.034
5.9382	0.028	0.0152823	0.034
5.9448	0.028	0.0152936	0.034
5.9514	0.028	0.0152996	0.034
5.958	0.028	0.0153005	0.034
5.9646	0.028	0.0153222	0.034
5.9712	0.028	0.0153286	0.034
5.9778	0.028	0.0153408	0.034
5.9844	0.028	0.0153447	0.034
5.991	0.028	0.0153498	0.034
5.9976	0.028	0.0153609	0.034
6.0042	0.028	0.015368	0.034
6.0108	0.028	0.0153997	0.034
6.0174	0.028	0.0154135	0.034
6.024	0.028	0.0154554	0.035
6.0306	0.028	0.0154631	0.035
6.0372	0.028	0.0154836	0.035
6.0438	0.028	0.0154906	0.035
6.0504	0.028	0.0154975	0.035
6.057	0.028	0.0155542	0.035
6.0636	0.028	0.0155659	0.035
6.0702	0.028	0.0155984	0.035
6.0768	0.028	0.0156219	0.035
6.0834	0.028	0.0156292	0.035
6.09	0.028	0.0156465	0.035
6.0966	0.028	0.0156861	0.035
6.1032	0.028	0.0157101	0.035
6.1098	0.028	0.0157345	0.035
6.1164	0.028	0.0157552	0.035
6.123	0.028	0.0157805	0.035
6.1296	0.028	0.015813	0.035
6.1362	0.029	0.0158288	0.035
6.1428	0.029	0.0158377	0.035
6.1494	0.029	0.0158398	0.035
6.156	0.029	0.015872	0.035
6.1626	0.029	0.0158915	0.035
6.1692	0.029	0.015918	0.035
6.1758	0.029	0.0159635	0.035
6.1824	0.029	0.0160205	0.035
6.189	0.029	0.0160562	0.035
6.1956	0.029	0.0161033	0.035
6.2022	0.029	0.0161292	0.035
6.2088	0.029	0.0161356	0.035
6.2154	0.029	0.0161944	0.035
6.222	0.029	0.0162042	0.035
6.2286	0.029	0.0162136	0.035
6.2352	0.029	0.0162228	0.035
6.2418	0.029	0.0162447	0.035
6.2484	0.029	0.0162513	0.035
6.2549	0.029	0.0162674	0.035
6.2615	0.029	0.016274	0.036
6.2681	0.029	0.0163168	0.036
6.2747	0.029	0.0163246	0.036
6.2813	0.03	0.0163465	0.036
6.2879	0.03	0.0163761	0.036
6.2945	0.03	0.0163804	0.036
6.3011	0.03	0.0163869	0.036
6.3077	0.03	0.0164006	0.036
6.3143	0.03	0.0164241	0.036
6.3209	0.03	0.0164467	0.036
6.3275	0.03	0.0164763	0.036
6.3341	0.03	0.016484	0.036
6.3407	0.03	0.0164955	0.036
6.3473	0.03	0.0165223	0.036
6.3539	0.03	0.016613	0.036
6.3605	0.03	0.016615	0.036
6.3671	0.03	0.0166155	0.036
6.3737	0.03	0.0166356	0.036
6.3803	0.03	0.0166661	0.036
6.3869	0.03	0.0166774	0.036
6.3935	0.03	0.0166822	0.036
6.4001	0.03	0.0166879	0.036
6.4067	0.03	0.0167145	0.036
6.4133	0.03	0.0167279	0.036
6.4199	0.03	0.0167328	0.036
6.4265	0.03	0.0167802	0.036
6.4331	0.03	0.0167806	0.036
6.4397	0.03	0.0168036	0.036
6.4463	0.03	0.0168151	0.036
6.4529	0.03	0.0168218	0.036
6.4595	0.03	0.0168373	0.036
6.4661	0.03	0.0168484	0.036
6.4727	0.03	0.0168937	0.036
6.4793	0.03	0.0168978	0.036
6.4859	0.03	0.0169293	0.036
6.4925	0.03	0.0169318	0.036
6.4991	0.031	0.0169887	0.036
6.5057	0.031	0.016996	0.036
6.5123	0.031	0.0170234	0.036
6.5189	0.031	0.0170701	0.036
6.5255	0.031	0.017096	0.036
6.5321	0.031	0.0171139	0.036
6.5387	0.031	0.0171181	0.036
6.5453	0.031	0.0171453	0.036
6.5519	0.031	0.0171601	0.036
6.5585	0.031	0.0172073	0.036
6.5651	0.031	0.017221	0.036
6.5717	0.031	0.0172369	0.037
6.5783	0.031	0.017238	0.037
6.5849	0.031	0.0172585	0.037
6.5914	0.031	0.0172837	0.037
6.598	0.031	0.0172869	0.037
6.6046	0.031	0.017309	0.037
6.6112	0.031	0.0173478	0.037
6.6178	0.031	0.0173548	0.037
6.6244	0.031	0.0173976	0.037
6.631	0.031	0.0174229	0.037
6.6376	0.031	0.0174355	0.037
6.6442	0.031	0.0174378	0.037
6.6508	0.031	0.0174576	0.037
6.6574	0.031	0.0174654	0.037
6.664	0.031	0.0174833	0.037
6.6706	0.031	0.0174875	0.037
6.6772	0.031	0.0174879	0.037
6.6838	0.032	0.0174922	0.037
6.6904	0.032	0.0174929	0.037
6.697	0.032	0.0175109	0.037
6.7036	0.032	0.0175373	0.037
6.7102	0.032	0.0175713	0.037
6.7168	0.032	0.0175802	0.037
6.7234	0.032	0.0176776	0.037
6.73	0.032	0.0176892	0.037
6.7366	0.032	0.0177167	0.037
6.7432	0.032	0.0177516	0.037
6.7498	0.032	0.0177653	0.037
6.7564	0.032	0.0177841	0.037
6.763	0.032	0.0178077	0.037
6.7696	0.032	0.0178099	0.037
6.7762	0.032	0.0178128	0.037
6.7828	0.032	0.0178159	0.037
6.7894	0.032	0.017828	0.037
6.796	0.032	0.0178338	0.038
6.8026	0.032	0.0178566	0.038
6.8092	0.032	0.0178748	0.038
6.8158	0.032	0.0178865	0.038
6.8224	0.032	0.0179133	0.038
6.829	0.032	0.0179676	0.038
6.8356	0.032	0.0180234	0.038
6.8422	0.032	0.0180578	0.038
6.8488	0.032	0.018061	0.038
6.8554	0.032	0.0181151	0.038
6.862	0.033	0.0181167	0.038
6.8686	0.033	0.0181168	0.038
6.8752	0.033	0.0181266	0.038
6.8818	0.033	0.0181368	0.038
6.8884	0.033	0.0181502	0.038
6.895	0.033	0.0181765	0.038
6.9016	0.033	0.0182022	0.038
6.9082	0.033	0.0182226	0.038
6.9148	0.033	0.0182509	0.038
6.9214	0.033	0.0182531	0.038
6.9279	0.033	0.0182692	0.038
6.9345	0.033	0.0182855	0.038
6.9411	0.033	0.0183172	0.038
6.9477	0.033	0.0183324	0.038
6.9543	0.033	0.0183543	0.038
6.9609	0.033	0.0183711	0.038
6.9675	0.033	0.0183891	0.038
6.9741	0.033	0.0183914	0.038
6.9807	0.033	0.0183987	0.038
6.9873	0.033	0.0184145	0.038
6.9939	0.033	0.0184346	0.038
7.0005	0.033	0.0184382	0.038
7.0071	0.033	0.0185109	0.038
7.0137	0.033	0.0185334	0.038
7.0203	0.033	0.0186032	0.038
7.0269	0.033	0.0186094	0.038
7.0335	0.033	0.0186359	0.038
7.0401	0.033	0.0186701	0.038
7.0467	0.033	0.0186758	0.038
7.0533	0.033	0.0186783	0.038
7.0599	0.033	0.0186786	0.038
7.0665	0.033	0.0187184	0.038
7.0731	0.034	0.0187199	0.038
7.0797	0.034	0.0187312	0.038
7.0863	0.034	0.0187322	0.038
7.0929	0.034	0.0187346	0.038
7.0995	0.034	0.0187565	0.038
7.1061	0.034	0.0187577	0.039
7.1127	0.034	0.0187649	0.039
7.1193	0.034	0.0187659	0.039
7.1259	0.034	0.0187921	0.039
7.1325	0.034	0.0187961	0.039
7.1391	0.034	0.0188056	0.039
7.1457	0.034	0.0188226	0.039
7.1523	0.034	0.0188346	0.039
7.1589	0.034	0.0188471	0.039
7.1655	0.034	0.0188621	0.039
7.1721	0.034	0.0188918	0.039
7.1787	0.034	0.0188984	0.039
7.1853	0.034	0.018932	0.039
7.1919	0.034	0.0189361	0.039
7.1985	0.034	0.0189377	0.039
7.2051	0.034	0.0189662	0.039
7.2117	0.035	0.0189842	0.039
7.2183	0.035	0.018985	0.039
7.2249	0.035	0.0189922	0.039
7.2315	0.035	0.0190129	0.039
7.2381	0.035	0.0190217	0.039
7.2447	0.035	0.0190265	0.039
7.2513	0.035	0.0190273	0.039
7.2579	0.035	0.0190287	0.039
7.2644	0.035	0.0190537	0.04
7.271	0.035	0.0190537	0.04
7.2776	0.035	0.019129	0.04
7.2842	0.035	0.0191722	0.04
7.2908	0.035	0.0191723	0.04
7.2974	0.035	0.0191783	0.04
7.304	0.035	0.019182	0.04
7.3106	0.035	0.0192354	0.04
7.3172	0.035	0.0192925	0.04
7.3238	0.035	0.0193534	0.04
7.3304	0.035	0.0193605	0.04
7.337	0.035	0.0193823	0.04
7.3436	0.035	0.0193958	0.04
7.3502	0.035	0.0194131	0.04
7.3568	0.036	0.0194262	0.04
7.3634	0.036	0.0194354	0.04
7.37	0.036	0.0194427	0.04
7.3766	0.036	0.0194464	0.04
7.3832	0.036	0.0194774	0.04
7.3898	0.036	0.019483	0.04
7.3964	0.036	0.0195068	0.04
7.403	0.036	0.0195275	0.04
7.4096	0.036	0.0195879	0.04
7.4162	0.036	0.0195897	0.04
7.4228	0.036	0.0196009	0.04
7.4294	0.036	0.0196208	0.04
7.436	0.036	0.0196318	0.04
7.4426	0.036	0.0197136	0.04
7.4492	0.036	0.019723	0.04
7.4558	0.036	0.0197324	0.04
7.4624	0.036	0.0197473	0.04
7.469	0.036	0.0197598	0.04
7.4756	0.036	0.0197646	0.04
7.4822	0.036	0.0197751	0.04
7.4888	0.036	0.0197752	0.04
7.4954	0.036	0.0198263	0.04
7.502	0.036	0.0198371	0.041
7.5086	0.037	0.0199309	0.041
7.5152	0.037	0.0199512	0.041
7.5218	0.037	0.0199641	0.041
7.5284	0.037	0.0199812	0.041
7.535	0.037	0.0199866	0.041
7.5416	0.037	0.0199938	0.041
7.5482	0.037	0.0200169	0.041
7.5548	0.037	0.0200371	0.041
7.5614	0.037	0.0200459	0.041
7.568	0.037	0.0200558	0.041
7.5746	0.037	0.0200585	0.041
7.5812	0.037	0.0200679	0.041
7.5878	0.037	0.0200772	0.041
7.5944	0.037	0.0200874	0.041
7.601	0.037	0.0201077	0.041
7.6075	0.037	0.0201104	0.041
7.6141	0.037	0.0201618	0.041
7.6207	0.037	0.0201872	0.041
7.6273	0.037	0.0202052	0.041
7.6339	0.037	0.020264	0.041
7.6405	0.037	0.0202791	0.041
7.6471	0.037	0.0202826	0.041
7.6537	0.037	0.0203011	0.041
7.6603	0.038	0.0203195	0.041
7.6669	0.038	0.0203655	0.041
7.6735	0.038	0.0203892	0.041
7.6801	0.038	0.0204727	0.041
7.6867	0.038	0.0205495	0.041
7.6933	0.038	0.0205656	0.041
7.6999	0.038	0.0205703	0.041
7.7065	0.038	0.020622	0.041
7.7131	0.038	0.0206307	0.041
7.7197	0.038	0.0206323	0.041
7.7263	0.038	0.0206659	0.041
7.7329	0.038	0.0206783	0.041
7.7395	0.038	0.0206823	0.042
7.7461	0.038	0.020757	0.042
7.7527	0.038	0.0207846	0.042
7.7593	0.038	0.0207875	0.042
7.7659	0.038	0.0207886	0.042
7.7725	0.038	0.0207958	0.042
7.7791	0.038	0.0208134	0.042
7.7857	0.038	0.0208142	0.042
7.7923	0.038	0.0208441	0.042
7.7989	0.038	0.0208669	0.042
7.8055	0.038	0.0208804	0.042
7.8121	0.038	0.0208807	0.042
7.8187	0.038	0.020885	0.042
7.8253	0.038	0.0208967	0.042
7.8319	0.038	0.0208994	0.042
7.8385	0.038	0.0208997	0.042
7.8451	0.039	0.0209019	0.042
7.8517	0.039	0.0209232	0.042
7.8583	0.039	0.0209382	0.042
7.8649	0.039	0.0209546	0.042
7.8715	0.039	0.0209604	0.042
7.8781	0.039	0.0209754	0.042
7.8847	0.039	0.0210072	0.042
7.8913	0.039	0.0210135	0.042
7.8979	0.039	0.0210305	0.042
7.9045	0.039	0.021032	0.042
7.9111	0.039	0.0210525	0.042
7.9177	0.039	0.0210862	0.042
7.9243	0.039	0.0211032	0.042
7.9309	0.039	0.021105	0.042
7.9375	0.039	0.0211574	0.042
7.944	0.039	0.021161	0.042
7.9506	0.039	0.0212255	0.042
7.9572	0.039	0.0212547	0.042
7.9638	0.039	0.0212558	0.042
7.9704	0.039	0.0212757	0.042
7.977	0.039	0.0213162	0.042
7.9836	0.039	0.021322	0.042
7.9902	0.039	0.0213299	0.043
7.9968	0.039	0.02133	0.043
8.0034	0.039	0.0213801	0.043
8.01	0.039	0.0214128	0.043
8.0166	0.039	0.0214193	0.043
8.0232	0.039	0.0214393	0.043
8.0298	0.039	0.0214406	0.043
8.0364	0.039	0.0214593	0.043
8.043	0.039	0.0215204	0.043
8.0496	0.04	0.0216194	0.043
8.0562	0.04	0.0216373	0.043
8.0628	0.04	0.0216502	0.043
8.0694	0.04	0.021656	0.043
8.076	0.04	0.0216657	0.043
8.0826	0.04	0.0216723	0.043
8.0892	0.04	0.0217445	0.043
8.0958	0.04	0.0218272	0.043
8.1024	0.04	0.0218341	0.043
8.109	0.04	0.02184	0.043
8.1156	0.04	0.0218985	0.043
8.1222	0.04	0.0219007	0.043
8.1288	0.04	0.0219025	0.043
8.1354	0.04	0.0219466	0.043
8.142	0.04	0.0219546	0.043
8.1486	0.04	0.0219565	0.043
8.1552	0.04	0.0219758	0.043
8.1618	0.04	0.021986	0.043
8.1684	0.04	0.0220065	0.043
8.175	0.04	0.022008	0.043
8.1816	0.04	0.0220211	0.043
8.1882	0.04	0.022023	0.043
8.1948	0.04	0.0220316	0.043
8.2014	0.04	0.0220355	0.043
8.208	0.04	0.0220375	0.043
8.2146	0.04	0.0220409	0.043
8.2212	0.04	0.0221162	0.043
8.2278	0.04	0.0221319	0.043
8.2344	0.04	0.0221549	0.043
8.241	0.04	0.0222017	0.043
8.2476	0.04	0.0222361	0.043
8.2542	0.04	0.0222656	0.043
8.2608	0.04	0.0222747	0.043
8.2674	0.04	0.0222918	0.043
8.274	0.041	0.0223059	0.043
8.2805	0.041	0.0223113	0.043
8.2871	0.041	0.0223351	0.043
8.2937	0.041	0.022373	0.043
8.3003	0.041	0.0224155	0.043
8.3069	0.041	0.0224191	0.043
8.3135	0.041	0.022423	0.044
8.3201	0.041	0.0224258	0.044
8.3267	0.041	0.0224631	0.044
8.3333	0.041	0.0224727	0.044
8.3399	0.041	0.0225017	0.044
8.3465	0.041	0.0225205	0.044
8.3531	0.041	0.0225407	0.044
8.3597	0.041	0.0225657	0.044
8.3663	0.041	0.0225936	0.044
8.3729	0.041	0.0226371	0.044
8.3795	0.041	0.0226398	0.044
8.3861	0.041	0.022645	0.044
8.3927	0.041	0.022647	0.044
8.3993	0.041	0.0226599	0.044
8.4059	0.041	0.0226773	0.044
8.4125	0.041	0.0226887	0.044
8.4191	0.041	0.0227108	0.044
8.4257	0.041	0.0227766	0.044
8.4323	0.041	0.0227853	0.044
8.4389	0.041	0.0228093	0.044
8.4455	0.041	0.0228145	0.044
8.4521	0.041	0.022845	0.044
8.4587	0.041	0.0228767	0.044
8.4653	0.041	0.0228795	0.044
8.4719	0.041	0.0229195	0.044
8.4785	0.041	0.0229332	0.044
8.4851	0.041	0.0229734	0.044
8.4917	0.041	0.0229944	0.044
8.4983	0.041	0.0230282	0.044
8.5049	0.041	0.0230353	0.044
8.5115	0.041	0.0230401	0.044
8.5181	0.042	0.0230632	0.044
8.5247	0.042	0.0230751	0.044
8.5313	0.042	0.0230857	0.044
8.5379	0.042	0.0230933	0.044
8.5445	0.042	0.0230957	0.044
8.5511	0.042	0.0231236	0.044
8.5577	0.042	0.0231503	0.044
8.5643	0.042	0.0231552	0.045
8.5709	0.042	0.0231642	0.045
8.5775	0.042	0.0231945	0.045
8.5841	0.042	0.0233772	0.045
8.5907	0.042	0.0234037	0.045
8.5973	0.042	0.0234051	0.045
8.6039	0.042	0.0234284	0.045
8.6105	0.042	0.0234405	0.045
8.617	0.042	0.0234766	0.045
8.6236	0.042	0.0234768	0.045
8.6302	0.042	0.0234815	0.045
8.6368	0.042	0.0235055	0.045
8.6434	0.042	0.0235157	0.045
8.65	0.042	0.0235262	0.045
8.6566	0.043	0.023529	0.045
8.6632	0.043	0.0235295	0.045
8.6698	0.043	0.0235513	0.045
8.6764	0.043	0.0235562	0.045
8.683	0.043	0.0235576	0.045
8.6896	0.043	0.0235616	0.045
8.6962	0.043	0.0235641	0.045
8.7028	0.043	0.0235997	0.045
8.7094	0.043	0.0236332	0.045
8.716	0.043	0.0236741	0.045
8.7226	0.043	0.0237727	0.045
8.7292	0.043	0.0237778	0.045
8.7358	0.043	0.0237808	0.045
8.7424	0.043	0.0238026	0.045
8.749	0.043	0.0238696	0.045
8.7556	0.043	0.0239103	0.045
8.7622	0.043	0.0239396	0.045
8.7688	0.043	0.0240477	0.045
8.7754	0.043	0.0240604	0.045
8.782	0.043	0.0240935	0.045
8.7886	0.043	0.024112	0.045
8.7952	0.043	0.0241149	0.045
8.8018	0.043	0.0241165	0.045
8.8084	0.043	0.0241396	0.045
8.815	0.043	0.0241511	0.045
8.8216	0.043	0.0241525	0.045
8.8282	0.043	0.0242154	0.046
8.8348	0.043	0.0242154	0.046
8.8414	0.043	0.0242203	0.046
8.848	0.043	0.0242266	0.046
8.8546	0.043	0.0242329	0.046
8.8612	0.043	0.0242375	0.046
8.8678	0.043	0.0242518	0.046
8.8744	0.043	0.0242724	0.046
8.881	0.043	0.0242856	0.046
8.8876	0.043	0.0242866	0.046
8.8942	0.044	0.0243137	0.046
8.9008	0.044	0.0243392	0.046
8.9074	0.044	0.0243445	0.046
8.914	0.044	0.024355	0.046
8.9206	0.044	0.024361	0.046
8.9272	0.044	0.0243611	0.046
8.9338	0.044	0.0244137	0.046
8.9404	0.044	0.0244164	0.046
8.947	0.044	0.02445	0.046
8.9535	0.044	0.0244587	0.046
8.9601	0.044	0.0244706	0.046
8.9667	0.044	0.024472	0.046
8.9733	0.044	0.0244835	0.046
8.9799	0.044	0.024486	0.046
8.9865	0.044	0.0244986	0.046
8.9931	0.044	0.0245428	0.046
8.9997	0.044	0.0245559	0.046
9.0063	0.044	0.0245681	0.046
9.0129	0.044	0.0245944	0.046
9.0195	0.044	0.0245976	0.046
9.0261	0.044	0.0246004	0.046
9.0327	0.044	0.0246386	0.046
9.0393	0.044	0.024646	0.046
9.0459	0.044	0.0246623	0.046
9.0525	0.044	0.024667	0.046
9.0591	0.045	0.0246982	0.046
9.0657	0.045	0.0247062	0.047
9.0723	0.045	0.0247276	0.047
9.0789	0.045	0.0247286	0.047
9.0855	0.045	0.0247293	0.047
9.0921	0.045	0.0247384	0.047
9.0987	0.045	0.0247461	0.047
9.1053	0.045	0.0247533	0.047
9.1119	0.045	0.0247635	0.047
9.1185	0.045	0.0247674	0.047
9.1251	0.045	0.0248074	0.047
9.1317	0.045	0.0248269	0.047
9.1383	0.045	0.0248564	0.047
9.1449	0.045	0.0248707	0.047
9.1515	0.045	0.0248979	0.047
9.1581	0.045	0.0249052	0.047
9.1647	0.045	0.0249157	0.047
9.1713	0.045	0.0249168	0.047
9.1779	0.045	0.0249181	0.047
9.1845	0.045	0.0249376	0.047
9.1911	0.045	0.024953	0.047
9.1977	0.045	0.0249658	0.047
9.2043	0.046	0.0249685	0.047
9.2109	0.046	0.0249731	0.047
9.2175	0.046	0.0249734	0.047
9.2241	0.046	0.0249744	0.047
9.2307	0.046	0.0249938	0.047
9.2373	0.046	0.0250045	0.047
9.2439	0.046	0.0250095	0.047
9.2505	0.046	0.0250192	0.047
9.2571	0.046	0.0250525	0.048
9.2637	0.046	0.0250573	0.048
9.2703	0.046	0.0250643	0.048
9.2769	0.046	0.0250721	0.048
9.2835	0.046	0.0250819	0.048
9.2901	0.046	0.025096	0.048
9.2966	0.046	0.0250973	0.048
9.3032	0.046	0.0251129	0.048
9.3098	0.046	0.0251486	0.048
9.3164	0.046	0.0251729	0.048
9.323	0.047	0.0251797	0.048
9.3296	0.047	0.0251825	0.048
9.3362	0.047	0.0252036	0.048
9.3428	0.047	0.0252059	0.048
9.3494	0.047	0.0252218	0.048
9.356	0.047	0.025223	0.048
9.3626	0.047	0.0252848	0.048
9.3692	0.047	0.0252912	0.048
9.3758	0.047	0.0252924	0.048
9.3824	0.047	0.025357	0.048
9.389	0.047	0.0253971	0.048
9.3956	0.047	0.0254031	0.048
9.4022	0.047	0.0254138	0.048
9.4088	0.047	0.0254171	0.048
9.4154	0.047	0.0254191	0.048
9.422	0.047	0.0254237	0.048
9.4286	0.047	0.0254593	0.048
9.4352	0.047	0.0254628	0.048
9.4418	0.047	0.0255018	0.048
9.4484	0.047	0.025531	0.048
9.455	0.047	0.0255342	0.048
9.4616	0.047	0.0255421	0.048
9.4682	0.047	0.0255673	0.048
9.4748	0.047	0.0255734	0.048
9.4814	0.047	0.0255907	0.048
9.488	0.047	0.0256015	0.049
9.4946	0.047	0.0256069	0.049
9.5012	0.047	0.0256184	0.049
9.5078	0.047	0.0256285	0.049
9.5144	0.047	0.0256309	0.049
9.521	0.048	0.0256735	0.049
9.5276	0.048	0.0257072	0.049
9.5342	0.048	0.0257117	0.049
9.5408	0.048	0.0257494	0.049
9.5474	0.048	0.0257617	0.049
9.554	0.048	0.0257675	0.049
9.5606	0.048	0.0257932	0.049
9.5672	0.048	0.0258267	0.049
9.5738	0.048	0.0258523	0.049
9.5804	0.048	0.0258658	0.049
9.587	0.048	0.0258761	0.049
9.5936	0.048	0.0258769	0.049
9.6002	0.048	0.0259129	0.049
9.6068	0.048	0.0259711	0.049
9.6134	0.048	0.0260235	0.049
9.62	0.048	0.026058	0.049
9.6266	0.048	0.0260755	0.049
9.6331	0.048	0.0260845	0.049
9.6397	0.048	0.0260945	0.049
9.6463	0.048	0.0260988	0.049
9.6529	0.048	0.0261312	0.049
9.6595	0.048	0.0261367	0.049
9.6661	0.048	0.0261589	0.049
9.6727	0.048	0.0261694	0.049
9.6793	0.048	0.0261846	0.049
9.6859	0.048	0.0262205	0.049
9.6925	0.048	0.0262305	0.049
9.6991	0.048	0.0262567	0.049
9.7057	0.048	0.0263204	0.049
9.7123	0.048	0.0263523	0.049
9.7189	0.048	0.026372	0.049
9.7255	0.048	0.0263843	0.049
9.7321	0.048	0.0264073	0.049
9.7387	0.048	0.0264295	0.049
9.7453	0.048	0.0264413	0.049
9.7519	0.048	0.0264753	0.049
9.7585	0.048	0.0264992	0.049
9.7651	0.048	0.0265447	0.049
9.7717	0.048	0.0265623	0.049
9.7783	0.048	0.0266098	0.049
9.7849	0.048	0.0266228	0.049
9.7915	0.048	0.0266281	0.049
9.7981	0.049	0.026661	0.049
9.8047	0.049	0.026681	0.049
9.8113	0.049	0.0267151	0.05
9.8179	0.049	0.0267774	0.05
9.8245	0.049	0.026804	0.05
9.8311	0.049	0.0268246	0.05
9.8377	0.049	0.0268318	0.05
9.8443	0.049	0.0268418	0.05
9.8509	0.049	0.0268475	0.05
9.8575	0.049	0.0268585	0.05
9.8641	0.049	0.0269614	0.05
9.8707	0.049	0.0269789	0.05
9.8773	0.049	0.0270299	0.05
9.8839	0.049	0.0270612	0.05
9.8905	0.049	0.0270711	0.05
9.8971	0.049	0.0271016	0.05
9.9037	0.049	0.0271051	0.05
9.9103	0.049	0.0271135	0.05
9.9169	0.049	0.0271732	0.05
9.9235	0.049	0.0271754	0.05
9.9301	0.049	0.0271895	0.05
9.9367	0.049	0.0272159	0.05
9.9433	0.049	0.0272165	0.05
9.9499	0.049	0.0272174	0.05
9.9565	0.049	0.0272618	0.05
9.9631	0.049	0.0272647	0.05
9.9696	0.049	0.0272647	0.05
9.9762	0.05	0.0272682	0.05
9.9828	0.05	0.027297	0.05
9.9894	0.05	0.0273029	0.05
9.996	0.05	0.0273157	0.05
10.0026	0.05	0.0273253	0.05
10.0092	0.05	0.0273572	0.05
10.0158	0.05	0.0273638	0.05
10.0224	0.05	0.0274054	0.05
10.029	0.05	0.0274424	0.05
10.0356	0.05	0.0275602	0.051
10.0422	0.05	0.0275714	0.051
10.0488	0.05	0.0275725	0.051
10.0554	0.05	0.0275982	0.051
10.062	0.05	0.0276969	0.051
10.0686	0.05	0.0277129	0.051
10.0752	0.05	0.0277506	0.051
10.0818	0.05	0.0277952	0.051
10.0884	0.05	0.0278418	0.051
10.095	0.05	0.0278678	0.051
10.1016	0.05	0.0279936	0.051
10.1082	0.05	0.0280328	0.051
10.1148	0.05	0.0280418	0.051
10.1214	0.05	0.0280903	0.051
10.128	0.05	0.0280912	0.051
10.1346	0.05	0.0280926	0.051
10.1412	0.05	0.0281248	0.051
10.1478	0.05	0.0281842	0.051
10.1544	0.05	0.028205	0.051
10.161	0.05	0.0282517	0.051
10.1676	0.05	0.0282685	0.051
10.1742	0.05	0.0282793	0.051
10.1808	0.05	0.0283041	0.051
10.1874	0.05	0.0283741	0.051
10.194	0.05	0.0283797	0.051
10.2006	0.051	0.0284061	0.051
10.2072	0.051	0.0284496	0.051
10.2138	0.051	0.0284607	0.051
10.2204	0.051	0.0285084	0.051
10.227	0.051	0.0285159	0.051
10.2336	0.051	0.0285259	0.051
10.2402	0.051	0.0285364	0.051
10.2468	0.051	0.0285643	0.051
10.2534	0.051	0.0285706	0.051
10.26	0.051	0.0285883	0.051
10.2666	0.051	0.0285972	0.051
10.2732	0.051	0.0286495	0.051
10.2798	0.051	0.0286639	0.051
10.2864	0.051	0.0286778	0.051
10.293	0.051	0.0286831	0.051
10.2996	0.051	0.0287674	0.051
10.3061	0.051	0.0287881	0.051
10.3127	0.051	0.0288334	0.051
10.3193	0.051	0.0288618	0.051
10.3259	0.051	0.0288641	0.051
10.3325	0.051	0.0288665	0.051
10.3391	0.051	0.0289013	0.051
10.3457	0.051	0.0289078	0.051
10.3523	0.051	0.0289106	0.052
10.3589	0.051	0.0289119	0.052
10.3655	0.051	0.0289406	0.052
10.3721	0.051	0.028981	0.052
10.3787	0.051	0.0290064	0.052
10.3853	0.052	0.0290452	0.052
10.3919	0.052	0.029068	0.052
10.3985	0.052	0.0290743	0.052
10.4051	0.052	0.0290933	0.052
10.4117	0.052	0.0291011	0.052
10.4183	0.052	0.029107	0.052
10.4249	0.052	0.0291092	0.052
10.4315	0.052	0.0291717	0.052
10.4381	0.052	0.0291948	0.052
10.4447	0.052	0.0291985	0.052
10.4513	0.052	0.0292098	0.052
10.4579	0.052	0.0292565	0.052
10.4645	0.052	0.02928	0.052
10.4711	0.052	0.0292945	0.052
10.4777	0.052	0.0292964	0.052
10.4843	0.052	0.0293178	0.052
10.4909	0.052	0.0293514	0.052
10.4975	0.052	0.0293622	0.052
10.5041	0.052	0.0293656	0.052
10.5107	0.052	0.0293688	0.052
10.5173	0.052	0.0294344	0.052
10.5239	0.052	0.0294562	0.052
10.5305	0.052	0.0294574	0.052
10.5371	0.052	0.0294633	0.052
10.5437	0.052	0.0294775	0.052
10.5503	0.052	0.029524	0.052
10.5569	0.052	0.0295811	0.052
10.5635	0.053	0.029586	0.052
10.5701	0.053	0.0295935	0.052
10.5767	0.053	0.0297217	0.052
10.5833	0.053	0.0297303	0.053
10.5899	0.053	0.0297591	0.053
10.5965	0.053	0.0297641	0.053
10.6031	0.053	0.0297772	0.053
10.6097	0.053	0.0298373	0.053
10.6163	0.053	0.0298692	0.053
10.6229	0.053	0.029905	0.053
10.6295	0.053	0.0299823	0.053
10.6361	0.053	0.0299944	0.053
10.6426	0.053	0.0300295	0.053
10.6492	0.053	0.0300638	0.053
10.6558	0.053	0.0300656	0.053
10.6624	0.053	0.0300684	0.053
10.669	0.053	0.0300754	0.053
10.6756	0.053	0.0301093	0.053
10.6822	0.053	0.0301186	0.053
10.6888	0.053	0.0301712	0.053
10.6954	0.053	0.0302406	0.053
10.702	0.053	0.0302484	0.053
10.7086	0.053	0.0302591	0.053
10.7152	0.053	0.0302749	0.053
10.7218	0.053	0.0302824	0.053
10.7284	0.053	0.030297	0.053
10.735	0.053	0.0303028	0.053
10.7416	0.053	0.0303113	0.053
10.7482	0.053	0.0303696	0.053
10.7548	0.053	0.0303981	0.053
10.7614	0.053	0.0304008	0.053
10.768	0.053	0.0304317	0.053
10.7746	0.053	0.030436	0.053
10.7812	0.053	0.0304486	0.053
10.7878	0.054	0.0304705	0.053
10.7944	0.054	0.0304913	0.053
10.801	0.054	0.0305358	0.053
10.8076	0.054	0.0305423	0.053
10.8142	0.054	0.030606	0.053
10.8208	0.054	0.0306187	0.053
10.8274	0.054	0.0306203	0.053
10.834	0.054	0.0306246	0.053
10.8406	0.054	0.0306256	0.053
10.8472	0.054	0.0306788	0.053
10.8538	0.054	0.030695	0.053
10.8604	0.054	0.0307208	0.053
10.867	0.054	0.0307331	0.053
10.8736	0.054	0.0307649	0.053
10.8802	0.054	0.0308436	0.054
10.8868	0.054	0.0308685	0.054
10.8934	0.054	0.0308777	0.054
10.9	0.054	0.030883	0.054
10.9066	0.054	0.0309123	0.054
10.9132	0.054	0.0309279	0.054
10.9198	0.054	0.030959	0.054
10.9264	0.054	0.0309751	0.054
10.933	0.054	0.0309801	0.054
10.9396	0.054	0.0310014	0.054
10.9462	0.054	0.0310134	0.054
10.9528	0.054	0.0310232	0.054
10.9594	0.054	0.0310737	0.054
10.966	0.054	0.0311134	0.054
10.9726	0.054	0.0311909	0.054
10.9792	0.054	0.0312038	0.054
10.9857	0.054	0.0312211	0.054
10.9923	0.054	0.0312229	0.054
10.9989	0.054	0.0312375	0.054
11.0055	0.054	0.0312395	0.054
11.0121	0.054	0.0312703	0.054
11.0187	0.054	0.0313131	0.054
11.0253	0.054	0.0313157	0.054
11.0319	0.055	0.0313193	0.054
11.0385	0.055	0.0313333	0.054
11.0451	0.055	0.0313345	0.054
11.0517	0.055	0.0313397	0.054
11.0583	0.055	0.0313698	0.054
11.0649	0.055	0.0314119	0.054
11.0715	0.055	0.0314267	0.054
11.0781	0.055	0.0314703	0.054
11.0847	0.055	0.0314868	0.054
11.0913	0.055	0.0314887	0.054
11.0979	0.055	0.031491	0.054
11.1045	0.055	0.0314966	0.054
11.1111	0.055	0.0315003	0.054
11.1177	0.055	0.0315158	0.054
11.1243	0.055	0.0315213	0.054
11.1309	0.055	0.0315489	0.054
11.1375	0.055	0.0315655	0.054
11.1441	0.055	0.0315872	0.054
11.1507	0.055	0.0316435	0.054
11.1573	0.055	0.0316522	0.054
11.1639	0.055	0.0316632	0.054
11.1705	0.055	0.0316633	0.054
11.1771	0.055	0.0316738	0.055
11.1837	0.055	0.0317266	0.055
11.1903	0.055	0.0317433	0.055
11.1969	0.055	0.031799	0.055
11.2035	0.055	0.0318002	0.055
11.2101	0.055	0.0318024	0.055
11.2167	0.055	0.0318095	0.055
11.2233	0.055	0.031812	0.055
11.2299	0.055	0.0318414	0.055
11.2365	0.056	0.0318708	0.055
11.2431	0.056	0.0318785	0.055
11.2497	0.056	0.0319069	0.055
11.2563	0.056	0.0319248	0.055
11.2629	0.056	0.0319568	0.055
11.2695	0.056	0.0320041	0.055
11.2761	0.056	0.0320139	0.055
11.2827	0.056	0.032089	0.055
11.2893	0.056	0.0321001	0.055
11.2959	0.056	0.032106	0.055
11.3025	0.056	0.0321357	0.055
11.3091	0.056	0.0321528	0.055
11.3157	0.056	0.0321569	0.055
11.3222	0.056	0.0321655	0.055
11.3288	0.056	0.032187	0.055
11.3354	0.056	0.0322074	0.055
11.342	0.056	0.0322208	0.055
11.3486	0.056	0.0322647	0.055
11.3552	0.056	0.0322965	0.055
11.3618	0.056	0.0322979	0.055
11.3684	0.056	0.0323116	0.055
11.375	0.056	0.0323487	0.055
11.3816	0.056	0.0323504	0.055
11.3882	0.056	0.0323845	0.055
11.3948	0.056	0.0323933	0.055
11.4014	0.056	0.0323988	0.056
11.408	0.057	0.0324072	0.056
11.4146	0.057	0.0324276	0.056
11.4212	0.057	0.0324426	0.056
11.4278	0.057	0.0324757	0.056
11.4344	0.057	0.0324871	0.056
11.441	0.057	0.0325249	0.056
11.4476	0.057	0.032546	0.056
11.4542	0.057	0.0325625	0.056
11.4608	0.057	0.0326071	0.056
11.4674	0.057	0.032617	0.056
11.474	0.057	0.0326319	0.056
11.4806	0.057	0.0326474	0.056
11.4872	0.057	0.0326678	0.056
11.4938	0.057	0.0326847	0.056
11.5004	0.057	0.0326936	0.056
11.507	0.057	0.032726	0.056
11.5136	0.057	0.0327585	0.056
11.5202	0.057	0.0327621	0.056
11.5268	0.057	0.032831	0.056
11.5334	0.057	0.0328486	0.056
11.54	0.057	0.0328774	0.056
11.5466	0.057	0.0329227	0.056
11.5532	0.057	0.0329401	0.056
11.5598	0.057	0.0329636	0.056
11.5664	0.057	0.0330251	0.056
11.573	0.057	0.0331135	0.056
11.5796	0.057	0.0331138	0.056
11.5862	0.057	0.0331216	0.056
11.5928	0.058	0.0331508	0.056
11.5994	0.058	0.0331765	0.056
11.606	0.058	0.0332112	0.056
11.6126	0.058	0.0332197	0.056
11.6192	0.058	0.0332338	0.056
11.6258	0.058	0.0332447	0.056
11.6324	0.058	0.0332636	0.056
11.639	0.058	0.0332653	0.056
11.6456	0.058	0.0332725	0.056
11.6522	0.058	0.0332896	0.057
11.6587	0.058	0.0333109	0.057
11.6653	0.058	0.0333183	0.057
11.6719	0.058	0.0333538	0.057
11.6785	0.058	0.0333718	0.057
11.6851	0.058	0.0333966	0.057
11.6917	0.058	0.0333973	0.057
11.6983	0.058	0.0334488	0.057
11.7049	0.058	0.0334608	0.057
11.7115	0.058	0.0334815	0.057
11.7181	0.058	0.0335081	0.057
11.7247	0.058	0.0335315	0.057
11.7313	0.058	0.033549	0.057
11.7379	0.058	0.0336242	0.057
11.7445	0.058	0.033631	0.057
11.7511	0.058	0.0336799	0.057
11.7577	0.058	0.0336839	0.057
11.7643	0.058	0.0336932	0.057
11.7709	0.059	0.0337447	0.057
11.7775	0.059	0.0337454	0.057
11.7841	0.059	0.0337674	0.057
11.7907	0.059	0.033778	0.057
11.7973	0.059	0.0338	0.057
11.8039	0.059	0.033805	0.057
11.8105	0.059	0.033873	0.057
11.8171	0.059	0.0338982	0.057
11.8237	0.059	0.0339062	0.057
11.8303	0.059	0.0339304	0.057
11.8369	0.059	0.0339551	0.057
11.8435	0.059	0.0339765	0.058
11.8501	0.059	0.0340042	0.058
11.8567	0.059	0.0340455	0.058
11.8633	0.059	0.0340582	0.058
11.8699	0.059	0.0340628	0.058
11.8765	0.059	0.0340683	0.058
11.8831	0.059	0.0341832	0.058
11.8897	0.059	0.034202	0.058
11.8963	0.059	0.0342132	0.058
11.9029	0.059	0.0342847	0.058
11.9095	0.059	0.0343252	0.058
11.9161	0.059	0.0343348	0.058
11.9227	0.06	0.0343496	0.058
11.9293	0.06	0.0343605	0.058
11.9359	0.06	0.0343939	0.058
11.9425	0.06	0.0344154	0.058
11.9491	0.06	0.0344349	0.058
11.9557	0.06	0.0344354	0.058
11.9623	0.06	0.0344373	0.058
11.9689	0.06	0.0344508	0.058
11.9755	0.06	0.034469	0.058
11.9821	0.06	0.0344901	0.058
11.9887	0.06	0.0345247	0.058
11.9952	0.06	0.0345373	0.058
12.0018	0.06	0.03454	0.058
12.0084	0.06	0.0345427	0.058
12.015	0.06	0.0346115	0.058
12.0216	0.06	0.0346163	0.058
12.0282	0.06	0.034654	0.058
12.0348	0.06	0.0346977	0.058
12.0414	0.06	0.0347867	0.058
12.048	0.06	0.0348345	0.058
12.0546	0.06	0.0348505	0.058
12.0612	0.06	0.0348691	0.058
12.0678	0.06	0.0348874	0.058
12.0744	0.06	0.0348929	0.058
12.081	0.06	0.034898	0.058
12.0876	0.06	0.0349138	0.058
12.0942	0.06	0.0349303	0.058
12.1008	0.06	0.0349409	0.058
12.1074	0.06	0.034949	0.058
12.114	0.06	0.0349923	0.058
12.1206	0.06	0.0350188	0.058
12.1272	0.06	0.0350642	0.059
12.1338	0.06	0.035128	0.059
12.1404	0.06	0.035163	0.059
12.147	0.06	0.0351659	0.059
12.1536	0.06	0.035181	0.059
12.1602	0.06	0.0351846	0.059
12.1668	0.061	0.0351874	0.059
12.1734	0.061	0.0352179	0.059
12.18	0.061	0.0352203	0.059
12.1866	0.061	0.0352345	0.059
12.1932	0.061	0.0352817	0.059
12.1998	0.061	0.0352948	0.059
12.2064	0.061	0.0353124	0.059
12.213	0.061	0.0353179	0.059
12.2196	0.061	0.0353293	0.059
12.2262	0.061	0.0354018	0.059
12.2328	0.061	0.035412	0.059
12.2394	0.061	0.0354401	0.059
12.246	0.061	0.0354562	0.059
12.2526	0.061	0.0354665	0.059
12.2592	0.061	0.0355246	0.059
12.2658	0.061	0.0356096	0.059
12.2724	0.061	0.0356233	0.059
12.279	0.061	0.0356478	0.059
12.2856	0.061	0.0356596	0.059
12.2922	0.061	0.0356658	0.059
12.2988	0.061	0.0356685	0.059
12.3054	0.061	0.0356761	0.059
12.312	0.061	0.0357103	0.059
12.3186	0.061	0.0357756	0.059
12.3252	0.061	0.0358	0.059
12.3317	0.061	0.0358023	0.059
12.3383	0.061	0.035809	0.059
12.3449	0.061	0.0358277	0.059
12.3515	0.061	0.0358294	0.059
12.3581	0.061	0.0358368	0.059
12.3647	0.061	0.0358595	0.059
12.3713	0.061	0.0359324	0.059
12.3779	0.061	0.0359403	0.059
12.3845	0.062	0.0359722	0.059
12.3911	0.062	0.0359791	0.06
12.3977	0.062	0.0359975	0.06
12.4043	0.062	0.0360142	0.06
12.4109	0.062	0.0360347	0.06
12.4175	0.062	0.0360396	0.06
12.4241	0.062	0.0360402	0.06
12.4307	0.062	0.036049	0.06
12.4373	0.062	0.036077	0.06
12.4439	0.062	0.0360893	0.06
12.4505	0.062	0.0361105	0.06
12.4571	0.062	0.0361147	0.06
12.4637	0.062	0.0361504	0.06
12.4703	0.062	0.0361636	0.06
12.4769	0.062	0.0361779	0.06
12.4835	0.062	0.0361904	0.06
12.4901	0.062	0.0362362	0.06
12.4967	0.062	0.0362496	0.06
12.5033	0.062	0.0362549	0.06
12.5099	0.062	0.0362695	0.06
12.5165	0.062	0.0362705	0.06
12.5231	0.062	0.0362719	0.06
12.5297	0.062	0.0362739	0.06
12.5363	0.062	0.0362952	0.06
12.5429	0.062	0.0362967	0.06
12.5495	0.062	0.0363015	0.06
12.5561	0.062	0.0363019	0.06
12.5627	0.062	0.036335	0.06
12.5693	0.062	0.0363647	0.06
12.5759	0.062	0.0363701	0.06
12.5825	0.062	0.036393	0.06
12.5891	0.062	0.0364086	0.06
12.5957	0.062	0.0364339	0.06
12.6023	0.062	0.0365159	0.06
12.6089	0.062	0.0365322	0.06
12.6155	0.062	0.0365511	0.06
12.6221	0.062	0.0366009	0.06
12.6287	0.062	0.0366016	0.06
12.6353	0.062	0.0366307	0.06
12.6419	0.062	0.0366469	0.06
12.6485	0.062	0.0366514	0.06
12.6551	0.062	0.0366714	0.06
12.6617	0.062	0.0366805	0.06
12.6683	0.063	0.0366884	0.06
12.6748	0.063	0.0367125	0.06
12.6814	0.063	0.0367263	0.06
12.688	0.063	0.0367298	0.06
12.6946	0.063	0.0367315	0.06
12.7012	0.063	0.0367389	0.06
12.7078	0.063	0.0368087	0.06
12.7144	0.063	0.0368262	0.061
12.721	0.063	0.0368281	0.061
12.7276	0.063	0.0368436	0.061
12.7342	0.063	0.0368461	0.061
12.7408	0.063	0.0368881	0.061
12.7474	0.063	0.0368911	0.061
12.754	0.063	0.0368914	0.061
12.7606	0.063	0.0369256	0.061
12.7672	0.063	0.0369364	0.061
12.7738	0.063	0.0369387	0.061
12.7804	0.063	0.0369436	0.061
12.787	0.063	0.0369499	0.061
12.7936	0.063	0.0369599	0.061
12.8002	0.063	0.0369864	0.061
12.8068	0.063	0.0369881	0.061
12.8134	0.063	0.036998	0.061
12.82	0.063	0.0370143	0.061
12.8266	0.063	0.0370723	0.061
12.8332	0.063	0.0371841	0.061
12.8398	0.063	0.0372191	0.061
12.8464	0.064	0.0373929	0.061
12.853	0.064	0.0374727	0.061
12.8596	0.064	0.0374739	0.061
12.8662	0.064	0.0375318	0.061
12.8728	0.064	0.0375464	0.061
12.8794	0.064	0.0375475	0.061
12.886	0.064	0.0375525	0.061
12.8926	0.064	0.0375684	0.061
12.8992	0.064	0.0375926	0.061
12.9058	0.064	0.0375927	0.061
12.9124	0.064	0.0376191	0.061
12.919	0.064	0.0376505	0.061
12.9256	0.064	0.0376812	0.061
12.9322	0.064	0.0377092	0.061
12.9388	0.064	0.0377238	0.061
12.9454	0.064	0.0377497	0.062
12.952	0.064	0.0377727	0.062
12.9586	0.064	0.0377812	0.062
12.9652	0.064	0.0378399	0.062
12.9718	0.064	0.0378455	0.062
12.9784	0.064	0.0378707	0.062
12.985	0.064	0.0378831	0.062
12.9916	0.064	0.0378926	0.062
12.9982	0.064	0.0379383	0.062
13.0048	0.065	0.0379746	0.062
13.0113	0.065	0.0380165	0.062
13.0179	0.065	0.0380391	0.062
13.0245	0.065	0.0380733	0.062
13.0311	0.065	0.0380896	0.062
13.0377	0.065	0.0380955	0.062
13.0443	0.065	0.0381154	0.062
13.0509	0.065	0.0381234	0.062
13.0575	0.065	0.0381376	0.062
13.0641	0.065	0.0381991	0.062
13.0707	0.065	0.0382137	0.062
13.0773	0.065	0.0382304	0.062
13.0839	0.065	0.0382432	0.062
13.0905	0.065	0.038253	0.062
13.0971	0.065	0.038302	0.062
13.1037	0.065	0.0383638	0.062
13.1103	0.065	0.0383762	0.062
13.1169	0.065	0.0383832	0.062
13.1235	0.065	0.0383958	0.062
13.1301	0.065	0.038401	0.062
13.1367	0.065	0.0384281	0.062
13.1433	0.065	0.0384323	0.062
13.1499	0.065	0.0384401	0.062
13.1565	0.065	0.0384435	0.062
13.1631	0.065	0.0384567	0.063
13.1697	0.065	0.0384764	0.063
13.1763	0.065	0.0384985	0.063
13.1829	0.065	0.0385442	0.063
[truncated: 13,158 more rows]

## Sheet: e
Percentage [%]	Capacity factor [-]_N117-2400_Nordex	Capacity factor [-]_capacity_factor_measured	Capacity factor [-]_SPC
0	0	0	0
0.014	0	0	0
0.0279	0	0	0
0.0419	0	0	0
0.0559	0	0	0
0.0698	0	0	0
0.0838	0	0	0
0.0978	0	0	0
0.1117	0	0	0
0.1257	0	0	0
0.1397	0	0	0
0.1536	0	0	0
0.1676	0	0	0
0.1816	0	0	0
0.1955	0	0	0
0.2095	0	0	0
0.2235	0	0	0
0.2374	0	0	0
0.2514	0	0	0
0.2654	0	0	0
0.2793	0	0	0
0.2933	0	0	0
0.3073	0	0	0
0.3212	0	0	0
0.3352	0	0	0
0.3492	0	0	0
0.3631	0	0	0
0.3771	0	0	0
0.3911	0	0	0
0.405	0	0	0
0.419	0	0	0
0.433	0	0	0
0.4469	0	0	0
0.4609	0	0	0
0.4749	0	0	0
0.4888	0	0	0
0.5028	0	0	0
0.5168	0	0	0
0.5307	0	0	0
0.5447	0	0	0
0.5587	0	0	0
0.5726	0	0	0
0.5866	0	0	0
0.6006	0	0	0
0.6145	0	0	0
0.6285	0	0	0
0.6425	0	0	0
0.6564	0	0	0
0.6704	0	0	0
0.6844	0	0	0
0.6983	0	0	0
0.7123	0	0	0
0.7263	0	0	0
0.7402	0	0	0
0.7542	0	0	0
0.7682	0	0	0
0.7821	0	0	0
0.7961	0	0	0
0.8101	0	0	0
0.824	0	0	0
0.838	0	0	0
0.852	0	0	0
0.8659	0	0	0
0.8799	0	0	0
0.8939	0	0	0
0.9078	0	0	0
0.9218	0	0	0
0.9358	0	0	0
0.9497	0	0	0
0.9637	0	0	0
0.9777	0	0	0
0.9916	0	0	0
1.0056	0	0	0
1.0196	0	0	0
1.0335	0	0	0
1.0475	0	0	0
1.0615	0	0	0
1.0754	0	0	0
1.0894	0	0	0
1.1034	0	0	0
1.1173	0	0	0
1.1313	0	0	0
1.1453	0	0	0
1.1592	0	0	0
1.1732	0	0	0
1.1872	0	0	0
1.2011	0	0	0
1.2151	0	0	0
1.2291	0	0	0
1.243	0	0	0
1.257	0	0	0
1.2709	0	0	0
1.2849	0	0	0
1.2989	0	0	0
1.3128	0	0	0
1.3268	0	0	0
1.3408	0	0	0
1.3547	0	0	0
1.3687	0	0	0
1.3827	0	0	0
1.3966	0	0	0
1.4106	0	0	0
1.4246	0	0	0
1.4385	0	0	0
1.4525	0	0	0
1.4665	0	0	0
1.4804	0	0	0
1.4944	0	0	0
1.5084	0	0	0
1.5223	0	0	0
1.5363	0	0	0
1.5503	0	0	0
1.5642	0	0	0
1.5782	0	0	0
1.5922	0	0	0
1.6061	0	0	0
1.6201	0	0	0
1.6341	0	0	0
1.648	0	0	0
1.662	0	0	0
1.676	0	0	0
1.6899	0	0	0
1.7039	0	0	0
1.7179	0	0	0
1.7318	0	0	0
1.7458	0	0	0
1.7598	0	0	0
1.7737	0	0	0
1.7877	0	0	0
1.8017	0	0	0
1.8156	0	0	0
1.8296	0	0	0
1.8436	0	0	0
1.8575	0	0	0
1.8715	0	0	0
1.8855	0	0	0
1.8994	0	0	0
1.9134	0	0	0
1.9274	0	0	0
1.9413	0	0	0
1.9553	0	0	0
1.9693	0	0	0.001
1.9832	0	0	0.001
1.9972	0	0	0.001
2.0112	0	0	0.001
2.0251	0	0	0.001
2.0391	0	0	0.001
2.0531	0	0	0.001
2.067	0	0	0.001
2.081	0	0	0.001
2.095	0	0	0.001
2.1089	0	0	0.001
2.1229	0	0	0.001
2.1369	0	0	0.001
2.1508	0	0	0.001
2.1648	0	0	0.001
2.1788	0	0	0.001
2.1927	0	0	0.001
2.2067	0	0	0.001
2.2207	0	0	0.001
2.2346	0	0	0.001
2.2486	0	0	0.001
2.2626	0	0	0.001
2.2765	0	0	0.001
2.2905	0	0	0.001
2.3045	0	0	0.001
2.3184	0	0	0.001
2.3324	0	0	0.001
2.3464	0	0	0.001
2.3603	0	0	0.001
2.3743	0	0	0.001
2.3883	0	0	0.001
2.4022	0	0	0.001
2.4162	0	0	0.001
2.4302	0	0	0.001
2.4441	0	0	0.001
2.4581	0	0	0.002
2.4721	0	0	0.002
2.486	0	0	0.002
2.5	0	0	0.002
2.514	0	0	0.002
2.5279	0	0	0.002
2.5419	0	0	0.002
2.5559	0	0	0.002
2.5698	0	0	0.002
2.5838	0	0	0.002
2.5978	0	0	0.002
2.6117	0	0	0.002
2.6257	0	0	0.002
2.6397	0	0	0.002
2.6536	0	0	0.002
2.6676	0	0	0.002
2.6816	0	0	0.002
2.6955	0	0	0.002
2.7095	0	0	0.002
2.7235	0	0	0.002
2.7374	0	0	0.002
2.7514	0	0	0.002
2.7654	0	0	0.002
2.7793	0	0	0.002
2.7933	0	0	0.002
2.8073	0	0	0.002
2.8212	0	0	0.002
2.8352	0	0	0.002
2.8492	0	0	0.002
2.8631	0	0	0.002
2.8771	0	0	0.002
2.8911	0	0	0.003
2.905	0	0	0.003
2.919	0	0	0.003
2.933	0	0	0.003
2.9469	0	0	0.003
2.9609	0	0	0.003
2.9749	0	0	0.003
2.9888	0	0	0.003
3.0028	0	0	0.003
3.0168	0	0	0.003
3.0307	0	0	0.003
3.0447	0	0	0.003
3.0587	0	0	0.003
3.0726	0	0	0.003
3.0866	0	0	0.003
3.1006	0	0	0.003
3.1145	0	0	0.003
3.1285	0	0	0.003
3.1425	0	0	0.003
3.1564	0	0	0.003
3.1704	0	0	0.003
3.1844	0	0	0.003
3.1983	0	0	0.003
3.2123	0	0	0.003
3.2263	0	0	0.003
3.2402	0	0	0.003
3.2542	0	0	0.003
3.2682	0	0	0.003
3.2821	0	0	0.003
3.2961	0	0	0.003
3.3101	0	0	0.003
3.324	0	0	0.003
3.338	0	0	0.003
3.352	0	0	0.003
3.3659	0	0	0.003
3.3799	0	0	0.003
3.3939	0	0	0.003
3.4078	0	0	0.003
3.4218	0	0	0.003
3.4358	0	0	0.003
3.4497	0	0	0.003
3.4637	0	0	0.003
3.4777	0	0	0.003
3.4916	0	0	0.003
3.5056	0	0	0.003
3.5196	0	0	0.003
3.5335	0	0	0.003
3.5475	0	0	0.003
3.5615	0	0	0.003
3.5754	0	0	0.003
3.5894	0	0	0.003
3.6034	0	0	0.003
3.6173	0	0	0.003
3.6313	0	0	0.003
3.6453	0	0	0.003
3.6592	0	0	0.003
3.6732	0	0	0.004
3.6872	0	0	0.004
3.7011	0	0	0.004
3.7151	0	0	0.004
3.7291	0	0	0.004
3.743	0	0	0.004
3.757	0	0	0.004
3.7709	0	0	0.004
3.7849	0	0	0.004
3.7989	0	0	0.004
3.8128	0	0	0.004
3.8268	0	0	0.004
3.8408	0	0	0.004
3.8547	0	0	0.004
3.8687	0	0	0.004
3.8827	0	0	0.004
3.8966	0	0	0.004
3.9106	0	0	0.004
3.9246	0	0	0.004
3.9385	0	0	0.004
3.9525	0	0	0.004
3.9665	0	0	0.004
3.9804	0	0	0.004
3.9944	0	0	0.004
4.0084	0	0	0.004
4.0223	0	0	0.004
4.0363	0	0	0.004
4.0503	0	0	0.004
4.0642	0	0	0.004
4.0782	0	0	0.004
4.0922	0	0	0.004
4.1061	0	0	0.004
4.1201	0	0	0.004
4.1341	0	0	0.004
4.148	0	0	0.004
4.162	0	0	0.004
4.176	0	0	0.004
4.1899	0	0	0.004
4.2039	0	0	0.004
4.2179	0	0	0.004
4.2318	0	0	0.004
4.2458	0	0	0.004
4.2598	0	0	0.004
4.2737	0	0	0.004
4.2877	0	0	0.004
4.3017	0	0	0.004
4.3156	0	0	0.004
4.3296	0	0	0.004
4.3436	0	0	0.004
4.3575	0	0	0.004
4.3715	0	0	0.004
4.3855	0.001	0	0.004
4.3994	0.001	0	0.004
4.4134	0.001	0	0.004
4.4274	0.001	0	0.004
4.4413	0.001	0	0.004
4.4553	0.001	0	0.004
4.4693	0.001	0	0.004
4.4832	0.001	0	0.004
4.4972	0.001	0	0.005
4.5112	0.001	0	0.005
4.5251	0.001	3.75e-06	0.005
4.5391	0.001	1.95833e-05	0.005
4.5531	0.001	4.04167e-05	0.005
4.567	0.001	4.125e-05	0.005
4.581	0.001	4.20833e-05	0.005
4.595	0.001	5.91667e-05	0.005
4.6089	0.001	7.66667e-05	0.005
4.6229	0.001	8e-05	0.005
4.6369	0.001	9.25e-05	0.005
4.6508	0.001	0.000137083	0.005
4.6648	0.001	0.000163333	0.005
4.6788	0.001	0.00016375	0.005
4.6927	0.001	0.000168333	0.005
4.7067	0.001	0.000174792	0.005
4.7207	0.001	0.000240417	0.005
4.7346	0.001	0.000268333	0.005
4.7486	0.001	0.000270833	0.005
4.7626	0.001	0.000287292	0.005
4.7765	0.001	0.000291528	0.005
4.7905	0.001	0.000327917	0.005
4.8045	0.001	0.000332083	0.005
4.8184	0.001	0.000350833	0.005
4.8324	0.001	0.000360625	0.005
4.8464	0.001	0.00042375	0.005
4.8603	0.001	0.000431875	0.005
4.8743	0.001	0.000450833	0.005
4.8883	0.001	0.000489583	0.005
4.9022	0.001	0.000497708	0.005
4.9162	0.001	0.000500833	0.005
4.9302	0.001	0.000523333	0.005
4.9441	0.001	0.000529583	0.005
4.9581	0.001	0.000578542	0.005
4.9721	0.001	0.000639271	0.005
4.986	0.001	0.0006725	0.005
5	0.001	0.000695417	0.005
5.014	0.001	0.0007575	0.005
5.0279	0.001	0.000784583	0.005
5.0419	0.001	0.000799583	0.005
5.0559	0.001	0.0008	0.005
5.0698	0.001	0.000802083	0.005
5.0838	0.001	0.000804583	0.005
5.0978	0.001	0.000809583	0.005
5.1117	0.001	0.000882917	0.005
5.1257	0.001	0.000887292	0.005
5.1397	0.001	0.000894583	0.005
5.1536	0.001	0.000895833	0.005
5.1676	0.001	0.00094625	0.005
5.1816	0.001	0.000961528	0.005
5.1955	0.001	0.000966667	0.005
5.2095	0.001	0.000970833	0.005
5.2235	0.001	0.00103208	0.005
5.2374	0.001	0.00105292	0.005
5.2514	0.001	0.00108583	0.005
5.2654	0.001	0.0010876	0.005
5.2793	0.001	0.00110222	0.005
5.2933	0.001	0.00110979	0.005
5.3073	0.001	0.00111125	0.005
5.3212	0.001	0.00111375	0.006
5.3352	0.001	0.00113604	0.006
5.3492	0.002	0.00114396	0.006
5.3631	0.002	0.00117063	0.006
5.3771	0.002	0.00117458	0.006
5.3911	0.002	0.00117625	0.006
5.405	0.002	0.00118417	0.006
5.419	0.002	0.0012325	0.006
5.433	0.002	0.00125819	0.006
5.4469	0.002	0.00127917	0.006
5.4609	0.002	0.00128333	0.006
5.4749	0.002	0.0012875	0.006
5.4888	0.002	0.00132573	0.006
5.5028	0.002	0.00132625	0.006
5.5168	0.002	0.0014575	0.006
5.5307	0.002	0.00151125	0.006
5.5447	0.002	0.00151667	0.006
5.5587	0.002	0.00155313	0.006
5.5726	0.002	0.00155937	0.006
5.5866	0.002	0.00156875	0.006
5.6006	0.002	0.00156917	0.006
5.6145	0.002	0.00160208	0.006
5.6285	0.002	0.001625	0.006
5.6425	0.002	0.00165458	0.006
5.6564	0.002	0.00169229	0.006
5.6704	0.002	0.00171125	0.006
5.6844	0.002	0.00171333	0.006
5.6983	0.002	0.00172125	0.006
5.7123	0.002	0.00173958	0.006
5.7263	0.002	0.00177	0.006
5.7402	0.002	0.00177611	0.006
5.7542	0.002	0.00178479	0.006
5.7682	0.002	0.00180986	0.006
5.7821	0.002	0.00182167	0.006
5.7961	0.002	0.00185188	0.006
5.8101	0.002	0.00185639	0.006
5.824	0.002	0.00186146	0.006
5.838	0.002	0.00192354	0.006
5.852	0.002	0.00193083	0.006
5.8659	0.002	0.00195417	0.006
5.8799	0.002	0.00197667	0.006
5.8939	0.002	0.00199625	0.006
5.9078	0.002	0.00201681	0.006
5.9218	0.002	0.00201792	0.006
5.9358	0.002	0.00205319	0.006
5.9497	0.002	0.00211167	0.006
5.9637	0.002	0.00211514	0.006
5.9777	0.002	0.00213808	0.006
5.9916	0.002	0.00216583	0.006
6.0056	0.002	0.00217208	0.006
6.0196	0.002	0.00235	0.006
6.0335	0.002	0.00237646	0.006
6.0475	0.002	0.00243431	0.006
6.0615	0.002	0.0024575	0.006
6.0754	0.002	0.00249479	0.006
6.0894	0.002	0.00251583	0.007
6.1034	0.002	0.00254083	0.007
6.1173	0.003	0.002543	0.007
6.1313	0.003	0.00258486	0.007
6.1453	0.003	0.00259472	0.007
6.1592	0.003	0.00260833	0.007
6.1732	0.003	0.00263083	0.007
6.1872	0.003	0.00264917	0.007
6.2011	0.003	0.00266042	0.007
6.2151	0.003	0.0027375	0.007
6.2291	0.003	0.00275042	0.007
6.243	0.003	0.00279875	0.007
6.257	0.003	0.00283806	0.007
6.2709	0.003	0.0028775	0.007
6.2849	0.003	0.00289208	0.007
6.2989	0.003	0.00289521	0.007
6.3128	0.003	0.0029	0.007
6.3268	0.003	0.00292531	0.007
6.3408	0.003	0.00293042	0.007
6.3547	0.003	0.00293167	0.007
6.3687	0.003	0.00295667	0.007
6.3827	0.003	0.00296778	0.007
6.3966	0.003	0.00299583	0.007
6.4106	0.003	0.00300812	0.007
6.4246	0.003	0.00306875	0.007
6.4385	0.003	0.00315	0.007
6.4525	0.003	0.00317125	0.007
6.4665	0.003	0.00318611	0.007
6.4804	0.003	0.00318917	0.007
6.4944	0.003	0.00318979	0.007
6.5084	0.003	0.00319042	0.007
6.5223	0.003	0.00319187	0.007
6.5363	0.003	0.00319458	0.007
6.5503	0.003	0.00320417	0.007
6.5642	0.003	0.00321458	0.007
6.5782	0.003	0.00323312	0.007
6.5922	0.003	0.00325562	0.007
6.6061	0.003	0.00327042	0.007
6.6201	0.003	0.00327958	0.007
6.6341	0.003	0.00328764	0.007
6.648	0.003	0.00339875	0.007
6.662	0.003	0.00341458	0.007
6.676	0.003	0.0034225	0.007
6.6899	0.003	0.00342528	0.007
6.7039	0.003	0.00342896	0.007
6.7179	0.003	0.00345542	0.007
6.7318	0.003	0.00345917	0.007
6.7458	0.003	0.00354583	0.007
6.7598	0.003	0.00355167	0.007
6.7737	0.003	0.00355389	0.007
6.7877	0.003	0.00360542	0.007
6.8017	0.004	0.00360646	0.008
6.8156	0.004	0.00363014	0.008
6.8296	0.004	0.003635	0.008
6.8436	0.004	0.00373271	0.008
6.8575	0.004	0.00374104	0.008
6.8715	0.004	0.00374667	0.008
6.8855	0.004	0.00377167	0.008
6.8994	0.004	0.00378069	0.008
6.9134	0.004	0.00380125	0.008
6.9274	0.004	0.00381757	0.008
6.9413	0.004	0.00382385	0.008
6.9553	0.004	0.00383333	0.008
6.9693	0.004	0.00383854	0.008
6.9832	0.004	0.00387208	0.008
6.9972	0.004	0.00387903	0.008
7.0112	0.004	0.00388333	0.008
7.0251	0.004	0.00390458	0.008
7.0391	0.004	0.00391514	0.008
7.0531	0.004	0.00396514	0.008
7.067	0.004	0.0039825	0.008
7.081	0.004	0.00401944	0.008
7.095	0.004	0.00402333	0.008
7.1089	0.004	0.00413198	0.008
7.1229	0.004	0.00415556	0.008
7.1369	0.004	0.00418819	0.008
7.1508	0.004	0.00419292	0.008
7.1648	0.004	0.00422625	0.008
7.1788	0.004	0.00424354	0.008
7.1927	0.004	0.00428875	0.008
7.2067	0.004	0.00431778	0.008
7.2207	0.004	0.00434479	0.008
7.2346	0.004	0.00448	0.008
7.2486	0.004	0.00450406	0.008
7.2626	0.004	0.00458042	0.008
7.2765	0.004	0.00459729	0.008
7.2905	0.004	0.00460333	0.008
7.3045	0.004	0.00460938	0.008
7.3184	0.004	0.00462139	0.008
7.3324	0.004	0.00466514	0.008
7.3464	0.004	0.00468396	0.008
7.3603	0.004	0.00469292	0.008
7.3743	0.004	0.00470646	0.008
7.3883	0.004	0.00470698	0.008
7.4022	0.004	0.00471993	0.008
7.4162	0.004	0.00472333	0.008
7.4302	0.004	0.00478438	0.008
7.4441	0.004	0.00478717	0.008
7.4581	0.004	0.004815	0.008
7.4721	0.004	0.00484056	0.008
7.486	0.005	0.0048626	0.008
7.5	0.005	0.00487625	0.008
7.514	0.005	0.0049425	0.009
7.5279	0.005	0.00498667	0.009
7.5419	0.005	0.00501375	0.009
7.5559	0.005	0.00501458	0.009
7.5698	0.005	0.00504194	0.009
7.5838	0.005	0.00504708	0.009
7.5978	0.005	0.00505208	0.009
7.6117	0.005	0.00505875	0.009
7.6257	0.005	0.00520187	0.009
7.6397	0.005	0.00524708	0.009
7.6536	0.005	0.00524792	0.009
7.6676	0.005	0.00526958	0.009
7.6816	0.005	0.00529417	0.009
7.6955	0.005	0.00530937	0.009
7.7095	0.005	0.00532333	0.009
7.7235	0.005	0.0053265	0.009
7.7374	0.005	0.005355	0.009
7.7514	0.005	0.00536042	0.009
7.7654	0.005	0.00537542	0.009
7.7793	0.005	0.00538875	0.009
7.7933	0.005	0.00541937	0.009
7.8073	0.005	0.00542028	0.009
7.8212	0.005	0.0054345	0.009
7.8352	0.005	0.00548292	0.009
7.8492	0.005	0.00549667	0.009
7.8631	0.005	0.00551736	0.009
7.8771	0.005	0.00556229	0.009
7.8911	0.005	0.00557681	0.009
7.905	0.005	0.00557833	0.009
7.919	0.005	0.00559375	0.009
7.933	0.005	0.00561385	0.009
7.9469	0.005	0.00562611	0.009
7.9609	0.005	0.00563354	0.009
7.9749	0.005	0.00563708	0.009
7.9888	0.005	0.00565875	0.009
8.0028	0.005	0.00566833	0.009
8.0168	0.005	0.00567	0.009
8.0307	0.005	0.00571125	0.009
8.0447	0.005	0.00572042	0.009
8.0587	0.005	0.005725	0.009
8.0726	0.005	0.00574042	0.009
8.0866	0.005	0.00576153	0.009
8.1006	0.005	0.00576448	0.009
8.1145	0.005	0.00578792	0.009
8.1285	0.005	0.00580729	0.009
8.1425	0.005	0.00585347	0.009
8.1564	0.005	0.00587469	0.009
8.1704	0.006	0.00591528	0.009
8.1844	0.006	0.00597823	0.009
8.1983	0.006	0.0060109	0.01
8.2123	0.006	0.0061075	0.01
8.2263	0.006	0.00614688	0.01
8.2402	0.006	0.00620056	0.01
8.2542	0.006	0.00621625	0.01
8.2682	0.006	0.00625917	0.01
8.2821	0.006	0.00627535	0.01
8.2961	0.006	0.00628646	0.01
8.3101	0.006	0.00631417	0.01
8.324	0.006	0.0063255	0.01
8.338	0.006	0.00632833	0.01
8.352	0.006	0.00632903	0.01
8.3659	0.006	0.00636708	0.01
8.3799	0.006	0.00636847	0.01
8.3939	0.006	0.00637271	0.01
8.4078	0.006	0.00637667	0.01
8.4218	0.006	0.00637854	0.01
8.4358	0.006	0.00640417	0.01
8.4497	0.006	0.00645267	0.01
8.4637	0.006	0.00648208	0.01
8.4777	0.006	0.00650389	0.01
8.4916	0.006	0.00658417	0.01
8.5056	0.006	0.00659217	0.01
8.5196	0.006	0.00661983	0.01
8.5335	0.006	0.00674198	0.01
8.5475	0.006	0.00676708	0.01
8.5615	0.006	0.00677667	0.01
8.5754	0.006	0.00678667	0.01
8.5894	0.006	0.00679625	0.01
8.6034	0.006	0.006815	0.01
8.6173	0.006	0.00686208	0.01
8.6313	0.006	0.00688142	0.01
8.6453	0.006	0.00690833	0.01
8.6592	0.006	0.00693563	0.01
8.6732	0.006	0.00693722	0.01
8.6872	0.006	0.0069375	0.01
8.7011	0.006	0.00698153	0.01
8.7151	0.006	0.00709729	0.01
8.7291	0.006	0.00712542	0.01
8.743	0.006	0.00714542	0.01
8.757	0.006	0.00721938	0.01
8.7709	0.006	0.0072225	0.01
8.7849	0.006	0.00725097	0.01
8.7989	0.007	0.00726333	0.01
8.8128	0.007	0.00729896	0.01
8.8268	0.007	0.00732111	0.01
8.8408	0.007	0.00732333	0.01
8.8547	0.007	0.00734208	0.011
8.8687	0.007	0.00735014	0.011
8.8827	0.007	0.00736507	0.011
8.8966	0.007	0.00741715	0.011
8.9106	0.007	0.00742292	0.011
8.9246	0.007	0.00743069	0.011
8.9385	0.007	0.00749764	0.011
8.9525	0.007	0.00752458	0.011
8.9665	0.007	0.00753188	0.011
8.9804	0.007	0.00753306	0.011
8.9944	0.007	0.00755146	0.011
9.0084	0.007	0.00762375	0.011
9.0223	0.007	0.00764069	0.011
9.0363	0.007	0.00766948	0.011
9.0503	0.007	0.00769521	0.011
9.0642	0.007	0.00774354	0.011
9.0782	0.007	0.00775167	0.011
9.0922	0.007	0.00776354	0.011
9.1061	0.007	0.00781229	0.011
9.1201	0.007	0.00786556	0.011
9.1341	0.007	0.00786925	0.011
9.148	0.007	0.00793889	0.011
9.162	0.007	0.00800333	0.011
9.176	0.007	0.00800486	0.011
9.1899	0.007	0.00805688	0.011
9.2039	0.007	0.00806458	0.011
9.2179	0.007	0.00812208	0.011
9.2318	0.007	0.00814333	0.011
9.2458	0.007	0.00816208	0.011
9.2598	0.007	0.00820056	0.011
9.2737	0.007	0.0082376	0.011
9.2877	0.007	0.00827764	0.011
9.3017	0.007	0.0082849	0.011
9.3156	0.007	0.00828931	0.011
9.3296	0.007	0.00831604	0.011
9.3436	0.007	0.00834292	0.011
9.3575	0.007	0.0083675	0.011
9.3715	0.007	0.00837042	0.011
9.3855	0.007	0.00837625	0.011
9.3994	0.007	0.00837951	0.011
9.4134	0.007	0.00838563	0.011
9.4274	0.007	0.00841569	0.011
9.4413	0.008	0.00844021	0.011
9.4553	0.008	0.00851125	0.011
9.4693	0.008	0.00851312	0.012
9.4832	0.008	0.00852208	0.012
9.4972	0.008	0.00854698	0.012
9.5112	0.008	0.00860833	0.012
9.5251	0.008	0.00864361	0.012
9.5391	0.008	0.00865927	0.012
9.5531	0.008	0.0086725	0.012
9.567	0.008	0.00870427	0.012
9.581	0.008	0.00876708	0.012
9.595	0.008	0.00876802	0.012
9.6089	0.008	0.00877375	0.012
9.6229	0.008	0.00882875	0.012
9.6369	0.008	0.00888701	0.012
9.6508	0.008	0.00897688	0.012
9.6648	0.008	0.00902563	0.012
9.6788	0.008	0.00903725	0.012
9.6927	0.008	0.00908708	0.012
9.7067	0.008	0.00909833	0.012
9.7207	0.008	0.00914175	0.012
9.7346	0.008	0.00921813	0.012
9.7486	0.008	0.00922972	0.012
9.7626	0.008	0.00923424	0.012
9.7765	0.008	0.00926354	0.012
9.7905	0.008	0.00927625	0.012
9.8045	0.008	0.00932908	0.012
9.8184	0.008	0.0093325	0.012
9.8324	0.008	0.00934743	0.012
9.8464	0.008	0.009385	0.012
9.8603	0.008	0.00940675	0.012
9.8743	0.009	0.00941208	0.012
9.8883	0.009	0.00942542	0.012
9.9022	0.009	0.0094635	0.012
9.9162	0.009	0.009484	0.012
9.9302	0.009	0.00954021	0.012
9.9441	0.009	0.00955317	0.012
9.9581	0.009	0.00958323	0.012
9.9721	0.009	0.00958375	0.012
9.986	0.009	0.00960146	0.012
10	0.009	0.00963604	0.013
10.014	0.009	0.00970986	0.013
10.0279	0.009	0.00971542	0.013
10.0419	0.009	0.00974722	0.013
10.0559	0.009	0.00975403	0.013
10.0698	0.009	0.00979868	0.013
10.0838	0.009	0.00981458	0.013
10.0978	0.009	0.00986594	0.013
10.1117	0.009	0.00999181	0.013
10.1257	0.009	0.0100325	0.013
10.1397	0.009	0.0100667	0.013
10.1536	0.009	0.0100981	0.013
10.1676	0.009	0.0101176	0.013
10.1816	0.009	0.0102122	0.013
10.1955	0.009	0.0102289	0.013
10.2095	0.009	0.0102416	0.013
10.2235	0.009	0.0102552	0.013
10.2374	0.009	0.0103	0.013
10.2514	0.009	0.0103292	0.013
10.2654	0.009	0.0103497	0.013
10.2793	0.009	0.0103517	0.013
10.2933	0.009	0.0103525	0.013
10.3073	0.01	0.0104177	0.013
10.3212	0.01	0.0104712	0.013
10.3352	0.01	0.010561	0.013
10.3492	0.01	0.0105697	0.013
10.3631	0.01	0.0106025	0.013
10.3771	0.01	0.0106388	0.013
10.3911	0.01	0.0106888	0.013
10.405	0.01	0.0107075	0.013
10.419	0.01	0.0107212	0.013
10.433	0.01	0.0107238	0.013
10.4469	0.01	0.0107326	0.013
10.4609	0.01	0.0107484	0.014
10.4749	0.01	0.0107654	0.014
10.4888	0.01	0.0107789	0.014
10.5028	0.01	0.0108029	0.014
10.5168	0.01	0.0108289	0.014
10.5307	0.01	0.010858	0.014
10.5447	0.01	0.0108583	0.014
10.5587	0.01	0.0108998	0.014
10.5726	0.01	0.0109181	0.014
10.5866	0.01	0.0109234	0.014
10.6006	0.01	0.0109263	0.014
10.6145	0.01	0.0109371	0.014
10.6285	0.01	0.0109637	0.014
10.6425	0.01	0.0109765	0.014
10.6564	0.01	0.0109829	0.014
10.6704	0.01	0.0109967	0.014
10.6844	0.01	0.0109976	0.014
10.6983	0.01	0.0110227	0.014
10.7123	0.01	0.0110618	0.014
10.7263	0.01	0.0111181	0.014
10.7402	0.011	0.0111356	0.014
10.7542	0.011	0.0111566	0.014
10.7682	0.011	0.0111821	0.014
10.7821	0.011	0.0112362	0.014
10.7961	0.011	0.0112779	0.014
10.8101	0.011	0.0113409	0.014
10.824	0.011	0.0113474	0.014
10.838	0.011	0.0113974	0.014
10.852	0.011	0.0114072	0.014
10.8659	0.011	0.0114217	0.014
10.8799	0.011	0.0114265	0.014
10.8939	0.011	0.0114282	0.014
10.9078	0.011	0.0114608	0.014
10.9218	0.011	0.011471	0.014
10.9358	0.011	0.011498	0.014
10.9497	0.011	0.0115167	0.014
10.9637	0.011	0.0115176	0.014
10.9777	0.011	0.0115187	0.014
10.9916	0.011	0.0115288	0.014
11.0056	0.011	0.0115619	0.014
11.0196	0.011	0.011599	0.014
11.0335	0.011	0.0116058	0.014
11.0475	0.011	0.0116064	0.014
11.0615	0.011	0.0116261	0.014
11.0754	0.011	0.0116373	0.015
11.0894	0.011	0.0116623	0.015
11.1034	0.011	0.0117649	0.015
11.1173	0.011	0.0117925	0.015
11.1313	0.011	0.0118317	0.015
11.1453	0.011	0.0118409	0.015
11.1592	0.011	0.0118679	0.015
11.1732	0.012	0.0119765	0.015
11.1872	0.012	0.0119869	0.015
11.2011	0.012	0.0119881	0.015
11.2151	0.012	0.0120038	0.015
11.2291	0.012	0.0120533	0.015
11.243	0.012	0.012057	0.015
11.257	0.012	0.0120675	0.015
11.2709	0.012	0.012118	0.015
11.2849	0.012	0.0121183	0.015
11.2989	0.012	0.012184	0.015
11.3128	0.012	0.0121913	0.015
11.3268	0.012	0.0122321	0.015
11.3408	0.012	0.0122371	0.015
11.3547	0.012	0.0122406	0.015
11.3687	0.012	0.0122512	0.015
11.3827	0.012	0.0123022	0.015
11.3966	0.012	0.0123058	0.015
11.4106	0.012	0.0124313	0.015
11.4246	0.012	0.0125212	0.015
11.4385	0.012	0.0125425	0.016
11.4525	0.012	0.0125463	0.016
11.4665	0.012	0.0125554	0.016
11.4804	0.012	0.0125776	0.016
11.4944	0.013	0.0125884	0.016
11.5084	0.013	0.0126208	0.016
11.5223	0.013	0.0126626	0.016
11.5363	0.013	0.0127349	0.016
11.5503	0.013	0.0127579	0.016
11.5642	0.013	0.0127601	0.016
11.5782	0.013	0.0127828	0.016
11.5922	0.013	0.0127901	0.016
11.6061	0.013	0.0128254	0.016
11.6201	0.013	0.0128636	0.016
11.6341	0.013	0.0128723	0.016
11.648	0.013	0.0128737	0.016
11.662	0.013	0.0128811	0.016
11.676	0.013	0.0128856	0.016
11.6899	0.013	0.0129635	0.016
11.7039	0.013	0.0130099	0.016
11.7179	0.013	0.0130377	0.016
11.7318	0.013	0.013095	0.016
11.7458	0.013	0.013119	0.016
11.7598	0.013	0.0131297	0.016
11.7737	0.013	0.013145	0.016
11.7877	0.013	0.0131857	0.016
11.8017	0.013	0.0132185	0.016
11.8156	0.013	0.01323	0.016
11.8296	0.013	0.0132472	0.016
11.8436	0.013	0.0134495	0.016
11.8575	0.014	0.0134703	0.017
11.8715	0.014	0.0134779	0.017
11.8855	0.014	0.0134926	0.017
11.8994	0.014	0.0135549	0.017
11.9134	0.014	0.0135641	0.017
11.9274	0.014	0.0136093	0.017
11.9413	0.014	0.0136786	0.017
11.9553	0.014	0.0136819	0.017
11.9693	0.014	0.0136908	0.017
11.9832	0.014	0.0137022	0.017
11.9972	0.014	0.0137095	0.017
12.0112	0.014	0.0137229	0.017
12.0251	0.014	0.013724	0.017
12.0391	0.014	0.0137732	0.017
12.0531	0.014	0.0138292	0.017
12.067	0.014	0.0138485	0.017
12.081	0.014	0.0138671	0.017
12.095	0.014	0.0138743	0.017
12.1089	0.014	0.0139196	0.017
12.1229	0.014	0.0139869	0.017
12.1369	0.014	0.0140733	0.017
12.1508	0.014	0.0140793	0.017
12.1648	0.014	0.014136	0.017
12.1788	0.014	0.0142233	0.017
12.1927	0.014	0.0142633	0.017
12.2067	0.014	0.0143026	0.017
12.2207	0.014	0.0143682	0.017
12.2346	0.014	0.014375	0.017
12.2486	0.014	0.0143997	0.017
12.2626	0.015	0.0144328	0.017
12.2765	0.015	0.0144642	0.017
12.2905	0.015	0.014469	0.017
12.3045	0.015	0.0145024	0.017
12.3184	0.015	0.0145049	0.017
12.3324	0.015	0.0145324	0.017
12.3464	0.015	0.0145688	0.017
12.3603	0.015	0.0145825	0.017
12.3743	0.015	0.0146057	0.017
12.3883	0.015	0.0146334	0.018
12.4022	0.015	0.0146631	0.018
12.4162	0.015	0.0146838	0.018
12.4302	0.015	0.0147195	0.018
12.4441	0.015	0.0147415	0.018
12.4581	0.015	0.0147778	0.018
12.4721	0.015	0.0147802	0.018
12.486	0.015	0.0148034	0.018
12.5	0.015	0.014865	0.018
12.514	0.015	0.0148854	0.018
12.5279	0.015	0.0148863	0.018
12.5419	0.015	0.0149279	0.018
12.5559	0.015	0.0149412	0.018
12.5698	0.015	0.0150008	0.018
12.5838	0.015	0.0150454	0.018
12.5978	0.015	0.0150744	0.018
12.6117	0.016	0.0150805	0.018
12.6257	0.016	0.0150817	0.018
12.6397	0.016	0.0150821	0.018
12.6536	0.016	0.0151274	0.018
12.6676	0.016	0.015157	0.018
12.6816	0.016	0.0151581	0.018
12.6955	0.016	0.0151996	0.018
12.7095	0.016	0.0152099	0.018
12.7235	0.016	0.0152132	0.018
12.7374	0.016	0.0152585	0.018
12.7514	0.016	0.0152766	0.018
12.7654	0.016	0.0152891	0.018
12.7793	0.016	0.0153008	0.018
12.7933	0.016	0.015387	0.019
12.8073	0.016	0.0154893	0.019
12.8212	0.016	0.0155283	0.019
12.8352	0.016	0.0155404	0.019
12.8492	0.016	0.0155429	0.019
12.8631	0.016	0.0156151	0.019
12.8771	0.016	0.0156454	0.019
12.8911	0.016	0.0157094	0.019
12.905	0.016	0.0157182	0.019
12.919	0.016	0.0157865	0.019
12.933	0.016	0.0158074	0.019
12.9469	0.016	0.0158698	0.019
12.9609	0.017	0.0158701	0.019
12.9749	0.017	0.0158812	0.019
12.9888	0.017	0.0159413	0.019
13.0028	0.017	0.0159572	0.019
13.0168	0.017	0.0160046	0.019
13.0307	0.017	0.0160476	0.019
13.0447	0.017	0.0160808	0.019
13.0587	0.017	0.0160829	0.019
13.0726	0.017	0.0160833	0.019
13.0866	0.017	0.0161283	0.019
13.1006	0.017	0.0161467	0.019
13.1145	0.017	0.0162079	0.019
13.1285	0.017	0.0162175	0.019
13.1425	0.017	0.0162179	0.019
13.1564	0.017	0.0162288	0.019
13.1704	0.017	0.0162618	0.019
13.1844	0.017	0.0162761	0.019
13.1983	0.017	0.0163226	0.019
13.2123	0.017	0.0163268	0.019
13.2263	0.017	0.0163438	0.019
13.2402	0.017	0.0163786	0.02
13.2542	0.017	0.0163805	0.02
13.2682	0.017	0.0164117	0.02
13.2821	0.017	0.0164537	0.02
13.2961	0.017	0.0164737	0.02
13.3101	0.018	0.0165522	0.02
13.324	0.018	0.0165585	0.02
13.338	0.018	0.0165658	0.02
13.352	0.018	0.0165765	0.02
13.3659	0.018	0.0166425	0.02
13.3799	0.018	0.0167088	0.02
13.3939	0.018	0.0167361	0.02
13.4078	0.018	0.0167776	0.02
13.4218	0.018	0.0168064	0.02
13.4358	0.018	0.016841	0.02
13.4497	0.018	0.0168435	0.02
13.4637	0.018	0.0168524	0.02
13.4777	0.018	0.0169214	0.02
13.4916	0.018	0.0169232	0.02
13.5056	0.018	0.0169572	0.02
13.5196	0.018	0.0169661	0.02
13.5335	0.018	0.0169954	0.02
13.5475	0.018	0.0170147	0.02
13.5615	0.018	0.0170282	0.02
13.5754	0.018	0.0170656	0.02
13.5894	0.018	0.0171187	0.02
13.6034	0.018	0.0171267	0.02
13.6173	0.018	0.0171721	0.02
13.6313	0.018	0.0171794	0.02
13.6453	0.018	0.0171898	0.02
13.6592	0.018	0.0172756	0.02
13.6732	0.018	0.0172989	0.02
13.6872	0.018	0.0173097	0.02
13.7011	0.018	0.0173302	0.02
13.7151	0.018	0.0173685	0.02
13.7291	0.018	0.0173989	0.02
13.743	0.018	0.0174203	0.02
13.757	0.018	0.0174676	0.02
13.7709	0.019	0.0174767	0.021
13.7849	0.019	0.0175007	0.021
13.7989	0.019	0.0175246	0.021
13.8128	0.019	0.0175504	0.021
13.8268	0.019	0.017579	0.021
13.8408	0.019	0.0175967	0.021
13.8547	0.019	0.0176497	0.021
13.8687	0.019	0.0176949	0.021
13.8827	0.019	0.0177098	0.021
13.8966	0.019	0.0177409	0.021
13.9106	0.019	0.017741	0.021
13.9246	0.019	0.0177712	0.021
13.9385	0.019	0.0178354	0.021
13.9525	0.019	0.0178533	0.021
13.9665	0.019	0.0178542	0.021
13.9804	0.019	0.0178557	0.021
13.9944	0.019	0.017867	0.021
14.0084	0.019	0.0179162	0.021
14.0223	0.019	0.0179624	0.021
14.0363	0.019	0.0179909	0.021
14.0503	0.019	0.0180275	0.021
14.0642	0.019	0.0180423	0.021
14.0782	0.019	0.0180437	0.021
14.0922	0.019	0.018066	0.021
14.1061	0.019	0.0181206	0.021
14.1201	0.019	0.0181234	0.021
14.1341	0.019	0.0181888	0.021
14.148	0.019	0.0182451	0.021
14.162	0.019	0.0184017	0.021
14.176	0.019	0.0184185	0.021
14.1899	0.019	0.0184451	0.021
14.2039	0.019	0.0184925	0.021
14.2179	0.019	0.0184959	0.021
14.2318	0.019	0.0185272	0.021
14.2458	0.019	0.0185412	0.021
14.2598	0.019	0.0185723	0.021
14.2737	0.02	0.0187565	0.021
14.2877	0.02	0.0187567	0.021
14.3017	0.02	0.0187714	0.021
14.3156	0.02	0.0188169	0.021
14.3296	0.02	0.0188211	0.022
14.3436	0.02	0.018825	0.022
14.3575	0.02	0.0188873	0.022
14.3715	0.02	0.01903	0.022
14.3855	0.02	0.0191304	0.022
14.3994	0.02	0.0191472	0.022
14.4134	0.02	0.019154	0.022
14.4274	0.02	0.0191872	0.022
14.4413	0.02	0.019191	0.022
14.4553	0.02	0.0192617	0.022
14.4693	0.02	0.0193112	0.022
14.4832	0.02	0.0193856	0.022
14.4972	0.02	0.0193948	0.022
14.5112	0.02	0.0194078	0.022
14.5251	0.02	0.0194087	0.022
14.5391	0.02	0.0194308	0.022
14.5531	0.02	0.0194579	0.022
14.567	0.02	0.0194719	0.022
14.581	0.021	0.0194785	0.022
14.595	0.021	0.0195147	0.022
14.6089	0.021	0.0195335	0.022
14.6229	0.021	0.01959	0.022
14.6369	0.021	0.0196468	0.022
14.6508	0.021	0.0196476	0.023
14.6648	0.021	0.0196584	0.023
14.6788	0.021	0.0196801	0.023
14.6927	0.021	0.019758	0.023
14.7067	0.021	0.0197615	0.023
14.7207	0.021	0.0197643	0.023
14.7346	0.021	0.0198054	0.023
14.7486	0.021	0.0198217	0.023
14.7626	0.021	0.0199138	0.023
14.7765	0.021	0.0199649	0.023
14.7905	0.021	0.0199657	0.023
14.8045	0.021	0.0199967	0.023
14.8184	0.021	0.0199981	0.023
14.8324	0.021	0.0200325	0.023
14.8464	0.021	0.0200483	0.023
14.8603	0.022	0.0200662	0.023
14.8743	0.022	0.0201146	0.023
14.8883	0.022	0.0201183	0.023
14.9022	0.022	0.0201274	0.023
14.9162	0.022	0.0201765	0.023
14.9302	0.022	0.0202206	0.023
14.9441	0.022	0.0202545	0.023
14.9581	0.022	0.0202568	0.023
14.9721	0.022	0.0202876	0.023
14.986	0.022	0.0203117	0.023
15	0.022	0.0203461	0.023
15.014	0.022	0.0204446	0.023
15.0279	0.022	0.0204471	0.023
15.0419	0.022	0.0204488	0.023
15.0559	0.022	0.0204987	0.023
15.0698	0.022	0.0205403	0.023
15.0838	0.022	0.0205486	0.023
15.0978	0.022	0.0205557	0.023
15.1117	0.022	0.0206215	0.023
15.1257	0.022	0.0206524	0.024
15.1397	0.022	0.0206695	0.024
15.1536	0.022	0.0206776	0.024
15.1676	0.022	0.0207118	0.024
15.1816	0.022	0.0207858	0.024
15.1955	0.022	0.0207917	0.024
15.2095	0.022	0.0208143	0.024
15.2235	0.022	0.0209535	0.024
15.2374	0.022	0.0209882	0.024
15.2514	0.022	0.0210119	0.024
15.2654	0.022	0.0210174	0.024
15.2793	0.022	0.0210646	0.024
15.2933	0.022	0.0210694	0.024
15.3073	0.022	0.0210766	0.024
15.3212	0.023	0.0210874	0.024
15.3352	0.023	0.0211006	0.024
15.3492	0.023	0.0212089	0.024
15.3631	0.023	0.021258	0.024
15.3771	0.023	0.0213004	0.024
15.3911	0.023	0.0213027	0.024
15.405	0.023	0.021304	0.024
15.419	0.023	0.0213157	0.024
15.433	0.023	0.0213281	0.024
15.4469	0.023	0.0213342	0.024
15.4609	0.023	0.021414	0.024
15.4749	0.023	0.0214254	0.025
15.4888	0.023	0.0214526	0.025
15.5028	0.023	0.0214533	0.025
15.5168	0.023	0.0214562	0.025
15.5307	0.024	0.0214874	0.025
15.5447	0.024	0.0215059	0.025
15.5587	0.024	0.0215417	0.025
15.5726	0.024	0.0215646	0.025
15.5866	0.024	0.0215781	0.025
15.6006	0.024	0.0215963	0.025
15.6145	0.024	0.0217129	0.025
15.6285	0.024	0.0217365	0.025
15.6425	0.024	0.0217891	0.025
15.6564	0.024	0.0218057	0.025
15.6704	0.024	0.0218402	0.025
15.6844	0.024	0.0219034	0.025
15.6983	0.024	0.021924	0.025
15.7123	0.024	0.0219247	0.025
15.7263	0.024	0.0219476	0.025
15.7402	0.024	0.0219519	0.025
15.7542	0.024	0.0219646	0.025
15.7682	0.024	0.0219857	0.025
15.7821	0.024	0.0219956	0.025
15.7961	0.024	0.0220225	0.025
15.8101	0.024	0.0220424	0.025
15.824	0.024	0.0220555	0.025
15.838	0.024	0.0220687	0.026
15.852	0.024	0.0220713	0.026
15.8659	0.024	0.0220877	0.026
15.8799	0.024	0.0220918	0.026
15.8939	0.024	0.0222628	0.026
15.9078	0.024	0.0222666	0.026
15.9218	0.024	0.0223162	0.026
15.9358	0.024	0.0223323	0.026
15.9497	0.024	0.0223326	0.026
15.9637	0.025	0.022375	0.026
15.9777	0.025	0.0224251	0.026
15.9916	0.025	0.0224397	0.026
16.0056	0.025	0.0225565	0.026
16.0196	0.025	0.0227094	0.026
16.0335	0.025	0.0227118	0.026
16.0475	0.025	0.0227377	0.026
16.0615	0.025	0.0227987	0.026
16.0754	0.025	0.022804	0.026
16.0894	0.025	0.0228075	0.026
16.1034	0.025	0.0228339	0.026
16.1173	0.025	0.02292	0.026
16.1313	0.025	0.0229574	0.026
16.1453	0.025	0.0229753	0.026
16.1592	0.025	0.023012	0.026
16.1732	0.025	0.0230564	0.026
16.1872	0.025	0.0230616	0.026
16.2011	0.025	0.0231011	0.026
16.2151	0.025	0.0231033	0.026
16.2291	0.025	0.0231897	0.026
16.243	0.025	0.0231988	0.026
16.257	0.025	0.0232402	0.026
16.2709	0.025	0.023296	0.026
16.2849	0.026	0.023327	0.027
16.2989	0.026	0.0233543	0.027
16.3128	0.026	0.0234362	0.027
16.3268	0.026	0.0234369	0.027
16.3408	0.026	0.0234545	0.027
16.3547	0.026	0.0234928	0.027
16.3687	0.026	0.0234969	0.027
16.3827	0.026	0.02352	0.027
16.3966	0.026	0.0235237	0.027
16.4106	0.026	0.0236281	0.027
16.4246	0.026	0.0236465	0.027
16.4385	0.026	0.0236781	0.027
16.4525	0.026	0.0236947	0.027
16.4665	0.026	0.0237058	0.027
16.4804	0.026	0.023778	0.027
16.4944	0.026	0.0238487	0.027
16.5084	0.026	0.0239143	0.027
16.5223	0.026	0.0239218	0.027
16.5363	0.026	0.0239642	0.027
16.5503	0.026	0.024064	0.027
16.5642	0.026	0.0240683	0.027
16.5782	0.027	0.0240867	0.027
16.5922	0.027	0.0240916	0.027
16.6061	0.027	0.024188	0.027
16.6201	0.027	0.0241926	0.028
16.6341	0.027	0.024209	0.028
16.648	0.027	0.0242954	0.028
16.662	0.027	0.0243094	0.028
16.676	0.027	0.024375	0.028
16.6899	0.027	0.024406	0.028
16.7039	0.027	0.0244898	0.028
16.7179	0.027	0.0245138	0.028
16.7318	0.027	0.0245584	0.028
16.7458	0.027	0.0246242	0.028
16.7598	0.027	0.0247075	0.028
16.7737	0.027	0.0247283	0.028
16.7877	0.027	0.024731	0.028
16.8017	0.027	0.0247583	0.028
16.8156	0.027	0.024774	0.028
16.8296	0.027	0.0247992	0.028
16.8436	0.027	0.024925	0.028
16.8575	0.028	0.0249408	0.028
16.8715	0.028	0.0249721	0.028
16.8855	0.028	0.0250027	0.028
16.8994	0.028	0.0250277	0.028
16.9134	0.028	0.0250425	0.028
16.9274	0.028	0.0251193	0.028
16.9413	0.028	0.0251329	0.029
16.9553	0.028	0.0251663	0.029
16.9693	0.028	0.0252181	0.029
16.9832	0.028	0.0252665	0.029
16.9972	0.028	0.0253042	0.029
17.0112	0.028	0.0253195	0.029
17.0251	0.028	0.0253663	0.029
17.0391	0.028	0.0254192	0.029
17.0531	0.028	0.0254978	0.029
17.067	0.028	0.0255409	0.029
17.081	0.028	0.0256303	0.029
17.095	0.028	0.0256406	0.029
17.1089	0.029	0.0257273	0.029
17.1229	0.029	0.025799	0.029
17.1369	0.029	0.0258501	0.029
17.1508	0.029	0.0260028	0.029
17.1648	0.029	0.0261244	0.029
17.1788	0.029	0.0261424	0.029
17.1927	0.029	0.0262568	0.029
17.2067	0.029	0.0262635	0.029
17.2207	0.029	0.0264015	0.029
17.2346	0.029	0.0264565	0.03
17.2486	0.029	0.0264612	0.03
17.2626	0.029	0.0265	0.03
17.2765	0.029	0.0265326	0.03
17.2905	0.029	0.0265718	0.03
17.3045	0.029	0.0265842	0.03
17.3184	0.029	0.0265913	0.03
17.3324	0.029	0.0265948	0.03
17.3464	0.03	0.0267087	0.03
17.3603	0.03	0.0267749	0.03
17.3743	0.03	0.026814	0.03
17.3883	0.03	0.0268284	0.03
17.4022	0.03	0.0268498	0.03
17.4162	0.03	0.0268567	0.03
17.4302	0.03	0.0268839	0.03
17.4441	0.03	0.0269068	0.03
17.4581	0.03	0.0269598	0.03
17.4721	0.03	0.0269599	0.03
17.486	0.03	0.027093	0.03
17.5	0.03	0.027114	0.03
17.514	0.03	0.0271625	0.03
17.5279	0.03	0.027203	0.03
17.5419	0.03	0.0272194	0.03
17.5559	0.03	0.0272831	0.03
17.5698	0.03	0.0273468	0.03
17.5838	0.03	0.0273665	0.03
17.5978	0.03	0.0273984	0.03
17.6117	0.03	0.027424	0.03
17.6257	0.03	0.0274663	0.03
17.6397	0.03	0.0276556	0.031
17.6536	0.03	0.0276579	0.031
17.6676	0.03	0.0277314	0.031
17.6816	0.03	0.0277319	0.031
17.6955	0.03	0.0277379	0.031
17.7095	0.03	0.0278246	0.031
17.7235	0.03	0.0278378	0.031
17.7374	0.03	0.0278442	0.031
17.7514	0.03	0.0279908	0.031
17.7654	0.03	0.0280342	0.031
17.7793	0.03	0.0280463	0.031
17.7933	0.03	0.028052	0.031
17.8073	0.03	0.0280947	0.031
17.8212	0.03	0.028141	0.031
17.8352	0.031	0.0281425	0.031
17.8492	0.031	0.0282679	0.031
17.8631	0.031	0.0283374	0.031
17.8771	0.031	0.0284025	0.031
17.8911	0.031	0.0284407	0.031
17.905	0.031	0.0284835	0.031
17.919	0.031	0.0285022	0.031
17.933	0.031	0.0285024	0.031
17.9469	0.031	0.0285175	0.031
17.9609	0.031	0.0287265	0.032
17.9749	0.031	0.0287472	0.032
17.9888	0.032	0.0287484	0.032
18.0028	0.032	0.0288975	0.032
18.0168	0.032	0.0289314	0.032
18.0307	0.032	0.0289708	0.032
18.0447	0.032	0.0290281	0.032
18.0587	0.032	0.0290432	0.032
18.0726	0.032	0.0291089	0.032
18.0866	0.032	0.0291313	0.032
18.1006	0.032	0.0291371	0.032
18.1145	0.032	0.029173	0.032
18.1285	0.032	0.029222	0.032
18.1425	0.032	0.0292842	0.032
18.1564	0.032	0.0293126	0.032
18.1704	0.032	0.0293226	0.032
18.1844	0.032	0.0293481	0.032
18.1983	0.032	0.0293634	0.032
18.2123	0.032	0.0293698	0.032
18.2263	0.032	0.0294156	0.032
18.2402	0.032	0.0294333	0.032
18.2542	0.032	0.0294953	0.032
18.2682	0.032	0.0295133	0.032
18.2821	0.032	0.0295142	0.032
18.2961	0.032	0.0295773	0.032
18.3101	0.032	0.029628	0.032
18.324	0.032	0.0298604	0.032
18.338	0.033	0.0299851	0.033
18.352	0.033	0.0300062	0.033
18.3659	0.033	0.0300544	0.033
18.3799	0.033	0.030096	0.033
18.3939	0.033	0.0301114	0.033
18.4078	0.033	0.0302589	0.033
18.4218	0.033	0.0302674	0.033
18.4358	0.033	0.0302838	0.033
18.4497	0.033	0.0302899	0.033
18.4637	0.033	0.0303741	0.033
18.4777	0.033	0.0303751	0.033
18.4916	0.033	0.0303752	0.033
18.5056	0.033	0.0303819	0.033
18.5196	0.033	0.0304597	0.033
18.5335	0.033	0.0305521	0.033
18.5475	0.033	0.0306609	0.033
18.5615	0.033	0.0306659	0.033
18.5754	0.033	0.0307017	0.033
18.5894	0.033	0.0307785	0.033
18.6034	0.033	0.0309798	0.033
18.6173	0.033	0.0310267	0.033
18.6313	0.033	0.0310328	0.033
18.6453	0.033	0.0310499	0.033
18.6592	0.033	0.0310723	0.033
18.6732	0.033	0.0311117	0.033
18.6872	0.033	0.0311264	0.033
18.7011	0.033	0.0313044	0.033
18.7151	0.034	0.0313848	0.033
18.7291	0.034	0.0313872	0.033
18.743	0.034	0.0314161	0.033
18.757	0.034	0.031456	0.033
18.7709	0.034	0.0314886	0.033
18.7849	0.034	0.0315326	0.034
18.7989	0.034	0.0315616	0.034
18.8128	0.034	0.0315622	0.034
18.8268	0.034	0.0316486	0.034
18.8408	0.034	0.031657	0.034
18.8547	0.034	0.031729	0.034
18.8687	0.034	0.0317296	0.034
18.8827	0.034	0.0317643	0.034
18.8966	0.034	0.0317904	0.034
18.9106	0.034	0.0318099	0.034
18.9246	0.034	0.0318862	0.034
18.9385	0.034	0.031939	0.034
18.9525	0.034	0.0319764	0.034
18.9665	0.034	0.031999	0.034
18.9804	0.034	0.0320103	0.034
18.9944	0.034	0.0320245	0.034
19.0084	0.035	0.0320265	0.034
19.0223	0.035	0.0320419	0.034
19.0363	0.035	0.0320621	0.035
19.0503	0.035	0.0320736	0.035
19.0642	0.035	0.0320752	0.035
19.0782	0.035	0.0321536	0.035
19.0922	0.035	0.0321966	0.035
19.1061	0.035	0.0322004	0.035
19.1201	0.035	0.0322199	0.035
19.1341	0.035	0.0322272	0.035
19.148	0.035	0.0322446	0.035
19.162	0.035	0.0322531	0.035
19.176	0.035	0.0322656	0.035
19.1899	0.035	0.0322765	0.035
19.2039	0.035	0.0323081	0.035
19.2179	0.035	0.0323447	0.035
19.2318	0.035	0.0323525	0.035
19.2458	0.035	0.0324879	0.035
19.2598	0.035	0.0325849	0.035
19.2737	0.035	0.0325864	0.035
19.2877	0.036	0.0326683	0.035
19.3017	0.036	0.0327323	0.035
19.3156	0.036	0.0327582	0.035
19.3296	0.036	0.0328031	0.035
19.3436	0.036	0.0328658	0.035
19.3575	0.036	0.0329594	0.035
19.3715	0.036	0.0330543	0.036
19.3855	0.036	0.0331178	0.036
19.3994	0.036	0.0331449	0.036
19.4134	0.036	0.0332096	0.036
19.4274	0.036	0.0332751	0.036
19.4413	0.036	0.0333515	0.036
19.4553	0.036	0.0333574	0.036
19.4693	0.036	0.0333587	0.036
19.4832	0.036	0.0333642	0.036
19.4972	0.036	0.0333924	0.036
19.5112	0.036	0.0334291	0.036
19.5251	0.036	0.033452	0.036
19.5391	0.036	0.0334582	0.036
19.5531	0.036	0.0335087	0.036
19.567	0.036	0.033536	0.036
19.581	0.036	0.0338165	0.036
19.595	0.036	0.0338426	0.036
19.6089	0.036	0.033861	0.036
19.6229	0.036	0.0339602	0.036
19.6369	0.036	0.0339674	0.036
19.6508	0.036	0.0340078	0.036
19.6648	0.037	0.0341324	0.036
19.6788	0.037	0.03414	0.036
19.6927	0.037	0.0342034	0.036
19.7067	0.037	0.0342231	0.036
19.7207	0.037	0.0342607	0.036
19.7346	0.037	0.0343385	0.036
19.7486	0.037	0.0343708	0.036
19.7626	0.037	0.034381	0.036
19.7765	0.037	0.0343835	0.036
19.7905	0.037	0.0343842	0.037
19.8045	0.037	0.0343953	0.037
19.8184	0.037	0.034397	0.037
19.8324	0.037	0.0344362	0.037
19.8464	0.037	0.0344476	0.037
19.8603	0.037	0.034493	0.037
19.8743	0.038	0.0345129	0.037
19.8883	0.038	0.0345939	0.037
19.9022	0.038	0.0346446	0.037
19.9162	0.038	0.0346454	0.037
19.9302	0.038	0.0346524	0.037
19.9441	0.038	0.0346637	0.037
19.9581	0.038	0.0346769	0.037
19.9721	0.038	0.0346911	0.037
19.986	0.038	0.0347828	0.037
20	0.038	0.0347862	0.037
20.014	0.038	0.0348239	0.037
20.0279	0.038	0.0348479	0.038
20.0419	0.038	0.0349124	0.038
20.0559	0.038	0.0349451	0.038
20.0698	0.038	0.0349521	0.038
20.0838	0.038	0.0349589	0.038
20.0978	0.038	0.0350018	0.038
20.1117	0.038	0.0350392	0.038
20.1257	0.038	0.0351272	0.038
20.1397	0.038	0.0352256	0.038
20.1536	0.038	0.035249	0.038
20.1676	0.038	0.0352635	0.038
20.1816	0.039	0.035315	0.038
20.1955	0.039	0.0353486	0.038
20.2095	0.039	0.0354433	0.038
20.2235	0.039	0.0355192	0.038
20.2374	0.039	0.0355346	0.038
20.2514	0.039	0.0355362	0.038
20.2654	0.039	0.0355642	0.038
20.2793	0.039	0.035626	0.038
20.2933	0.039	0.0356264	0.038
20.3073	0.039	0.035708	0.038
20.3212	0.039	0.0357132	0.038
20.3352	0.039	0.0357167	0.038
20.3492	0.039	0.0357771	0.038
20.3631	0.039	0.0357801	0.038
20.3771	0.039	0.0357907	0.038
20.3911	0.039	0.0358024	0.038
20.405	0.039	0.0358338	0.038
20.419	0.039	0.0359878	0.038
20.433	0.039	0.0360409	0.039
20.4469	0.039	0.0360851	0.039
20.4609	0.039	0.0360951	0.039
20.4749	0.039	0.0361333	0.039
20.4888	0.04	0.0361711	0.039
20.5028	0.04	0.0362019	0.039
20.5168	0.04	0.0362892	0.039
20.5307	0.04	0.0364388	0.039
20.5447	0.04	0.0364409	0.039
20.5587	0.04	0.0364669	0.039
20.5726	0.04	0.0365169	0.039
20.5866	0.04	0.0365943	0.039
20.6006	0.04	0.0366204	0.039
20.6145	0.04	0.0366994	0.039
20.6285	0.04	0.0367772	0.039
20.6425	0.04	0.0367972	0.039
20.6564	0.04	0.0368409	0.039
20.6704	0.04	0.0368558	0.039
20.6844	0.04	0.036874	0.039
20.6983	0.04	0.0369021	0.039
20.7123	0.04	0.0369967	0.039
20.7263	0.04	0.037067	0.039
20.7402	0.04	0.0370869	0.039
20.7542	0.04	0.0371037	0.039
20.7682	0.04	0.0372746	0.039
20.7821	0.04	0.0372883	0.04
20.7961	0.04	0.0373223	0.04
20.8101	0.04	0.0373857	0.04
20.824	0.04	0.037422	0.04
20.838	0.041	0.0374697	0.04
20.852	0.041	0.0375059	0.04
20.8659	0.041	0.0375153	0.04
20.8799	0.041	0.0375469	0.04
20.8939	0.041	0.0375964	0.04
20.9078	0.041	0.0375973	0.04
20.9218	0.041	0.0376642	0.04
20.9358	0.041	0.0378728	0.04
20.9497	0.041	0.0379047	0.04
20.9637	0.041	0.0379766	0.04
20.9777	0.041	0.0380167	0.04
20.9916	0.041	0.0380181	0.04
21.0056	0.041	0.0380448	0.04
21.0196	0.041	0.0380875	0.041
21.0335	0.041	0.0381353	0.041
21.0475	0.041	0.0381556	0.041
21.0615	0.041	0.0382031	0.041
21.0754	0.042	0.0382042	0.041
21.0894	0.042	0.0382264	0.041
21.1034	0.042	0.0382557	0.041
21.1173	0.042	0.0382848	0.041
21.1313	0.042	0.0383828	0.041
21.1453	0.042	0.0383908	0.041
21.1592	0.042	0.0384297	0.041
21.1732	0.042	0.0384758	0.041
21.1872	0.042	0.0384953	0.041
21.2011	0.042	0.0385683	0.041
21.2151	0.042	0.0385731	0.041
21.2291	0.042	0.0385797	0.041
21.243	0.042	0.0386332	0.041
21.257	0.042	0.0386696	0.041
21.2709	0.042	0.0388079	0.041
21.2849	0.042	0.0388691	0.041
21.2989	0.042	0.0389131	0.041
21.3128	0.042	0.0389487	0.041
21.3268	0.042	0.0389519	0.041
21.3408	0.042	0.0389613	0.042
21.3547	0.042	0.038982	0.042
21.3687	0.042	0.0390364	0.042
21.3827	0.042	0.0391192	0.042
21.3966	0.042	0.0391209	0.042
21.4106	0.042	0.0391515	0.042
21.4246	0.042	0.0393804	0.042
21.4385	0.043	0.0394027	0.042
21.4525	0.043	0.0394569	0.042
21.4665	0.043	0.0395072	0.042
21.4804	0.043	0.0395136	0.042
21.4944	0.043	0.0395217	0.042
21.5084	0.043	0.0396824	0.042
21.5223	0.043	0.0397161	0.042
21.5363	0.043	0.0397818	0.042
21.5503	0.043	0.0399442	0.042
21.5642	0.043	0.039947	0.042
21.5782	0.043	0.0400545	0.042
21.5922	0.043	0.0400921	0.042
21.6061	0.043	0.0401042	0.042
21.6201	0.043	0.0401819	0.042
21.6341	0.043	0.0402477	0.042
21.648	0.043	0.040261	0.042
21.662	0.043	0.040261	0.042
21.676	0.043	0.0402667	0.042
21.6899	0.043	0.0402894	0.042
21.7039	0.043	0.0403244	0.042
21.7179	0.043	0.0403493	0.042
21.7318	0.043	0.0403916	0.043
21.7458	0.043	0.0404762	0.043
21.7598	0.043	0.0405844	0.043
21.7737	0.043	0.0405878	0.043
21.7877	0.043	0.0406892	0.043
21.8017	0.044	0.0406901	0.043
21.8156	0.044	0.0407983	0.043
21.8296	0.044	0.0408263	0.043
21.8436	0.044	0.0408521	0.043
21.8575	0.044	0.0408909	0.043
21.8715	0.044	0.0410431	0.043
21.8855	0.044	0.0410483	0.043
21.8994	0.044	0.0410853	0.043
21.9134	0.044	0.0411004	0.043
21.9274	0.044	0.0411367	0.043
21.9413	0.044	0.0411781	0.043
21.9553	0.044	0.0411944	0.043
21.9693	0.044	0.0412241	0.043
21.9832	0.044	0.041255	0.043
21.9972	0.044	0.0412967	0.043
22.0112	0.044	0.0413226	0.043
22.0251	0.044	0.041326	0.043
22.0391	0.044	0.0413491	0.043
22.0531	0.044	0.0413492	0.044
22.067	0.044	0.0414112	0.044
22.081	0.045	0.0414563	0.044
22.095	0.045	0.0414947	0.044
22.1089	0.045	0.0415786	0.044
22.1229	0.045	0.0415806	0.044
22.1369	0.045	0.0415906	0.044
22.1508	0.045	0.0415956	0.044
22.1648	0.045	0.0416665	0.044
22.1788	0.045	0.0416848	0.044
22.1927	0.045	0.0418119	0.044
22.2067	0.045	0.0418265	0.044
22.2207	0.045	0.0419612	0.044
22.2346	0.045	0.0419638	0.044
22.2486	0.045	0.0419891	0.044
22.2626	0.045	0.0419892	0.044
22.2765	0.045	0.042	0.044
22.2905	0.045	0.0420429	0.044
22.3045	0.045	0.0420662	0.045
22.3184	0.045	0.0420792	0.045
22.3324	0.045	0.0421299	0.045
22.3464	0.046	0.0421785	0.045
22.3603	0.046	0.0422431	0.045
22.3743	0.046	0.0422504	0.045
22.3883	0.046	0.0422879	0.045
22.4022	0.046	0.042331	0.045
22.4162	0.046	0.0423366	0.045
22.4302	0.046	0.0423512	0.045
22.4441	0.046	0.0424454	0.045
22.4581	0.046	0.0424671	0.045
22.4721	0.046	0.0424878	0.045
22.486	0.046	0.0425249	0.045
22.5	0.046	0.0425363	0.045
22.514	0.046	0.0425794	0.045
22.5279	0.046	0.0425835	0.045
22.5419	0.046	0.0426517	0.045
22.5559	0.046	0.0426542	0.045
22.5698	0.046	0.0426756	0.045
22.5838	0.046	0.0428103	0.045
22.5978	0.046	0.0428514	0.045
22.6117	0.046	0.0429267	0.045
22.6257	0.046	0.0429652	0.045
22.6397	0.046	0.0429662	0.045
22.6536	0.046	0.0429921	0.046
22.6676	0.046	0.0430235	0.046
22.6816	0.046	0.0430361	0.046
22.6955	0.046	0.0430383	0.046
22.7095	0.046	0.0430493	0.046
22.7235	0.046	0.0431882	0.046
22.7374	0.047	0.0432415	0.046
22.7514	0.047	0.0432519	0.046
22.7654	0.047	0.0433074	0.046
22.7793	0.047	0.043339	0.046
22.7933	0.047	0.0433505	0.046
22.8073	0.047	0.0433835	0.046
22.8212	0.047	0.04348	0.046
22.8352	0.047	0.0435734	0.046
22.8492	0.047	0.0436153	0.046
22.8631	0.047	0.0436544	0.046
22.8771	0.047	0.0436831	0.046
22.8911	0.047	0.0437653	0.047
22.905	0.047	0.0437662	0.047
22.919	0.047	0.043801	0.047
22.933	0.047	0.0438213	0.047
22.9469	0.047	0.0438463	0.047
22.9609	0.047	0.0438514	0.047
22.9749	0.048	0.043909	0.047
22.9888	0.048	0.0439204	0.047
23.0028	0.048	0.04404	0.047
23.0168	0.048	0.0440809	0.047
23.0307	0.048	0.0441165	0.047
23.0447	0.048	0.0441674	0.047
23.0587	0.048	0.0442047	0.047
23.0726	0.048	0.0442072	0.047
23.0866	0.048	0.0442249	0.047
23.1006	0.048	0.0442897	0.047
23.1145	0.048	0.0443488	0.047
23.1285	0.048	0.0443994	0.047
23.1425	0.048	0.0444002	0.047
23.1564	0.048	0.0444969	0.048
23.1704	0.048	0.0445474	0.048
23.1844	0.048	0.0445629	0.048
23.1983	0.048	0.0445817	0.048
23.2123	0.048	0.0446232	0.048
23.2263	0.048	0.0446555	0.048
23.2402	0.048	0.0447678	0.048
23.2542	0.048	0.0447735	0.048
23.2682	0.048	0.0447738	0.048
23.2821	0.048	0.044894	0.048
23.2961	0.048	0.0450395	0.048
23.3101	0.049	0.0450426	0.048
23.324	0.049	0.0451288	0.048
23.338	0.049	0.0451603	0.048
23.352	0.049	0.0451983	0.048
23.3659	0.049	0.0452837	0.048
23.3799	0.049	0.0452925	0.048
23.3939	0.049	0.0453073	0.048
23.4078	0.049	0.0453176	0.048
23.4218	0.049	0.0453217	0.048
23.4358	0.049	0.0453396	0.048
23.4497	0.049	0.0453483	0.048
23.4637	0.049	0.0454381	0.049
23.4777	0.049	0.0454392	0.049
23.4916	0.049	0.045452	0.049
23.5056	0.049	0.0455069	0.049
23.5196	0.049	0.0455128	0.049
23.5335	0.049	0.045551	0.049
23.5475	0.049	0.0455808	0.049
23.5615	0.049	0.0455867	0.049
23.5754	0.049	0.0456781	0.049
23.5894	0.049	0.0457531	0.049
23.6034	0.049	0.0457853	0.049
23.6173	0.049	0.0458314	0.049
23.6313	0.049	0.0458685	0.049
23.6453	0.049	0.0459563	0.049
23.6592	0.049	0.0459609	0.049
23.6732	0.049	0.046025	0.049
23.6872	0.049	0.0460427	0.049
23.7011	0.049	0.0461018	0.049
23.7151	0.049	0.0461277	0.049
23.7291	0.049	0.0461409	0.049
23.743	0.049	0.0462056	0.049
23.757	0.049	0.0462096	0.049
23.7709	0.049	0.0462294	0.049
23.7849	0.05	0.0462378	0.049
23.7989	0.05	0.0462598	0.049
23.8128	0.05	0.0462772	0.049
23.8268	0.05	0.0463394	0.049
23.8408	0.05	0.046402	0.049
23.8547	0.05	0.0464958	0.049
23.8687	0.05	0.0466672	0.049
23.8827	0.05	0.0466679	0.05
23.8966	0.05	0.0467327	0.05
23.9106	0.05	0.0467349	0.05
23.9246	0.05	0.0467355	0.05
23.9385	0.05	0.0467385	0.05
23.9525	0.05	0.0467806	0.05
23.9665	0.05	0.0467887	0.05
23.9804	0.05	0.0467935	0.05
23.9944	0.05	0.0468049	0.05
24.0084	0.05	0.0468188	0.05
24.0223	0.05	0.0468223	0.05
24.0363	0.05	0.0468488	0.05
24.0503	0.05	0.0468865	0.05
24.0642	0.05	0.0469306	0.05
24.0782	0.05	0.0469606	0.05
24.0922	0.051	0.0469607	0.05
24.1061	0.051	0.0469738	0.05
24.1201	0.051	0.046999	0.05
24.1341	0.051	0.0470219	0.051
24.148	0.051	0.0470353	0.051
24.162	0.051	0.0471391	0.051
24.176	0.051	0.0472009	0.051
24.1899	0.051	0.0472117	0.051
24.2039	0.051	0.0473012	0.051
24.2179	0.051	0.0473591	0.051
24.2318	0.051	0.0473708	0.051
24.2458	0.051	0.0476224	0.051
24.2598	0.051	0.0476258	0.051
24.2737	0.051	0.0476314	0.051
24.2877	0.051	0.0476445	0.051
24.3017	0.051	0.0477307	0.051
24.3156	0.051	0.0477396	0.051
24.3296	0.051	0.0477443	0.051
24.3436	0.051	0.0477846	0.051
24.3575	0.051	0.0479467	0.051
24.3715	0.051	0.0479624	0.051
24.3855	0.051	0.0480142	0.051
24.3994	0.051	0.0481644	0.051
24.4134	0.051	0.0481842	0.051
24.4274	0.051	0.0482069	0.051
24.4413	0.051	0.0482222	0.052
24.4553	0.051	0.048289	0.052
24.4693	0.051	0.0483976	0.052
24.4832	0.052	0.0484	0.052
24.4972	0.052	0.0484031	0.052
24.5112	0.052	0.0484743	0.052
24.5251	0.052	0.0486244	0.052
24.5391	0.052	0.0486419	0.052
24.5531	0.052	0.0486645	0.052
24.567	0.052	0.0487242	0.052
24.581	0.052	0.0487361	0.052
24.595	0.052	0.0488772	0.052
24.6089	0.052	0.0489488	0.052
24.6229	0.052	0.0490144	0.052
24.6369	0.052	0.0490258	0.052
24.6508	0.052	0.0490389	0.052
24.6648	0.052	0.0490433	0.052
24.6788	0.052	0.0490708	0.052
24.6927	0.052	0.0491001	0.052
24.7067	0.052	0.049124	0.052
24.7207	0.052	0.0491401	0.053
24.7346	0.052	0.0491923	0.053
24.7486	0.052	0.0492521	0.053
24.7626	0.052	0.0493121	0.053
24.7765	0.052	0.0493162	0.053
24.7905	0.053	0.0493547	0.053
24.8045	0.053	0.0494203	0.053
24.8184	0.053	0.0494215	0.053
24.8324	0.053	0.049425	0.053
24.8464	0.053	0.0494532	0.053
24.8603	0.053	0.0494972	0.053
24.8743	0.053	0.0495119	0.053
24.8883	0.053	0.0495467	0.053
24.9022	0.053	0.0495711	0.053
24.9162	0.053	0.0495744	0.053
24.9302	0.053	0.0495931	0.053
24.9441	0.053	0.0496648	0.053
24.9581	0.053	0.049763	0.053
24.9721	0.053	0.0498472	0.053
24.986	0.053	0.0498788	0.054
25	0.053	0.0499017	0.054
25.014	0.053	0.049916	0.054
25.0279	0.053	0.0499211	0.054
25.0419	0.053	0.0499362	0.054
25.0559	0.053	0.0500312	0.054
25.0698	0.053	0.0500572	0.054
25.0838	0.053	0.0500977	0.054
25.0978	0.054	0.0501006	0.054
25.1117	0.054	0.0501185	0.054
25.1257	0.054	0.0501567	0.054
25.1397	0.054	0.0501867	0.054
25.1536	0.054	0.0502638	0.054
25.1676	0.054	0.0503889	0.054
25.1816	0.054	0.0504307	0.054
25.1955	0.054	0.0504747	0.054
25.2095	0.054	0.0505253	0.054
25.2235	0.054	0.050529	0.054
25.2374	0.054	0.0506232	0.054
25.2514	0.054	0.0506727	0.054
25.2654	0.054	0.0506801	0.054
25.2793	0.054	0.0507104	0.055
25.2933	0.054	0.0507167	0.055
25.3073	0.054	0.0507224	0.055
25.3212	0.054	0.0507324	0.055
25.3352	0.054	0.0507828	0.055
25.3492	0.054	0.0508901	0.055
25.3631	0.054	0.050891	0.055
25.3771	0.054	0.0509611	0.055
25.3911	0.054	0.0510443	0.055
25.405	0.054	0.0511456	0.055
25.419	0.054	0.0512195	0.055
25.433	0.054	0.051238	0.055
25.4469	0.054	0.0512474	0.055
25.4609	0.054	0.0512569	0.055
25.4749	0.055	0.0514423	0.055
25.4888	0.055	0.0515012	0.055
25.5028	0.055	0.051511	0.055
25.5168	0.055	0.0515448	0.055
25.5307	0.055	0.0515772	0.055
25.5447	0.055	0.0515978	0.055
25.5587	0.055	0.0516162	0.055
25.5726	0.055	0.0517685	0.055
25.5866	0.055	0.0517972	0.056
25.6006	0.055	0.0518308	0.056
25.6145	0.055	0.0518486	0.056
25.6285	0.055	0.051877	0.056
25.6425	0.055	0.0519878	0.056
25.6564	0.055	0.0521343	0.056
25.6704	0.055	0.0521549	0.056
25.6844	0.055	0.0523164	0.056
25.6983	0.055	0.0523242	0.056
25.7123	0.055	0.0524397	0.056
25.7263	0.055	0.0525511	0.056
25.7402	0.055	0.0525658	0.056
25.7542	0.055	0.0526339	0.056
25.7682	0.055	0.0526404	0.056
25.7821	0.055	0.0526767	0.056
25.7961	0.055	0.0526796	0.056
25.8101	0.055	0.0527176	0.056
25.824	0.055	0.0527553	0.056
25.838	0.055	0.0528303	0.056
25.852	0.056	0.0528854	0.056
25.8659	0.056	0.0528994	0.056
25.8799	0.056	0.0529175	0.057
25.8939	0.056	0.0529655	0.057
25.9078	0.056	0.0529859	0.057
25.9218	0.056	0.0529978	0.057
25.9358	0.056	0.0530806	0.057
25.9497	0.056	0.0531034	0.057
25.9637	0.056	0.0531119	0.057
25.9777	0.056	0.0531408	0.057
25.9916	0.056	0.053147	0.057
26.0056	0.056	0.0533328	0.057
26.0196	0.056	0.0533869	0.057
26.0335	0.056	0.053429	0.057
26.0475	0.056	0.0534335	0.057
26.0615	0.056	0.0535258	0.057
26.0754	0.056	0.0535639	0.057
26.0894	0.057	0.0535649	0.058
26.1034	0.057	0.0536252	0.058
26.1173	0.057	0.0538524	0.058
26.1313	0.057	0.0538689	0.058
26.1453	0.057	0.0538803	0.058
26.1592	0.057	0.0539202	0.058
26.1732	0.057	0.0539436	0.058
26.1872	0.057	0.0539688	0.058
26.2011	0.057	0.053996	0.058
26.2151	0.057	0.0540121	0.058
26.2291	0.057	0.0540257	0.058
26.243	0.057	0.054031	0.058
26.257	0.057	0.0540758	0.058
26.2709	0.057	0.0541861	0.058
26.2849	0.057	0.0542192	0.058
26.2989	0.057	0.0543112	0.058
26.3128	0.057	0.0544285	0.058
26.3268	0.057	0.0545326	0.058
26.3408	0.057	0.0545759	0.058
26.3547	0.057	0.0545879	0.058
26.3687	0.057	0.0546572	0.058
26.3827	0.057	0.0547621	0.058
26.3966	0.057	0.0547751	0.058
26.4106	0.057	0.0549195	0.059
26.4246	0.057	0.0549669	0.059
26.4385	0.057	0.0549731	0.059
26.4525	0.058	0.0550823	0.059
26.4665	0.058	0.0551238	0.059
26.4804	0.058	0.0551389	0.059
26.4944	0.058	0.0551587	0.059
26.5084	0.058	0.0551667	0.059
26.5223	0.058	0.0552734	0.059
26.5363	0.058	0.055326	0.059
26.5503	0.058	0.055396	0.059
26.5642	0.058	0.0554242	0.059
26.5782	0.058	0.0554421	0.059
26.5922	0.058	0.055486	0.059
26.6061	0.058	0.0555189	0.06
26.6201	0.058	0.0555261	0.06
26.6341	0.058	0.0555478	0.06
26.648	0.058	0.0555691	0.06
26.662	0.058	0.0556179	0.06
26.676	0.058	0.0556921	0.06
26.6899	0.059	0.0557123	0.06
26.7039	0.059	0.0558268	0.06
26.7179	0.059	0.0558542	0.06
26.7318	0.059	0.0559126	0.06
26.7458	0.059	0.0559435	0.06
26.7598	0.059	0.0559469	0.06
26.7737	0.059	0.0559899	0.06
26.7877	0.059	0.0560067	0.06
26.8017	0.059	0.0561128	0.061
26.8156	0.059	0.0561979	0.061
26.8296	0.059	0.0562008	0.061
26.8436	0.059	0.0562137	0.061
26.8575	0.059	0.0562411	0.061
26.8715	0.059	0.0562994	0.061
26.8855	0.059	0.0563442	0.061
26.8994	0.059	0.0563583	0.061
26.9134	0.06	0.0565068	0.061
26.9274	0.06	0.0565906	0.061
26.9413	0.06	0.0566599	0.061
26.9553	0.06	0.0567025	0.061
26.9693	0.06	0.0567122	0.061
26.9832	0.06	0.0571295	0.061
26.9972	0.06	0.0571538	0.061
27.0112	0.06	0.0571653	0.061
27.0251	0.06	0.0571819	0.062
27.0391	0.06	0.0572133	0.062
27.0531	0.06	0.0572347	0.062
27.067	0.06	0.057242	0.062
27.081	0.06	0.0572552	0.062
27.095	0.06	0.057256	0.062
27.1089	0.06	0.0572579	0.062
27.1229	0.06	0.0573806	0.062
27.1369	0.06	0.0574154	0.062
27.1508	0.06	0.0574965	0.062
27.1648	0.061	0.0575719	0.062
27.1788	0.061	0.0575785	0.062
27.1927	0.061	0.0578089	0.062
27.2067	0.061	0.0578958	0.063
27.2207	0.061	0.0579218	0.063
27.2346	0.061	0.0580496	0.063
27.2486	0.061	0.0581231	0.063
27.2626	0.061	0.0581253	0.063
27.2765	0.061	0.0581278	0.063
27.2905	0.061	0.0582124	0.063
27.3045	0.061	0.0582131	0.063
27.3184	0.061	0.0582515	0.063
27.3324	0.061	0.0583282	0.063
27.3464	0.061	0.0583331	0.063
27.3603	0.062	0.0584703	0.063
27.3743	0.062	0.0584749	0.063
27.3883	0.062	0.0585753	0.063
27.4022	0.062	0.0585774	0.063
27.4162	0.062	0.0587072	0.063
27.4302	0.062	0.0587732	0.063
27.4441	0.062	0.0587826	0.063
27.4581	0.062	0.0587904	0.064
27.4721	0.062	0.0589763	0.064
27.486	0.062	0.0589967	0.064
27.5	0.062	0.0590389	0.064
27.514	0.062	0.0591225	0.064
27.5279	0.062	0.0591565	0.064
27.5419	0.062	0.0591659	0.064
27.5559	0.062	0.059196	0.064
27.5698	0.062	0.0592151	0.064
27.5838	0.062	0.0592806	0.064
27.5978	0.062	0.0592834	0.064
27.6117	0.062	0.0594649	0.064
27.6257	0.062	0.0595504	0.064
27.6397	0.062	0.0595641	0.064
27.6536	0.062	0.0595756	0.064
27.6676	0.062	0.059731	0.064
27.6816	0.062	0.059849	0.064
27.6955	0.062	0.0600056	0.064
27.7095	0.062	0.0600128	0.064
27.7235	0.063	0.0600155	0.064
27.7374	0.063	0.0600349	0.064
27.7514	0.063	0.0600678	0.064
27.7654	0.063	0.0601474	0.065
27.7793	0.063	0.0602981	0.065
27.7933	0.063	0.0604306	0.065
27.8073	0.063	0.0604682	0.065
27.8212	0.063	0.060535	0.065
27.8352	0.063	0.0605499	0.065
27.8492	0.063	0.0607059	0.065
27.8631	0.063	0.0607339	0.065
27.8771	0.063	0.0608646	0.065
27.8911	0.063	0.0608947	0.065
27.905	0.063	0.0610158	0.065
[truncated: 5,162 more rows]
