# Supplementary material for: Towards high resolution, validated and open global wind power assessments
Source: Nat Commun. 2026 Jan 14;17:539. doi: 10.1038/s41467-026-68337-z (PMC12804690; doi:10.1038/s41467-026-68337-z)
Supplement: Supplementary file 8 — Source Data [file 41467_2026_68337_MOESM8_ESM.zip › Figure5.xlsx]

## Sheet: Sheet1
	Capacity factor deviation [%]
CHE	27.6969
SWE	8.75499
AZE	114.002
CHN	-2.08073
MKD	-18.3124
LTU	-11.9982
BIH	2.53351
DNK	18.2412
CHL	4.02501
NZL	15.387
JOR	-15.9966
EST	-7.89158
IDN	-19.4014
NLD	29.9588
JPN	-17.2516
GBR	43.4858
HRV	-11.2755
BRA	-26.5913
FRA	8.42188
URY	-13.928
CUW	-32.4963
LUX	6.26884
FIN	-5.45268
GRC	-13.3489
MNG	2.81554
DEU	27.4587
ARG	-7.5854
CAN	7.02853
TUN	-1.71652
THA	-12.8981
NIC	5.40288
MEX	8.40682
PAN	43.9111
BGR	-12.5443
POL	-8.89036
KOR	-13.128
ITA	-11.1617
LKA	-20.87
ZAF	-23.8116
UKR	10.1788
CYP	-37.8253
AUT	1.71253
RUS	10.2329
BEL	14.3558
XKO	-19.0567
CRI	-13.5161
USA	-3.01175
MAR	-10.9674
PHL	-3.10952
ESP	-18.5931
TUR	-23.4078
GTM	-27.4773
NOR	21.8059
AUS	-4.10327
PRT	-24.035
HND	-19.6374
IRL	29.6685
HUN	-11.5736
ETH	2.32327
OMN	8.85189
CZE	-0.911249
SWE_offshore	28.0115
CHN_offshore	16.1108
DNK_offshore	4.09961
JPN_offshore	-39.0202
GBR_offshore	9.65909
DEU_offshore	13.433
KOR_offshore	-32.2821
BEL_offshore	7.36182
USA_offshore	-1.32096
