# Supplementary material for: Towards high resolution, validated and open global wind power assessments
Source: Nat Commun. 2026 Jan 14;17:539. doi: 10.1038/s41467-026-68337-z (PMC12804690; doi:10.1038/s41467-026-68337-z)
Supplement: Supplementary file 8 — Source Data [file 41467_2026_68337_MOESM8_ESM.zip › Figure7.xlsx]

## Sheet: Measurement_Locations
lat	lon	no_years	type
35.121	52.3181	3	Weather Mast
50.9103	6.40955	41	Weather Mast
62.9096	27.6549	4	Weather Mast
30.8564	50.1244	2	Weather Mast
28.0969	61.0649	2	Weather Mast
33.4471	58.9628	3	Weather Mast
-31.2525	25.0284	8	Weather Mast
51.8088	10.535	6	Weather Mast
34.3924	46.7338	2	Weather Mast
35.7705	51.226	2	Weather Mast
-34.6119	19.6924	8	Weather Mast
35.9817	52.2222	2	Weather Mast
51.3389	9.16638	2	Weather Mast
47.184	-87.225	33	Weather Mast
28.1926	54.0851	2	Weather Mast
37.5928	48.6727	2	Weather Mast
36.3108	61.1437	2	Weather Mast
27.1437	62.6718	2	Weather Mast
-31.7305	18.4199	8	Weather Mast
36.0573	59.0066	3	Weather Mast
36.5041	51.3089	2	Weather Mast
-37.4262	145.187	5	Weather Mast
-32.0906	28.136	8	Weather Mast
37.6112	48.5049	2	Weather Mast
36.0794	50.0556	2	Weather Mast
39.2062	-105.225	6	Weather Mast
36.8146	49.3988	3	Weather Mast
35.4683	51.3242	3	Weather Mast
32.783	58.7899	3	Weather Mast
37.634	48.2458	3	Weather Mast
38.2666	127.35	3	Weather Mast
58.3886	8.2519	4	Weather Mast
38.038	-122.121	4	Weather Mast
46.9558	16.6522	23	Weather Mast
30.0921	55.2194	3	Weather Mast
-31.2525	25.0284	8	Weather Mast
34.8659	54.5737	3	Weather Mast
29.3744	52.6127	3	Weather Mast
64.256	19.775	7	Weather Mast
-32.5568	20.6912	8	Weather Mast
27.4859	59.4577	2	Weather Mast
34.1932	50.9331	2	Weather Mast
36.8983	49.4906	2	Weather Mast
33.5719	52.1848	2	Weather Mast
27.55	-92.49	12	Weather Mast
55.3528	-7.33202	9	Weather Mast
60.1434	-45.2259	3	Weather Mast
33.5896	50.9998	2	Weather Mast
36.1111	49.3896	3	Weather Mast
31.0941	52.2509	2	Weather Mast
35.1772	47.7481	2	Weather Mast
35.6159	53.4543	2	Weather Mast
36.7075	49.7818	2	Weather Mast
33.5896	50.9998	2	Weather Mast
51.8088	10.535	6	Weather Mast
36.0717	49.4448	3	Weather Mast
53.0657	11.4429	8	Weather Mast
52.6064	4.3896	6	Weather Mast
31.7919	48.7555	3	Weather Mast
-27.4262	32.1661	3	Weather Mast
48.7227	2.142	7	Weather Mast
-28.62	27.1232	3	Weather Mast
34.2699	48.2083	2	Weather Mast
36.6688	49.4003	2	Weather Mast
28.521	-88.289	7	Weather Mast
35.4683	51.3242	3	Weather Mast
32.783	58.7899	3	Weather Mast
37.634	48.2458	3	Weather Mast
38.2666	127.35	3	Weather Mast
28.191	-88.496	8	Weather Mast
53.0431	8.4588	5	Weather Mast
39.2062	-105.225	6	Weather Mast
36.905	-75.713	33	Weather Mast
-32.0906	28.136	8	Weather Mast
61.8474	24.2947	8	Weather Mast
36.0528	57.3475	3	Weather Mast
27.4194	62.2591	2	Weather Mast
36.0794	50.0556	2	Weather Mast
36.0573	59.0066	3	Weather Mast
36.5041	51.3089	2	Weather Mast
45.7834	-120.55	17	Weather Mast
30.0921	55.2194	3	Weather Mast
34.8659	54.5737	3	Weather Mast
36.7075	49.7818	2	Weather Mast
47.8011	11.0246	8	Weather Mast
38.2666	127.35	3	Weather Mast
50.9102	6.4096	3	Weather Mast
31.534	-80.236	6	Weather Mast
45.9451	-90.2732	24	Weather Mast
30.8564	50.1244	2	Weather Mast
27.9849	51.4924	3	Weather Mast
28.0969	61.0649	2	Weather Mast
38.0325	47.9794	2	Weather Mast
45.5598	-84.7138	11	Weather Mast
39.2062	-105.225	6	Weather Mast
50.9103	6.40955	41	Weather Mast
61.8474	24.2947	23	Weather Mast
-31.7305	18.4199	8	Weather Mast
28.1926	54.0851	2	Weather Mast
53.0657	11.4429	8	Weather Mast
37.5235	45.0803	4	Weather Mast
37.5928	48.6727	2	Weather Mast
27.1437	62.6718	2	Weather Mast
35.9817	52.2222	2	Weather Mast
34.9408	50.6716	2	Weather Mast
52.1663	14.1226	19	Weather Mast
46.9558	16.6522	23	Weather Mast
34.3924	46.7338	2	Weather Mast
36.8983	49.4906	2	Weather Mast
37.9342	47.6	3	Weather Mast
35.7705	51.226	2	Weather Mast
-34.6119	19.6924	8	Weather Mast
36.0717	49.4448	3	Weather Mast
35.6159	53.4543	2	Weather Mast
29.3744	52.6127	3	Weather Mast
33.9632	56.2976	3	Weather Mast
48.7227	2.142	7	Weather Mast
35.1772	47.7481	2	Weather Mast
61.8474	24.2947	23	Weather Mast
47.9647	2.1125	7	Weather Mast
39.9106	-105.235	23	Weather Mast
34.2699	48.2083	2	Weather Mast
-28.62	27.1232	3	Weather Mast
45.9451	-90.2732	24	Weather Mast
-27.4262	32.1661	3	Weather Mast
-37.4262	145.187	5	Weather Mast
39.9062	-105.225	5	Weather Mast
33.4057	-81.8334	9	Weather Mast
45.7834	-120.55	17	Weather Mast
30.5788	49.0864	3	Weather Mast
33.5719	52.1848	2	Weather Mast
34.1932	50.9331	2	Weather Mast
-32.5568	20.6912	8	Weather Mast
38.3752	48.3754	2	Weather Mast
36.1111	49.3896	3	Weather Mast
-31.2525	25.0284	8	Weather Mast
29.8127	60.1578	2	Weather Mast
54.9231	8.308	3	Weather Mast
33.4372	56.9492	3	Weather Mast
27.7166	52.4319	2	Weather Mast
31.149	61.6632	3	Weather Mast
29.9839	52.9201	2	Weather Mast
36.3375	49.71	5	Weather Mast
39.219	-76.525	1	Weather Mast
55.1107	36.5977	10	Weather Mast
27.795	-90.648	3	Weather Mast
64.256	19.775	7	Weather Mast
33.4471	58.9628	3	Weather Mast
16.85	-24.868	8	Weather Mast
27.9849	51.4924	3	Weather Mast
28.0969	61.0649	2	Weather Mast
35.121	52.3181	3	Weather Mast
-21.0796	55.3841	5	Weather Mast
56.0976	13.4189	7	Weather Mast
-31.7305	18.4199	8	Weather Mast
28.157	-89.24	3	Weather Mast
27.1437	62.6718	2	Weather Mast
36.3108	61.1437	2	Weather Mast
37.5235	45.0803	4	Weather Mast
53.0431	8.4588	5	Weather Mast
60.0864	17.4794	7	Weather Mast
61.8474	24.2947	8	Weather Mast
28.1926	54.0851	2	Weather Mast
34.9408	50.6716	2	Weather Mast
35.9817	52.2222	2	Weather Mast
-32.5568	20.6912	8	Weather Mast
-27.4262	32.1661	3	Weather Mast
35.7705	51.226	2	Weather Mast
34.3924	46.7338	2	Weather Mast
37.634	48.2458	3	Weather Mast
32.783	58.7899	3	Weather Mast
50.03	11.8083	5	Weather Mast
35.4683	51.3242	3	Weather Mast
36.8146	49.3988	3	Weather Mast
34.4348	46.187	3	Weather Mast
46.5475	7.9851	8	Weather Mast
36.0794	50.0556	2	Weather Mast
27.4194	62.2591	2	Weather Mast
36.0528	57.3475	3	Weather Mast
-27.4262	32.1661	3	Weather Mast
36.5041	51.3089	2	Weather Mast
-32.5568	20.6912	8	Weather Mast
36.0573	59.0066	3	Weather Mast
38.265	-121.491	12	Weather Mast
53.0431	8.4588	5	Weather Mast
39.9062	-105.225	5	Weather Mast
39.2062	-105.225	6	Weather Mast
29.1819	52.9622	1	Weather Mast
30.5788	49.0864	3	Weather Mast
67.9733	24.1157	7	Weather Mast
33.5719	52.1848	2	Weather Mast
34.1932	50.9331	2	Weather Mast
-34.6119	19.6924	8	Weather Mast
47.8011	11.0246	8	Weather Mast
-32.0906	28.136	8	Weather Mast
37.9342	47.6	3	Weather Mast
27.207	-90.283	7	Weather Mast
-31.2525	25.0284	8	Weather Mast
29.8127	60.1578	2	Weather Mast
31.0941	52.2509	2	Weather Mast
38.3752	48.3754	2	Weather Mast
47.867	-89.313	34	Weather Mast
27.7166	52.4319	2	Weather Mast
33.4372	56.9492	3	Weather Mast
29.9839	52.9201	2	Weather Mast
31.149	61.6632	3	Weather Mast
51.3389	9.16638	2	Weather Mast
36.7075	49.7818	2	Weather Mast
33.9632	56.2976	3	Weather Mast
38.2666	127.35	3	Weather Mast
35.1772	47.7481	2	Weather Mast
31.633	-79.925	5	Weather Mast
39.9106	-105.235	23	Weather Mast
36.0586	46.9253	2	Weather Mast
33.8128	51.1403	2	Weather Mast
36.6688	49.4003	2	Weather Mast
-28.62	27.1232	3	Weather Mast
31.7919	48.7555	3	Weather Mast
-32.0906	28.136	8	Weather Mast
-34.6119	19.6924	8	Weather Mast
35.5181	12.6322	4	Weather Mast
36.0528	57.3475	3	Weather Mast
-32.0906	28.136	8	Weather Mast
34.4348	46.187	3	Weather Mast
-28.62	27.1232	3	Weather Mast
38.2666	127.35	3	Weather Mast
39.2062	-105.225	6	Weather Mast
34.8659	54.5737	3	Weather Mast
49.572	15.08	7	Weather Mast
30.0921	55.2194	3	Weather Mast
35.121	52.3181	3	Weather Mast
27.9849	51.4924	3	Weather Mast
30.8564	50.1244	2	Weather Mast
33.4471	58.9628	3	Weather Mast
36.3375	49.71	5	Weather Mast
-34.6119	19.6924	8	Weather Mast
45.93	7.7	4	Weather Mast
37.9342	47.6	3	Weather Mast
36.8983	49.4906	2	Weather Mast
45.9501	-118.683	17	Weather Mast
48.5619	5.5036	7	Weather Mast
37.5928	48.6727	2	Weather Mast
36.3108	61.1437	2	Weather Mast
-28.62	27.1232	3	Weather Mast
49.0915	8.4249	5	Weather Mast
45.6336	-121.267	17	Weather Mast
38.265	-121.491	12	Weather Mast
28.16	-89.22	3	Weather Mast
33.9632	56.2976	3	Weather Mast
46.9558	16.6522	23	Weather Mast
39.2062	-105.225	6	Weather Mast
29.3744	52.6127	3	Weather Mast
52.6064	4.3896	6	Weather Mast
35.6159	53.4543	2	Weather Mast
36.0717	49.4448	3	Weather Mast
49.0915	8.4249	5	Weather Mast
39.2062	-105.225	6	Weather Mast
-27.4262	32.1661	3	Weather Mast
31.7919	48.7555	3	Weather Mast
36.6688	49.4003	2	Weather Mast
34.2699	48.2083	2	Weather Mast
-31.7305	18.4199	8	Weather Mast
38.2666	127.35	3	Weather Mast
36.8146	49.3988	3	Weather Mast
-32.5568	20.6912	8	Weather Mast
27.4859	59.4577	2	Weather Mast
30.5788	49.0864	3	Weather Mast
-31.7305	18.4199	8	Weather Mast
29.1819	52.9622	1	Weather Mast
61.8474	24.2947	8	Weather Mast
29.9839	52.9201	2	Weather Mast
31.149	61.6632	3	Weather Mast
52.1663	14.1226	7	Weather Mast
27.7166	52.4319	2	Weather Mast
33.4372	56.9492	3	Weather Mast
48.5619	5.5036	8	Weather Mast
-31.2525	25.0284	8	Weather Mast
31.0941	52.2509	2	Weather Mast
36.1111	49.3896	3	Weather Mast
38.3752	48.3754	2	Weather Mast
-34.11	24.5144	8	Weather Mast
36.8831	49.9064	1	Weather Mast
33.8128	51.1403	2	Weather Mast
35.3498	48.7457	2	Weather Mast
33.4057	-81.8334	9	Weather Mast
53.0657	11.4429	8	Weather Mast
46.1001	-119.117	17	Weather Mast
38.0852	46.0484	3	Weather Mast
28.835	51.0464	3	Weather Mast
-31.5249	19.3607	8	Weather Mast
-32.8463	18.1092	4	Weather Mast
38.265	-121.491	12	Weather Mast
35.9919	59.3883	2	Weather Mast
35.0765	50.397	2	Weather Mast
60.1434	-45.2259	3	Weather Mast
31.3034	53.6634	3	Weather Mast
38.1353	57.2457	3	Weather Mast
45.9501	-118.683	17	Weather Mast
51.3389	9.16638	2	Weather Mast
36.2687	56.8125	3	Weather Mast
34.6831	50.0575	4	Weather Mast
36.3122	49.5342	4	Weather Mast
36.2464	54.7296	3	Weather Mast
54.1804	7.8833	4	Weather Mast
45.7719	2.9658	7	Weather Mast
-30.8143	28.0737	3	Weather Mast
38.2666	127.35	3	Weather Mast
33.4057	-81.8334	9	Weather Mast
38.5869	47.2175	8	Weather Mast
47.9647	2.1125	7	Weather Mast
-35.6566	148.152	14	Weather Mast
33.8128	51.1403	2	Weather Mast
49.572	15.08	7	Weather Mast
36.0586	46.9253	2	Weather Mast
-34.11	24.5144	8	Weather Mast
30.3211	56.222	3	Weather Mast
37.1084	54.473	2	Weather Mast
-34.35	18.48	7	Weather Mast
49.0915	8.4249	5	Weather Mast
39.2062	-105.225	6	Weather Mast
50.3051	5.99806	22	Weather Mast
36.1229	50.5707	4	Weather Mast
30.4469	48.3066	3	Weather Mast
39.2062	-105.225	6	Weather Mast
46.9558	16.6522	23	Weather Mast
32.5906	54.2657	3	Weather Mast
36.3375	49.71	5	Weather Mast
-28.6019	16.6644	8	Weather Mast
41.7248	-91.3529	1	Weather Mast
78.9072	11.8867	7	Weather Mast
-32.9667	22.5567	8	Weather Mast
36.9073	49.5243	2	Weather Mast
59.7839	21.3672	6	Weather Mast
45.8333	-119.534	11	Weather Mast
30.795	48.1808	3	Weather Mast
36.6558	49.0261	3	Weather Mast
45.9451	-90.2732	24	Weather Mast
35.7968	51.3197	2	Weather Mast
31.0864	61.1564	3	Weather Mast
30.887	52.6187	3	Weather Mast
52.1663	14.1226	19	Weather Mast
31.9739	51.3144	2	Weather Mast
30.116	49.7689	2	Weather Mast
34.4348	46.187	3	Weather Mast
37.2578	50.2338	3	Weather Mast
34.4862	60.3091	3	Weather Mast
30.7258	61.3939	5	Weather Mast
62.9096	27.6549	4	Weather Mast
60.0864	17.4794	7	Weather Mast
30.116	49.7689	2	Weather Mast
51.3389	9.16638	2	Weather Mast
-37.4262	145.187	5	Weather Mast
39.9062	-105.225	5	Weather Mast
38.2715	47.7313	3	Weather Mast
-27.8817	29.5434	3	Weather Mast
27.262	56.4374	3	Weather Mast
45.8147	8.636	7	Weather Mast
35.7269	50.6869	2	Weather Mast
29.789	-90.42	12	Weather Mast
37.4009	46.0255	2	Weather Mast
31.7787	56.1169	3	Weather Mast
-29.8501	30.5286	3	Weather Mast
33.7989	50.1645	2	Weather Mast
34.7017	59.2076	3	Weather Mast
-30.8143	28.0737	3	Weather Mast
34.6831	50.0575	4	Weather Mast
25.6855	58.1096	2	Weather Mast
39.9062	-105.225	5	Weather Mast
36.2464	54.7296	3	Weather Mast
36.2687	56.8125	3	Weather Mast
36.7393	49.3967	1	Weather Mast
36.0586	46.9253	2	Weather Mast
40.641	-74.162	2	Weather Mast
51.8088	10.535	6	Weather Mast
50.3051	5.99806	22	Weather Mast
35.3498	48.7457	2	Weather Mast
52.1663	14.1226	19	Weather Mast
29.1819	52.9622	1	Weather Mast
36.8831	49.9064	1	Weather Mast
60.1434	-45.2259	3	Weather Mast
25.591	-80.097	26	Weather Mast
38.1353	57.2457	3	Weather Mast
47.9647	2.1125	8	Weather Mast
-32.8463	18.1092	4	Weather Mast
36.9073	49.5243	2	Weather Mast
35.9919	59.3883	2	Weather Mast
36.1229	50.5707	4	Weather Mast
53.0431	8.4588	5	Weather Mast
38.0852	46.0484	3	Weather Mast
59.7839	21.3672	1	Weather Mast
-31.5249	19.3607	8	Weather Mast
56.0976	13.4189	7	Weather Mast
32.4649	52.6169	3	Weather Mast
38.2715	47.7313	3	Weather Mast
47.9167	7.9166	3	Weather Mast
29.408	-84.858	14	Weather Mast
39.2062	-105.225	6	Weather Mast
45.9501	-118.683	17	Weather Mast
30.7258	61.3939	5	Weather Mast
37.2578	50.2338	3	Weather Mast
39.2062	-105.225	6	Weather Mast
34.4862	60.3091	3	Weather Mast
-29.8501	30.5286	3	Weather Mast
34.7017	59.2076	3	Weather Mast
44.1936	10.6999	6	Weather Mast
36.8586	49.4619	2	Weather Mast
58.3886	8.2519	4	Weather Mast
25.3284	60.6627	2	Weather Mast
35.7269	50.6869	2	Weather Mast
51.8088	10.535	6	Weather Mast
-27.8817	29.5434	3	Weather Mast
27.262	56.4374	3	Weather Mast
53.0657	11.4429	8	Weather Mast
-32.9667	22.5567	8	Weather Mast
32.5906	54.2657	3	Weather Mast
39.0507	44.4517	2	Weather Mast
-28.6019	16.6644	8	Weather Mast
61.8474	24.2947	23	Weather Mast
30.4469	48.3066	3	Weather Mast
81.3605	-16.3943	3	Weather Mast
31.9739	51.3144	2	Weather Mast
37.0527	57.4031	3	Weather Mast
60.0864	17.4794	7	Weather Mast
29.4722	60.8052	2	Weather Mast
-34.11	24.5144	8	Weather Mast
45.5003	-120.767	14	Weather Mast
30.795	48.1808	3	Weather Mast
39.2062	-105.225	6	Weather Mast
38.265	-121.491	12	Weather Mast
45.6336	-121.267	17	Weather Mast
41.7248	-91.3529	1	Weather Mast
31.3034	53.6634	3	Weather Mast
-29.8501	30.5286	3	Weather Mast
35.0765	50.397	2	Weather Mast
-32.9667	22.5567	8	Weather Mast
-31.5249	19.3607	8	Weather Mast
28.835	51.0464	3	Weather Mast
38.0852	46.0484	3	Weather Mast
39.2062	-105.225	6	Weather Mast
52.1663	14.1226	19	Weather Mast
49.0915	8.4249	5	Weather Mast
33.5896	50.9998	2	Weather Mast
47.4165	10.9796	3	Weather Mast
36.8586	49.4619	2	Weather Mast
45.842	-85.135	2	Weather Mast
-32.9667	22.5567	8	Weather Mast
-29.8501	30.5286	3	Weather Mast
27.322	-90.536	3	Weather Mast
36.3122	49.5342	4	Weather Mast
25.6855	58.1096	2	Weather Mast
34.6831	50.0575	4	Weather Mast
45.5583	-122.402	9	Weather Mast
36.2687	56.8125	3	Weather Mast
50.9102	6.4096	3	Weather Mast
37.1084	54.473	2	Weather Mast
30.3211	56.222	3	Weather Mast
38.3332	26.6327	1	Weather Mast
38.5869	47.2175	8	Weather Mast
56.0976	13.4189	7	Weather Mast
38.0325	47.9794	2	Weather Mast
-30.8143	28.0737	3	Weather Mast
-32.8463	18.1092	4	Weather Mast
52.1663	14.1226	7	Weather Mast
-28.6019	16.6644	8	Weather Mast
39.0507	44.4517	2	Weather Mast
32.5906	54.2657	3	Weather Mast
61.8474	24.2947	23	Weather Mast
52.1663	14.1226	19	Weather Mast
31.9739	51.3144	2	Weather Mast
30.887	52.6187	3	Weather Mast
31.0864	61.1564	3	Weather Mast
52.1663	14.1226	7	Weather Mast
28.2	-89.12	2	Weather Mast
31.375	-80.567	6	Weather Mast
35.7968	51.3197	2	Weather Mast
37.0527	57.4031	3	Weather Mast
46.266	-123.877	9	Weather Mast
29.4722	60.8052	2	Weather Mast
-34.11	24.5144	8	Weather Mast
36.6558	49.0261	3	Weather Mast
30.795	48.1808	3	Weather Mast
51.9974	-2.5398	3	Weather Mast
39.9062	-105.225	5	Weather Mast
37.6112	48.5049	2	Weather Mast
32.4649	52.6169	3	Weather Mast
45.8147	8.636	7	Weather Mast
30.7258	61.3939	5	Weather Mast
36.7393	49.3967	1	Weather Mast
55.1107	36.5977	10	Weather Mast
34.4862	60.3091	3	Weather Mast
67.3619	26.6378	15	Weather Mast
38.2666	127.35	3	Weather Mast
34.7017	59.2076	3	Weather Mast
33.7989	50.1645	2	Weather Mast
38.2666	127.35	3	Weather Mast
-32.8463	18.1092	4	Weather Mast
39.2062	-105.225	6	Weather Mast
-30.8143	28.0737	3	Weather Mast
38.2666	127.35	3	Weather Mast
31.7787	56.1169	3	Weather Mast
35.7269	50.6869	2	Weather Mast
53.0657	11.4429	8	Weather Mast
37.4009	46.0255	2	Weather Mast
50.3051	5.99806	22	Weather Mast
25.3284	60.6627	2	Weather Mast
27.262	56.4374	3	Weather Mast
-27.8817	29.5434	3	Weather Mast
48.7227	2.142	7	Weather Mast
50.9102	6.4096	3	Weather Mast
36.2464	54.7296	3	Weather Mast
53.0431	8.4588	5	Weather Mast
-27.8817	29.5434	3	Weather Mast
-28.6019	16.6644	8	Weather Mast
36.3122	49.5342	4	Weather Mast
25.6855	58.1096	2	Weather Mast
62.9057	27.6535	11	Weather Mast
30.228	-88.024	9	Weather Mast
-30.8143	28.0737	3	Weather Mast
38.5869	47.2175	8	Weather Mast
54.1804	7.8833	4	Weather Mast
29.06	-88.09	4	Weather Mast
36.7393	49.3967	1	Weather Mast
48.5619	5.5036	8	Weather Mast
61.8474	24.2947	23	Weather Mast
37.1084	54.473	2	Weather Mast
30.3211	56.222	3	Weather Mast
46.1001	-119.117	17	Weather Mast
28.662	-89.551	9	Weather Mast
36.8831	49.9064	1	Weather Mast
49.572	15.08	7	Weather Mast
35.3498	48.7457	2	Weather Mast
-28.6019	16.6644	8	Weather Mast
-27.8817	29.5434	3	Weather Mast
33.5896	50.9998	2	Weather Mast
49.572	15.08	7	Weather Mast
28.885	-90.025	6	Weather Mast
28.835	51.0464	3	Weather Mast
38.2666	127.35	3	Weather Mast
36.1229	50.5707	4	Weather Mast
-32.8463	18.1092	4	Weather Mast
-37.4262	145.187	5	Weather Mast
41.7248	-91.3529	1	Weather Mast
28.905	-89.428	33	Weather Mast
38.1353	57.2457	3	Weather Mast
31.3034	53.6634	3	Weather Mast
35.0765	50.397	2	Weather Mast
37.2578	50.2338	3	Weather Mast
30.116	49.7689	2	Weather Mast
55.1107	36.5977	10	Weather Mast
47.675	-124.485	33	Weather Mast
64.256	19.775	7	Weather Mast
38.2715	47.7313	3	Weather Mast
37.6112	48.5049	2	Weather Mast
32.4649	52.6169	3	Weather Mast
51.3076	4.5198	20	Weather Mast
-31.5249	19.3607	8	Weather Mast
37.4009	46.0255	2	Weather Mast
-37.4262	145.187	5	Weather Mast
25.3284	60.6627	2	Weather Mast
36.8586	49.4619	2	Weather Mast
31.7787	56.1169	3	Weather Mast
53.4036	6.3528	5	Weather Mast
33.7989	50.1645	2	Weather Mast
-29.8501	30.5286	3	Weather Mast
30.4469	48.3066	3	Weather Mast
-31.5249	19.3607	8	Weather Mast
9.16667	-79.85	17	Weather Mast
39.0507	44.4517	2	Weather Mast
-32.9667	22.5567	8	Weather Mast
38.0325	47.9794	2	Weather Mast
51.3389	9.16638	2	Weather Mast
52.95	1.121	3	Weather Mast
-34.11	24.5144	8	Weather Mast
38.265	-121.491	12	Weather Mast
36.6558	49.0261	3	Weather Mast
37.0527	57.4031	3	Weather Mast
35.7968	51.3197	2	Weather Mast
52.6064	4.3896	6	Weather Mast
52.1663	14.1226	19	Weather Mast
30.887	52.6187	3	Weather Mast
31.0864	61.1564	3	Weather Mast
57.1216	8.63536	6	Turbine/Wind Farm
56.3197	8.45848	6	Turbine/Wind Farm
57.4921	9.91889	6	Turbine/Wind Farm
54.445	7.683	3	Turbine/Wind Farm
-2.838	-41.714	2	Turbine/Wind Farm
54.983	13.162	3	Turbine/Wind Farm
53.9942	11.95	2	Turbine/Wind Farm
70.6721	29.7108	19	Turbine/Wind Farm
57.1224	10.1506	6	Turbine/Wind Farm
54.9045	8.9583	6	Turbine/Wind Farm
58.5315	6.7928	19	Turbine/Wind Farm
57.2263	9.96137	6	Turbine/Wind Farm
-2.826	-41.714	2	Turbine/Wind Farm
64.0726	10.0927	19	Turbine/Wind Farm
-2.829	-41.714	2	Turbine/Wind Farm
55.8998	8.8755	6	Turbine/Wind Farm
-2.832	-41.714	2	Turbine/Wind Farm
55.3655	12.0968	6	Turbine/Wind Farm
57.1238	8.62551	6	Turbine/Wind Farm
56.1463	9.74716	6	Turbine/Wind Farm
-2.835	-41.714	2	Turbine/Wind Farm
54.7428	11.2847	6	Turbine/Wind Farm
64.2155	10.4167	19	Turbine/Wind Farm
57.057	8.88393	6	Turbine/Wind Farm
55.8353	9.09327	6	Turbine/Wind Farm
57.1695	10.4186	6	Turbine/Wind Farm
-41.2602	174.669	11	Turbine/Wind Farm
-2.824	-41.714	2	Turbine/Wind Farm
55.9072	8.85625	6	Turbine/Wind Farm
58.8351	5.8975	19	Turbine/Wind Farm
57.3862	10.0334	6	Turbine/Wind Farm
59.487	11.7277	19	Turbine/Wind Farm
-2.821	-41.714	2	Turbine/Wind Farm
58.7304	5.94811	19	Turbine/Wind Farm
59.3157	4.90483	19	Turbine/Wind Farm
55.4519	8.51843	6	Turbine/Wind Farm
64.2248	10.3746	19	Turbine/Wind Farm
55.5626	11.2298	6	Turbine/Wind Farm
-2.819	-41.714	2	Turbine/Wind Farm
54.7841	11.2515	6	Turbine/Wind Farm
57.4967	9.9119	6	Turbine/Wind Farm
55.9657	9.24191	6	Turbine/Wind Farm
-2.827	-41.714	2	Turbine/Wind Farm
57.0623	8.88402	6	Turbine/Wind Farm
54.9419	11.1684	6	Turbine/Wind Farm
-40.3473	175.782	13	Turbine/Wind Farm
55.138	7.201	3	Turbine/Wind Farm
54.05	7.0167	3	Turbine/Wind Farm
57.259	9.66371	6	Turbine/Wind Farm
57.3746	10.0294	6	Turbine/Wind Farm
56.1244	8.24064	6	Turbine/Wind Farm
56.7656	8.66965	6	Turbine/Wind Farm
56.4376	8.34031	6	Turbine/Wind Farm
56.4424	8.15102	6	Turbine/Wind Farm
57.0734	9.12372	6	Turbine/Wind Farm
55.2235	11.6244	6	Turbine/Wind Farm
58.5866	5.94289	19	Turbine/Wind Farm
56.3233	8.7654	6	Turbine/Wind Farm
55.1458	11.962	6	Turbine/Wind Farm
54.523	7.705	3	Turbine/Wind Farm
57.0839	8.88398	6	Turbine/Wind Farm
55.8496	8.44171	6	Turbine/Wind Farm
-2.83	-41.714	2	Turbine/Wind Farm
56.7567	8.64515	6	Turbine/Wind Farm
56.4571	8.1879	6	Turbine/Wind Farm
54.0738	10.2994	2	Turbine/Wind Farm
55.148	11.9586	6	Turbine/Wind Farm
54.9382	11.0921	6	Turbine/Wind Farm
58.6655	5.95914	19	Turbine/Wind Farm
54.9302	11.1764	6	Turbine/Wind Farm
-40.3006	175.822	16	Turbine/Wind Farm
50.8988	11.4972	2	Turbine/Wind Farm
54.7153	11.3256	6	Turbine/Wind Farm
56.6718	9.71267	6	Turbine/Wind Farm
56.3767	8.37951	6	Turbine/Wind Farm
-45.7649	168.29	12	Turbine/Wind Farm
56.4625	8.21381	6	Turbine/Wind Farm
56.5004	9.19695	6	Turbine/Wind Farm
54.8384	11.3002	6	Turbine/Wind Farm
57.2292	9.9516	6	Turbine/Wind Farm
53.9661	11.9431	2	Turbine/Wind Farm
55.8253	8.72632	6	Turbine/Wind Farm
58.1557	6.68184	19	Turbine/Wind Farm
63.3608	9.49506	19	Turbine/Wind Farm
57.1252	8.61735	6	Turbine/Wind Farm
55.8549	8.41004	6	Turbine/Wind Farm
55.2212	11.6315	6	Turbine/Wind Farm
64.0453	10.1566	19	Turbine/Wind Farm
54.7674	11.0012	6	Turbine/Wind Farm
63.5012	8.76818	19	Turbine/Wind Farm
55.5992	8.59271	6	Turbine/Wind Farm
54.61	12.651	3	Turbine/Wind Farm
55.1435	11.9654	6	Turbine/Wind Farm
57.0563	9.16513	6	Turbine/Wind Farm
54.8318	11.3026	6	Turbine/Wind Farm
48.7653	10.1626	2	Turbine/Wind Farm
61.251	4.96155	19	Turbine/Wind Farm
63.8198	9.62998	19	Turbine/Wind Farm
57.2278	9.9565	6	Turbine/Wind Farm
55.5595	11.2241	6	Turbine/Wind Farm
53.1423	11.7919	2	Turbine/Wind Farm
54.7858	11.2415	6	Turbine/Wind Farm
56.676	9.72022	6	Turbine/Wind Farm
58.4262	6.08411	19	Turbine/Wind Farm
58.3436	6.43569	19	Turbine/Wind Farm
56.1463	9.74058	6	Turbine/Wind Farm
55.8498	8.33474	6	Turbine/Wind Farm
57.1652	10.3981	6	Turbine/Wind Farm
56.5038	9.20125	6	Turbine/Wind Farm
53.144	11.7977	2	Turbine/Wind Farm
64.9015	10.8888	19	Turbine/Wind Farm
55.219	11.6385	6	Turbine/Wind Farm
55.2	6.852	3	Turbine/Wind Farm
54.726	11.2763	6	Turbine/Wind Farm
55.4528	8.51037	6	Turbine/Wind Farm
56.3196	8.46474	6	Turbine/Wind Farm
61.6843	5.07449	19	Turbine/Wind Farm
-37.8736	174.968	10	Turbine/Wind Farm
56.1129	8.24009	6	Turbine/Wind Farm
56.5752	9.86913	6	Turbine/Wind Farm
57.2479	9.68257	6	Turbine/Wind Farm
54.8971	11.0336	6	Turbine/Wind Farm
54.067	7.0333	3	Turbine/Wind Farm
55.852	8.3267	6	Turbine/Wind Farm
57.0515	8.88405	6	Turbine/Wind Farm
54.9045	8.9583	6	Turbine/Wind Farm
55.9687	9.24254	6	Turbine/Wind Farm
55.6067	8.65587	6	Turbine/Wind Farm
62.6659	6.19785	19	Turbine/Wind Farm
55.904	9.09084	6	Turbine/Wind Farm
57.1307	10.1143	6	Turbine/Wind Farm
63.8793	10.1592	19	Turbine/Wind Farm
55.8311	8.7337	6	Turbine/Wind Farm
56.1462	9.75372	6	Turbine/Wind Farm
57.4321	10.1314	6	Turbine/Wind Farm
-2.84	-41.714	2	Turbine/Wind Farm
56.497	9.19264	6	Turbine/Wind Farm
59.323	5.43299	19	Turbine/Wind Farm
55.4718	10.5524	6	Turbine/Wind Farm
-2.834	-41.714	2	Turbine/Wind Farm
56.3684	8.3553	6	Turbine/Wind Farm
-2.837	-41.714	2	Turbine/Wind Farm
61.1995	11.8026	19	Turbine/Wind Farm
56.6775	8.8847	6	Turbine/Wind Farm
60.3431	11.4833	19	Turbine/Wind Farm
56.4126	8.85415	6	Turbine/Wind Farm
-2.828	-41.714	2	Turbine/Wind Farm
54.7506	11.2518	6	Turbine/Wind Farm
-2.831	-41.714	2	Turbine/Wind Farm
56.3158	8.77347	6	Turbine/Wind Farm
54.8137	11.4983	6	Turbine/Wind Farm
-2.825	-41.714	2	Turbine/Wind Farm
55.4783	10.5572	6	Turbine/Wind Farm
55.3512	12.1007	6	Turbine/Wind Farm
54.9111	11.0324	6	Turbine/Wind Farm
54.8082	11.5	6	Turbine/Wind Farm
58.7494	5.90795	19	Turbine/Wind Farm
56.5657	9.87374	6	Turbine/Wind Farm
55.8326	9.07987	6	Turbine/Wind Farm
54.0719	10.2942	2	Turbine/Wind Farm
57.4448	10.1187	6	Turbine/Wind Farm
56.6811	8.8739	6	Turbine/Wind Farm
54.7604	11.0168	6	Turbine/Wind Farm
-2.818	-41.714	2	Turbine/Wind Farm
56.4498	8.34654	6	Turbine/Wind Farm
-2.825	-41.714	2	Turbine/Wind Farm
53.982	6.818	2	Turbine/Wind Farm
56.0429	8.35048	6	Turbine/Wind Farm
54.933	11.0688	6	Turbine/Wind Farm
-2.823	-41.714	2	Turbine/Wind Farm
62.1591	5.24424	19	Turbine/Wind Farm
-2.82	-41.714	2	Turbine/Wind Farm

## Sheet: Countries_Inclusion
	country annual values	country time series	both country annual values and time series
ARG	TRUE	FALSE	FALSE
AUS	TRUE	FALSE	FALSE
AUT	TRUE	TRUE	TRUE
AZE	TRUE	FALSE	FALSE
BEL	TRUE	TRUE	TRUE
BGR	TRUE	TRUE	TRUE
BIH	TRUE	FALSE	FALSE
BRA	TRUE	FALSE	FALSE
CAN	TRUE	FALSE	FALSE
CHE	TRUE	FALSE	FALSE
CHL	TRUE	FALSE	FALSE
CHN	TRUE	FALSE	FALSE
CRI	TRUE	FALSE	FALSE
CYP	TRUE	TRUE	TRUE
CZE	TRUE	TRUE	TRUE
DEU	TRUE	TRUE	TRUE
DNK	TRUE	TRUE	TRUE
ESP	TRUE	TRUE	TRUE
EST	TRUE	TRUE	TRUE
ETH	TRUE	FALSE	FALSE
FIN	TRUE	TRUE	TRUE
FRA	TRUE	TRUE	TRUE
GBR	TRUE	TRUE	TRUE
GRC	TRUE	TRUE	TRUE
GTM	TRUE	FALSE	FALSE
HND	TRUE	FALSE	FALSE
HRV	TRUE	TRUE	TRUE
HUN	TRUE	TRUE	TRUE
IDN	TRUE	FALSE	FALSE
IRL	TRUE	TRUE	TRUE
ITA	TRUE	TRUE	TRUE
JOR	TRUE	FALSE	FALSE
JPN	TRUE	FALSE	FALSE
KOR	TRUE	FALSE	FALSE
LKA	TRUE	FALSE	FALSE
LTU	TRUE	TRUE	TRUE
LUX	TRUE	TRUE	TRUE
LVA	FALSE	TRUE	FALSE
MAR	TRUE	FALSE	FALSE
MEX	TRUE	FALSE	FALSE
MKD	TRUE	FALSE	FALSE
MLT	FALSE	TRUE	FALSE
MNG	TRUE	FALSE	FALSE
NIC	TRUE	FALSE	FALSE
NLD	TRUE	TRUE	TRUE
NOR	TRUE	FALSE	FALSE
NZL	TRUE	FALSE	FALSE
OMN	TRUE	FALSE	FALSE
PAN	TRUE	FALSE	FALSE
PHL	TRUE	FALSE	FALSE
POL	TRUE	TRUE	TRUE
PRT	TRUE	TRUE	TRUE
PRT	TRUE	TRUE	TRUE
ROU	FALSE	TRUE	FALSE
RUS	TRUE	FALSE	FALSE
SVK	FALSE	TRUE	FALSE
SVN	FALSE	TRUE	FALSE
SWE	TRUE	TRUE	TRUE
THA	TRUE	FALSE	FALSE
TUN	TRUE	FALSE	FALSE
TUR	TRUE	FALSE	FALSE
UKR	TRUE	FALSE	FALSE
URY	TRUE	FALSE	FALSE
USA	TRUE	FALSE	FALSE
ZAF	TRUE	FALSE	FALSE
