# Supplementary material for: Towards high resolution, validated and open global wind power assessments
Source: Nat Commun. 2026 Jan 14;17:539. doi: 10.1038/s41467-026-68337-z (PMC12804690; doi:10.1038/s41467-026-68337-z)
Supplement: Supplementary file 8 — Source Data [file 41467_2026_68337_MOESM8_ESM.zip › SupplementaryFigure1.xlsx]

## Sheet: Sheet1
lon_min	lat_min	lon_max	lat_max	gwa_div_meas
-180	-17	-179	-16	1.26386
-180	66	-179	67	0.720256
-180	68	-179	69	1.03853
-179	-21	-178	-20	1.25293
-179	-19	-178	-18	0.0586959
-179	-18	-178	-17	0.0333947
-179	-15	-178	-14	1.87952
-179	67	-178	68	0.895629
-179	70	-178	71	0.862279
-178	-30	-177	-29	3.25681
-178	28	-177	29	1.26207
-178	57	-177	58
-177	-44	-176	-43	0.956283
-177	-14	-176	-13	0.523183
-177	51	-176	52	0.956741
-176	-22	-175	-21	1.02247
-175	-20	-174	-19	0.841491
-174	-19	-173	-18	0.523617
-174	64	-173	65	0.931723
-173	-14	-172	-13	0.810019
-172	-14	-171	-13	1.22858
-172	63	-171	64	0.893854
-171	-15	-170	-14	0.894089
-171	57	-170	58	0.942442
-171	63	-170	64	0.868716
-170	-20	-169	-19	0.390676
-170	16	-169	17	0.980713
-170	56	-169	57	0.889853
-170	66	-169	67	1.02114
-169	52	-168	53	1.113
-168	65	-167	66	0.818926
-167	53	-166	54	1.15328
-167	60	-166	61	0.842234
-167	61	-166	62	0.84185
-167	66	-166	67	0.88799
-167	68	-166	69	0.940245
-166	-11	-165	-10	1.14769
-166	60	-165	61	0.875239
-166	61	-165	62	0.840376
-166	64	-165	65	0.824254
-165	62	-164	63	0.909737
-165	67	-164	68	0.94296
-164	-19	-163	-18	1.06604
-164	62	-163	63	0.829396
-164	64	-163	65	0.936343
-164	69	-163	70	0.750176
-163	23	-162	24	0.960614
-163	55	-162	56	1.414
-163	58	-162	59	0.785043
-163	66	-162	67	0.816537
-163	67	-162	68	0.977937
-162	-11	-161	-10	1.53386
-162	56	-161	57	1.13271
-162	60	-161	61	0.958921
-162	61	-161	62	1.24875
-162	64	-161	65	0.366374
-162	65	-161	66	0.798813
-161	19	-160	20	0.968715
-161	55	-160	56	1.06413
-161	59	-160	60	0.995352
-161	61	-160	62	0.426334
-161	62	-160	63	0.0927105
-161	63	-160	64	0.916054
-161	70	-160	71	0.830471
-160	-22	-159	-21	1.00275
-160	-19	-159	-18	1.25463
-160	21	-159	22	0.812753
-160	22	-159	23	0.626705
-160	61	-159	62	1.38293
-160	66	-159	67	1.02284
-159	-10	-158	-9	1.04889
-159	21	-158	22	0.944675
-159	56	-158	57	0.767411
-159	59	-158	60	0.448519
-159	64	-158	65	0.522057
-158	-21	-157	-20	1.5137
-158	17	-157	18	0.934322
-158	21	-157	22	1.02207
-158	58	-157	59	1.13292
-158	61	-157	62	0.141369
-158	67	-157	68	0.0894394
-157	19	-156	20	0.507857
-157	20	-156	21	0.813799
-157	58	-156	59	0.998925
-157	64	-156	65	0.97335
-157	65	-156	66	0.972788
-157	71	-156	72	0.852724
-156	19	-155	20	0.940329
-156	51	-155	52
-156	59	-155	60	0.923793
-156	61	-155	62	1.21853
-156	62	-155	63	0.598134
-155	59	-154	60	1.13877
-155	60	-154	61	0.489697
-154	66	-153	67	0.273573
-153	17	-152	18	1.01901
-153	57	-152	58	1.03817
-153	60	-152	61	0.137937
-153	61	-152	62	0.570024
-153	62	-152	63	1.72166
-153	63	-152	64	0.712358
-153	65	-152	66	0.945682
-153	69	-152	70	0.807083
-152	-17	-151	-16	1.15492
-152	59	-151	60	0.811277
-152	60	-151	61	1.0029
-152	61	-151	62	0.0943079
-152	66	-151	67	0.789182
-152	68	-151	69	0.926544
-151	61	-150	62	1.05628
-151	62	-150	63	0.633982
-151	70	-150	71	0.756365
-150	-24	-149	-23	0.953995
-150	-18	-149	-17	0.774304
-150	60	-149	61	0.503727
-150	61	-149	62	0.972229
-150	62	-149	63	0.381559
-150	64	-149	65	1.11386
-150	70	-149	71	0.896659
-149	56	-148	57
-149	60	-148	61	0.81775
-149	63	-148	64	0.809614
-149	67	-148	68	0.644941
-149	70	-148	71	0.841499
-148	61	-147	62	0.936626
-148	64	-147	65	0.901242
-147	59	-146	60	1.04746
-147	61	-146	62	0.72635
-146	-15	-145	-14	1.03528
-146	60	-145	61	1.23343
-146	62	-145	63	0.995549
-146	63	-145	64	0.555215
-146	66	-145	67	1.19763
-146	68	-145	69	1.12748
-145	-28	-144	-27	0.859621
-145	-20	-144	-19	1.25839
-144	62	-143	63	1.08943
-144	70	-143	71	0.917727
-143	61	-142	62	0.652766
-142	62	-141	63	0.872326
-142	64	-141	65	0.450993
-141	-19	-140	-18	0.989534
-141	62	-140	63	0.0715024
-141	69	-140	70	0.824599
-140	-10	-139	-9	0.252681
-140	59	-139	60	1.16085
-140	61	-139	62	0.951564
-140	64	-139	65	0.482881
-140	67	-139	68	0.978324
-139	-22	-138	-21	0.977706
-139	69	-138	70	1.00173
-138	40	-137	41
-138	60	-137	61	0.103254
-138	68	-137	69	0.932849
-137	58	-136	59	0.350268
-137	62	-136	63	0.389102
-137	66	-136	67	1.07607
-136	57	-135	58	7.46986
-136	58	-135	59	0.0891435
-136	59	-135	60	0.748995
-136	60	-135	61	0.994085
-136	63	-135	64	0.808487
-136	68	-135	69	1.25445
-136	69	-135	70	0.989688
-135	-24	-134	-23	0.0957769
-135	56	-134	57	1.06489
-135	57	-134	58	0.708357
-135	58	-134	59	0.950461
-135	67	-134	68	1.04371
-134	54	-133	55	0.0476572
-134	55	-133	56	0.485727
-134	56	-133	57	0.613967
-134	57	-133	58	1.11693
-134	62	-133	63	0.894647
-134	68	-133	69	0.810261
-134	69	-133	70	0.896948
-133	53	-132	54	1.17101
-133	54	-132	55	0.9656
-133	56	-132	57	1.03111
-133	60	-132	61	0.942348
-132	46	-131	47
-132	53	-131	54	1.13865
-132	54	-131	55	1.04861
-132	55	-131	56	0.962527
-131	42	-130	43
-131	51	-130	52	0.895126
-131	53	-130	54	0.324795
-131	54	-130	55	0.933123
-131	58	-130	59	0.181176
-131	63	-130	64	1.66055
-131	67	-130	68	0.898637
-131	69	-130	70	0.781229
-130	55	-129	56	1.13998
-129	50	-128	51	0.796858
-129	54	-128	55	0.846522
-129	60	-128	61	1.24158
-129	66	-128	67	0.972981
-128	-74	-127	-73
-128	50	-127	51	0.914237
-128	52	-127	53	0.126373
-128	61	-127	62	1.10304
-127	49	-126	50	1.21961
-127	52	-126	53	0.870724
-127	65	-126	66	1.07252
-127	67	-126	68	1.06144
-126	49	-125	50	0.480261
-126	53	-125	54	1.07865
-126	54	-125	55	0.284303
-126	64	-125	65	1.47556
-126	72	-125	73	0.926083
-125	40	-124	41	1.03377
-125	41	-124	42	0.979067
-125	42	-124	43	0.611873
-125	43	-124	44	0.91689
-125	44	-124	45	0.827388
-125	47	-124	48	0.89708
-125	48	-124	49	0.803654
-125	49	-124	50	0.994253
-125	51	-124	52	0.264494
-125	52	-124	53	0.0779702
-125	61	-124	62	0.808779
-125	69	-124	70	0.715999
-125	70	-124	71	0.80896
-125	71	-124	72	0.817285
-124	38	-123	39	1.19885
-124	39	-123	40	0.90328
-124	42	-123	43	0.290895
-124	43	-123	44	0.748391
-124	44	-123	45	0.882314
-124	45	-123	46	0.801898
-124	46	-123	47	0.962888
-124	47	-123	48	0.863015
-124	48	-123	49	0.532247
-124	49	-123	50	0.724515
-124	50	-123	51	0.350028
-124	55	-123	56	1.12691
-124	60	-123	61	0.6834
-124	61	-123	62	1.2058
-124	63	-123	64	1.28766
-124	65	-123	66	0.78845
-123	36	-122	37	1.13822
-123	37	-122	38	0.816575
-123	38	-122	39	0.568954
-123	40	-122	41	1.00115
-123	41	-122	42	0.820114
-123	42	-122	43	0.533039
-123	45	-122	46	0.815839
-123	46	-122	47	0.810223
-123	47	-122	48	0.681144
-123	48	-122	49	0.777721
-123	49	-122	50	0.966653
-123	50	-122	51	0.273049
-123	52	-122	53	1.10083
-123	53	-122	54	1.01221
-123	61	-122	62	0.202645
-122	35	-121	36	1.10637
-122	36	-121	37	0.566547
-122	37	-121	38	0.518986
-122	38	-121	39	0.728951
-122	39	-121	40	0.774687
-122	42	-121	43	0.729136
-122	44	-121	45	0.832594
-122	45	-121	46	0.471949
-122	47	-121	48	0.749815
-122	48	-121	49	0.800105
-122	49	-121	50	0.357836
-122	51	-121	52	0.609559
-122	55	-121	56	0.847607
-122	61	-121	62	1.08077
-121	34	-120	35	0.574642
-121	35	-120	36	0.694943
-121	36	-120	37	0.880866
-121	37	-120	38	0.961036
-121	39	-120	40	0.61587
-121	41	-120	42	0.87028
-121	42	-120	43	0.918733
-121	46	-120	47	0.613851
-121	47	-120	48	0.903844
-121	49	-120	50	0.909089
-121	50	-120	51	0.7026
-121	55	-120	56	1.0043
-121	56	-120	57	0.973054
-120	33	-119	34	1.01846
-120	34	-119	35	0.755177
-120	35	-119	36	0.50956
-120	36	-119	37	0.637688
-120	38	-119	39	0.444201
-120	39	-119	40	0.567875
-120	43	-119	44	1.42716
-120	44	-119	45	0.883289
-120	45	-119	46	0.832294
-120	46	-119	47	0.836577
-120	47	-119	48	0.770629
-120	48	-119	49	0.923533
-120	49	-119	50	1.17815
-120	50	-119	51	0.811098
-120	52	-119	53	0.382756
-120	56	-119	57	1.10419
-120	69	-119	70	0.737217
-120	73	-119	74	0.830151
-120	74	-119	75	0.952505
-120	76	-119	77	0.920374
-119	33	-118	34	0.660037
-119	34	-118	35	0.665636
-119	35	-118	36	0.843035
-119	37	-118	38	0.647555
-119	39	-118	40	0.854466
-119	40	-118	41	0.868517
-119	43	-118	44	1.07368
-119	44	-118	45	1.05765
-119	45	-118	46	0.516926
-119	46	-118	47	0.709831
-119	50	-118	51	0.5966
-119	52	-118	53	0.199171
-119	53	-118	54	0.154471
-119	55	-118	56	1.01906
-119	56	-118	57	1.04939
-118	32	-117	33	0.582584
-118	33	-117	34	0.6379
-118	34	-117	35	0.607023
-118	35	-117	36	0.803471
-118	36	-117	37	1.0761
-118	38	-117	39	0.934039
-118	40	-117	41	0.713459
-118	42	-117	43	0.978836
-118	44	-117	45	0.721091
-118	45	-117	46	0.944361
-118	46	-117	47	0.812951
-118	47	-117	48	0.825368
-118	49	-117	50	0.156594
-118	50	-117	51	0.520581
-118	55	-117	56	0.966181
-118	56	-117	57	0.952138
-118	61	-117	62	0.571451
-118	63	-117	64	1.20593
-118	64	-117	65	0.952109
-118	70	-117	71	0.981359
-117	32	-116	33	0.503036
-117	33	-116	34	0.716987
-117	34	-116	35	0.953204
-117	36	-116	37	1.44048
-117	40	-116	41	0.732099
-117	43	-116	44	1.23104
-117	44	-116	45	0.716183
-117	47	-116	48	0.820965
-117	48	-116	49	1.06531
-117	49	-116	50	0.840454
-117	51	-116	52	0.486308
-117	52	-116	53	0.162921
-117	53	-116	54	0.546788
-117	55	-116	56	1.28398
-117	68	-116	69	0.877703
-116	32	-115	33	0.853578
-116	35	-115	36	0.793997
-116	36	-115	37	0.692782
-116	39	-115	40	1.0473
-116	40	-115	41	0.757088
-116	43	-115	44	0.902148
-116	46	-115	47	0.333625
-116	47	-115	48	0.353838
-116	49	-115	50	1.0136
-116	50	-115	51	0.122922
-116	51	-115	52	0.922634
-116	53	-115	54	1.3843
-116	54	-115	55	0.109382
-116	56	-115	57	0.246266
-116	60	-115	61	0.946968
-116	67	-115	68	0.768936
-115	32	-114	33	0.727621
-115	33	-114	34	0.748828
-115	34	-114	35	0.870083
-115	35	-114	36	0.848186
-115	37	-114	38	0.90265
-115	39	-114	40	0.946959
-115	40	-114	41	0.992581
-115	42	-114	43	0.749146
-115	43	-114	44	0.404392
-115	44	-114	45	0.928785
-115	46	-114	47	0.748162
-115	48	-114	49	1.00584
-115	49	-114	50	0.217147
-115	50	-114	51	1.15429
-115	51	-114	52	0.78728
-115	52	-114	53	1.15809
-115	53	-114	54	0.92057
-115	54	-114	55	0.642107
-115	55	-114	56	0.88638
-115	62	-114	63	0.936197
-114	35	-113	36	0.87299
-114	37	-113	38	0.857199
-114	38	-113	39	0.824279
-114	42	-113	43	0.843492
-114	43	-113	44	1.39277
-114	45	-113	46	0.585717
-114	46	-113	47	0.726997
-114	48	-113	49	0.666106
-114	49	-113	50	1.03696
-114	50	-113	51	1.06784
-114	51	-113	52	0.811431
-114	52	-113	53	1.08019
-114	53	-113	54	0.974514
-114	54	-113	55	0.963403
-114	58	-113	59	2.24545
-114	61	-113	62	0.839973
-113	32	-112	33	0.866631
-113	33	-112	34	0.646936
-113	34	-112	35	0.676352
-113	35	-112	36	0.871309
-113	37	-112	38	1.00592
-113	39	-112	40	0.66142
-113	40	-112	41	1.11686
-113	41	-112	42	0.854899
-113	42	-112	43	0.634317
-113	43	-112	44	0.716721
-113	44	-112	45	0.821178
-113	45	-112	46	0.817187
-113	48	-112	49	0.907407
-113	49	-112	50	0.868395
-113	50	-112	51	0.892827
-113	51	-112	52	0.945451
-113	52	-112	53	0.950868
-113	53	-112	54	1.10929
-113	54	-112	55	0.768321
-112	25	-111	26	0.931939
-112	29	-111	30	0.542366
-112	32	-111	33	1.11333
-112	33	-111	34	0.600646
-112	34	-111	35	0.63022
-112	35	-111	36	0.831219
-112	36	-111	37	1.22789
-112	40	-111	41	0.75102
-112	41	-111	42	0.867332
-112	42	-111	43	0.72999
-112	43	-111	44	0.785677
-112	45	-111	46	0.703875
-112	46	-111	47	0.754821
-112	47	-111	48	0.812004
-112	49	-111	50	0.955251
-112	50	-111	51	1.08267
-112	51	-111	52	0.89307
-112	52	-111	53	0.983791
-112	53	-111	54	1.01092
-112	54	-111	55	1.18001
-112	56	-111	57	1.04002
-112	57	-111	58	1.19221
-112	60	-111	61	0.411846
-112	65	-111	66	0.790077
-111	24	-110	25	0.685412
-111	27	-110	28	0.655088
-111	31	-110	32	1.16243
-111	32	-110	33	0.676042
-111	34	-110	35	0.740348
-111	35	-110	36	0.854656
-111	38	-110	39	0.642858
-111	39	-110	40	0.969563
-111	42	-110	43	0.912
-111	43	-110	44	1.78849
-111	44	-110	45	0.896906
-111	45	-110	46	0.947688
-111	49	-110	50	0.974758
-111	50	-110	51	0.983946
-111	51	-110	52	0.853836
-111	52	-110	53	1.0152
-111	53	-110	54	0.746768
-111	54	-110	55	0.873227
-111	62	-110	63	0.720528
-111	64	-110	65	0.784552
-110	-28	-109	-27	0.884295
-110	23	-109	24	0.524572
-110	25	-109	26	0.678584
-110	27	-109	28	0.508867
-110	31	-109	32	0.76897
-110	32	-109	33	0.920616
-110	34	-109	35	0.710408
-110	35	-109	36	0.717145
-110	38	-109	39	0.903398
-110	40	-109	41	0.610058
-110	41	-109	42	1.00605
-110	42	-109	43	0.857617
-110	44	-109	45	1.29072
-110	46	-109	47	1.10028
-110	47	-109	48	1.02376
-110	48	-109	49	0.975008
-110	49	-109	50	1.07118
-110	50	-109	51	0.890487
-110	51	-109	52	0.829898
-110	54	-109	55	0.665702
-110	62	-109	63	1.48138
-109	26	-108	27	0.778516
-109	32	-108	33	0.91931
-109	35	-108	36	0.846328
-109	36	-108	37	0.969162
-109	37	-108	38	1.23787
-109	39	-108	40	0.805532
-109	40	-108	41	1.42716
-109	42	-108	43	1.01881
-109	43	-108	44	0.775748
-109	44	-108	45	0.889531
-109	45	-108	46	0.737568
-109	49	-108	50	0.952891
-109	52	-108	53	0.918284
-109	54	-108	55	0.901951
-109	55	-108	56	1.03905
-108	24	-107	25	0.416107
-108	28	-107	29	0.575996
-108	30	-107	31	1.14448
-108	32	-107	33	0.796396
-108	33	-107	34	0.932158
-108	35	-107	36	0.855762
-108	37	-107	38	0.556521
-108	38	-107	39	1.45197
-108	39	-107	40	0.627148
-108	40	-107	41	0.792373
-108	41	-107	42	0.838443
-108	43	-107	44	0.685179
-108	49	-107	50	0.91156
-108	50	-107	51	0.851383
-108	51	-107	52	0.907677
-108	53	-107	54	1.07134
-108	69	-107	70	0.789977
-107	23	-106	24	0.641523
-107	28	-106	29	0.732807
-107	31	-106	32	0.679519
-107	32	-106	33	0.907708
-107	34	-106	35	1.80732
-107	35	-106	36	1.00212
-107	38	-106	39	0.504383
-107	39	-106	40	0.575893
-107	42	-106	43	0.985027
-107	44	-106	45	0.86778
-107	47	-106	48	1.11104
-107	48	-106	49	0.833924
-107	53	-106	54	0.163074
-106	20	-105	21	0.408734
-106	26	-105	27	0.972137
-106	28	-105	29	0.45009
-106	32	-105	33	0.792288
-106	33	-105	34	0.880301
-106	35	-105	36	0.94492
-106	36	-105	37	0.703708
-106	37	-105	38	0.74648
-106	39	-105	40	0.697602
-106	40	-105	41	0.728026
-106	41	-105	42	0.85995
-106	42	-105	43	1.05509
-106	44	-105	45	0.989101
-106	46	-105	47	0.937601
-106	48	-105	49	1.08479
-106	49	-105	50	0.976387
-106	50	-105	51	0.823363
-106	51	-105	52	0.960098
-106	53	-105	54	0.938474
-106	55	-105	56	0.947577
-106	57	-105	58	0.85074
-106	59	-105	60	0.553322
-106	63	-105	64	0.960775
-106	69	-105	70	0.920132
-105	19	-104	20	0.56441
-105	21	-104	22	0.605364
-105	24	-104	25	0.669822
-105	30	-104	31	0.863829
-105	31	-104	32	1.03089
-105	32	-104	33	0.787518
-105	33	-104	34	0.811294
-105	36	-104	37	0.786523
-105	37	-104	38	0.822392
-105	38	-104	39	0.777974
-105	39	-104	40	0.806487
-105	40	-104	41	0.989591
-105	41	-104	42	0.822318
-105	42	-104	43	0.884779
-105	46	-104	47	0.959816
-105	47	-104	48	0.852628
-105	50	-104	51	0.829842
-105	51	-104	52	0.810554
-105	52	-104	53	1.03869
-104	19	-103	20	0.586722
-104	20	-103	21	0.594019
-104	23	-103	24	0.538326
-104	25	-103	26	0.66968
-104	30	-103	31	1.02654
-104	31	-103	32	0.916019
-104	32	-103	33	0.700773
-104	34	-103	35	0.776827
-104	35	-103	36	0.84077
-104	36	-103	37	0.867944
-104	37	-103	38	1.53356
-104	38	-103	39	0.842768
-104	39	-103	40	0.770395
-104	40	-103	41	0.872282
-104	41	-103	42	0.870239
-104	42	-103	43	1.2002
-104	43	-103	44	0.84567
-104	44	-103	45	0.83495
-104	45	-103	46	1.28287
-104	46	-103	47	2.12961
-104	48	-103	49	0.805451
-104	49	-103	50	0.864235
-104	50	-103	51	0.855444
-104	53	-103	54	0.876951
-104	56	-103	57	0.274788
-104	58	-103	59	0.184284
-104	78	-103	79	0.817609
-103	19	-102	20	0.0272417
-103	21	-102	22	0.789638
-103	22	-102	23	0.591419
-103	30	-102	31	0.959251
-103	31	-102	32	1.06941
-103	32	-102	33	0.928267
-103	33	-102	34	1.15635
-103	35	-102	36	0.881239
-103	36	-102	37	0.784459
-103	37	-102	38	0.905876
-103	38	-102	39	0.855763
-103	39	-102	40	0.797016
-103	41	-102	42	0.848075
-103	42	-102	43	0.867683
-103	43	-102	44	0.963202
-103	45	-102	46	0.932415
-103	46	-102	47	0.866137
-103	48	-102	49	1.46426
-103	49	-102	50	0.855633
-103	50	-102	51	1.00851
-103	51	-102	52	0.949983
-103	55	-102	56	1.25325
-103	65	-102	66	0.796876
-102	17	-101	18	0.370847
-102	19	-101	20	0.606376
-102	20	-101	21	0.493831
-102	21	-101	22	1.16567
-102	25	-101	26	0.60854
-102	26	-101	27	0.72693
-102	32	-101	33	0.8937
-102	33	-101	34	0.751543
-102	34	-101	35	0.93314
-102	35	-101	36	0.873398
-102	36	-101	37	1.07234
-102	37	-101	38	1.01119
-102	39	-101	40	0.817402
-102	40	-101	41	0.837448
-102	41	-101	42	0.841764
-102	42	-101	43	1.20823
-102	44	-101	45	0.869102
-102	47	-101	48	0.839881
-102	48	-101	49	0.767773
-102	51	-101	52	0.986814
-102	52	-101	53	0.967702
-102	53	-101	54	0.590172
-102	54	-101	55	1.28801
-101	20	-100	21	0.613407
-101	22	-100	23	0.654271
-101	25	-100	26	0.717828
-101	28	-100	29	0.868276
-101	29	-100	30	0.994682
-101	30	-100	31	0.823962
-101	31	-100	32	0.846855
-101	32	-100	33	1.15544
-101	34	-100	35	0.854718
-101	35	-100	36	0.901233
-101	36	-100	37	0.865623
-101	37	-100	38	0.804042
-101	38	-100	39	1.22353
-101	40	-100	41	0.840465
-101	41	-100	42	0.8955
-101	42	-100	43	0.939051
-101	44	-100	45	1.17513
-101	45	-100	46	0.795893
-101	46	-100	47	0.789824
-101	49	-100	50	0.980553
-101	50	-100	51	0.974277
-101	51	-100	52	0.821006
-101	68	-100	69	0.749717
-100	16	-99	17	0.871856
-100	17	-99	18	0.972979
-100	18	-99	19	0.64823
-100	19	-99	20	0.50248
-100	21	-99	22	0.617677
-100	23	-99	24	0.66161
-100	27	-99	28	0.644674
-100	28	-99	29	0.935745
-100	29	-99	30	0.720874
-100	30	-99	31	0.893702
-100	32	-99	33	0.948987
-100	34	-99	35	0.877972
-100	35	-99	36	0.878184
-100	36	-99	37	0.977819
-100	37	-99	38	0.850488
-100	38	-99	39	0.824664
-100	39	-99	40	0.782832
-100	40	-99	41	0.861009
-100	41	-99	42	0.776012
-100	42	-99	43	0.941331
-100	43	-99	44	1.03782
-100	49	-99	50	0.916845
-100	50	-99	51	0.081053
-100	53	-99	54	1.16585
-99	19	-98	20	1.21565
-99	20	-98	21	0.443896
-99	21	-98	22	0.402114
-99	23	-98	24	1.00015
-99	26	-98	27	1.07039
-99	27	-98	28	0.919407
-99	29	-98	30	0.782816
-99	30	-98	31	0.901704
-99	31	-98	32	0.928521
-99	32	-98	33	1.03326
-99	33	-98	34	0.934566
-99	34	-98	35	0.821839
-99	35	-98	36	0.923288
-99	37	-98	38	0.915416
-99	38	-98	39	0.831965
-99	40	-98	41	0.84202
-99	41	-98	42	0.869189
-99	42	-98	43	0.950729
-99	43	-98	44	0.891634
-99	44	-98	45	0.903302
-99	46	-98	47	0.831229
-99	48	-98	49	0.880555
-99	49	-98	50	0.94235
-99	50	-98	51	1.13035
-99	58	-98	59	1.33602
-98	15	-97	16	0.467491
-98	18	-97	19	0.671701
-98	20	-97	21	0.840345
-98	22	-97	23	0.635037
-98	25	-97	26	0.822374
-98	26	-97	27	0.875272
-98	27	-97	28	0.865176
-98	28	-97	29	0.960034
-98	29	-97	30	0.758161
-98	30	-97	31	0.560612
-98	31	-97	32	0.762062
-98	32	-97	33	0.881192
-98	33	-97	34	0.991701
-98	34	-97	35	0.931639
-98	35	-97	36	0.930072
-98	36	-97	37	0.867543
-98	37	-97	38	0.913569
-98	38	-97	39	0.868653
-98	39	-97	40	0.833669
-98	40	-97	41	0.90978
-98	41	-97	42	0.857445
-98	42	-97	43	0.787718
-98	44	-97	45	0.921027
-98	46	-97	47	1.28869
-98	47	-97	48	0.892157
-98	49	-97	50	0.825621
-98	50	-97	51	1.20748
-98	51	-97	52	1.2189
-98	52	-97	53	1.22689
-98	55	-97	56	0.934241
-97	15	-96	16	0.417725
-97	17	-96	18	0.569002
-97	19	-96	20	0.773593
-97	28	-96	29	0.895994
-97	29	-96	30	0.907227
-97	30	-96	31	0.934885
-97	32	-96	33	0.884281
-97	33	-96	34	0.918285
-97	34	-96	35	1.1249
-97	35	-96	36	1.12085
-97	36	-96	37	0.913573
-97	38	-96	39	0.946857
-97	39	-96	40	1.11671
-97	40	-96	41	1.14586
-97	41	-96	42	0.83194
-97	42	-96	43	0.870217
-97	43	-96	44	1.11039
-97	44	-96	45	0.903214
-97	45	-96	46	0.907571
-97	46	-96	47	0.882903
-97	47	-96	48	0.8513
-97	48	-96	49	0.870353
-97	50	-96	51	1.0204
-97	56	-96	57	0.749185
-96	28	-95	29	1.01931
-96	29	-95	30	0.826789
-96	30	-95	31	0.869793
-96	31	-95	32	0.974474
-96	32	-95	33	0.855112
-96	33	-95	34	1.02305
-96	34	-95	35	0.915281
-96	35	-95	36	0.796256
-96	36	-95	37	0.938116
-96	37	-95	38	1.00807
-96	38	-95	39	0.849582
-96	39	-95	40	0.881272
-96	40	-95	41	0.912579
-96	41	-95	42	0.929382
-96	42	-95	43	0.915488
-96	43	-95	44	0.882908
-96	44	-95	45	0.934311
-96	45	-95	46	0.969315
-96	46	-95	47	1.045
-96	47	-95	48	1.03472
-96	48	-95	49	1.44263
-96	49	-95	50	1.24177
-96	68	-95	69	0.907351
-95	18	-94	19	1.01594
-95	25	-94	26	0.966339
-95	29	-94	30	0.931444
-95	30	-94	31	0.875583
-95	31	-94	32	0.937977
-95	32	-94	33	0.822699
-95	33	-94	34	0.941869
-95	34	-94	35	0.919332
-95	35	-94	36	0.883091
-95	36	-94	37	0.775142
-95	37	-94	38	0.975549
-95	38	-94	39	0.832103
-95	39	-94	40	0.783339
-95	41	-94	42	0.991727
-95	42	-94	43	0.917928
-95	43	-94	44	0.871678
-95	44	-94	45	0.999296
-95	45	-94	46	1.04155
-95	46	-94	47	1.07466
-95	47	-94	48	0.171245
-95	48	-94	49	0.928667
-95	49	-94	50	0.694735
-95	56	-94	57	1.05044
-95	58	-94	59	0.844702
-95	61	-94	62	0.866364
-95	74	-94	75	0.99887
-94	16	-93	17	0.685515
-94	30	-93	31	0.709769
-94	31	-93	32	0.637816
-94	32	-93	33	0.903498
-94	33	-93	34	0.907885
-94	34	-93	35	0.246953
-94	35	-93	36	0.83902
-94	36	-93	37	0.995162
-94	37	-93	38	0.928006
-94	38	-93	39	1.0179
-94	39	-93	40	1.27876
-94	40	-93	41	0.891252
-94	41	-93	42	1.02413
-94	42	-93	43	0.89628
-94	43	-93	44	0.932014
-94	44	-93	45	0.839185
-94	45	-93	46	1.0038
-94	46	-93	47	1.09429
-94	47	-93	48	0.996683
-94	48	-93	49	0.919559
-94	50	-93	51	1.64673
-94	51	-93	52	0.843551
-94	68	-93	69	0.75715
-94	69	-93	70	0.865541
-93	14	-92	15	0.465289
-93	16	-92	17	1.03061
-93	17	-92	18	0.283246
-93	18	-92	19	0.0762939
-93	30	-92	31	0.844929
-93	31	-92	32	0.583255
-93	32	-92	33	0.866429
-93	33	-92	34	0.819501
-93	34	-92	35	0.876925
-93	36	-92	37	0.793538
-93	37	-92	38	0.127079
-93	38	-92	39	0.735028
-93	40	-92	41	1.03612
-93	41	-92	42	0.943246
-93	42	-92	43	0.911686
-93	43	-92	44	0.93199
-93	44	-92	45	0.924591
-93	45	-92	46	1.03655
-93	46	-92	47	0.781789
-93	47	-92	48	0.95913
-93	48	-92	49	1.17247
-93	49	-92	50	0.0470215
-93	62	-92	63	0.874118
-92	14	-91	15	0.596893
-92	15	-91	16	0.322108
-92	18	-91	19	0.661854
-92	29	-91	30	1.46195
-92	30	-91	31	1.07999
-92	31	-91	32	0.848771
-92	32	-91	33	0.760361
-92	33	-91	34	0.968456
-92	34	-91	35	0.893947
-92	35	-91	36	1.25196
-92	36	-91	37	1.13334
-92	38	-91	39	0.951766
-92	39	-91	40	0.896061
-92	40	-91	41	0.956239
-92	41	-91	42	0.930648
-92	42	-91	43	0.961439
-92	43	-91	44	0.958855
-92	44	-91	45	1.03136
-92	45	-91	46	0.97588
-92	46	-91	47	0.928909
-92	47	-91	48	0.90636
-92	48	-91	49	0.486606
-92	50	-91	51	0.933067
-92	53	-91	54	1.22828
-91	13	-90	14	0.441807
-91	14	-90	15	0.715519
-91	19	-90	20	0.540546
-91	29	-90	30	0.669445
-91	30	-90	31	0.936454
-91	31	-90	32	0.856583
-91	32	-90	33	0.883063
-91	33	-90	34	0.908892
-91	34	-90	35	0.955072
-91	35	-90	36	0.699089
-91	36	-90	37	0.751228
-91	37	-90	38	1.10504
-91	38	-90	39	0.840579
-91	39	-90	40	0.631993
-91	40	-90	41	0.904252
-91	41	-90	42	0.886296
-91	42	-90	43	1.01266
-91	43	-90	44	0.718818
-91	44	-90	45	1.3993
-91	45	-90	46	0.76492
-91	46	-90	47	0.941775
-91	47	-90	48	0.585467
-91	49	-90	50	0.77775
-91	51	-90	52	1.16708
-91	63	-90	64	0.825862
-90	13	-89	14	0.788762
-90	14	-89	15	0.515748
-90	20	-89	21	0.728704
-90	21	-89	22	1.70745
-90	25	-89	26	0.952292
-90	28	-89	29	0.879496
-90	29	-89	30	0.99643
-90	30	-89	31	0.729526
-90	31	-89	32	0.767788
-90	32	-89	33	1.52559
-90	34	-89	35	0.928349
-90	35	-89	36	0.932554
-90	36	-89	37	0.971929
-90	37	-89	38	0.920876
-90	38	-89	39	0.997427
-90	39	-89	40	0.910698
-90	40	-89	41	0.939734
-90	41	-89	42	0.889126
-90	42	-89	43	0.935476
-90	43	-89	44	0.927954
-90	44	-89	45	0.835394
-90	45	-89	46	0.943395
-90	46	-89	47	0.0561426
-90	47	-89	48	0.793634
-90	48	-89	49	0.586911
-90	68	-89	69	0.697054
-89	13	-88	14	0.270628
-89	14	-88	15	0.472077
-89	15	-88	16	0.399801
-89	17	-88	18	0.825374
-89	18	-88	19	0.610494
-89	20	-88	21	0.336469
-89	30	-88	31	0.862914
-89	32	-88	33	0.910742
-89	33	-88	34	0.913557
-89	34	-88	35	0.865268
-89	35	-88	36	0.894552
-89	37	-88	38	0.838849
-89	38	-88	39	1.01702
-89	39	-88	40	0.958823
-89	40	-88	41	0.952572
-89	41	-88	42	0.919912
-89	42	-88	43	1.00278
-89	43	-88	44	0.843679
-89	44	-88	45	0.933063
-89	45	-88	46	0.895053
-89	47	-88	48	0.805308
-89	48	-88	49	0.956549
-89	49	-88	50	0.0734572
-88	12	-87	13	0.53732
-88	13	-87	14	1.00774
-88	14	-87	15	0.736413
-88	15	-87	16	0.71952
-88	30	-87	31	0.835243
-88	31	-87	32	0.847163
-88	32	-87	33	2.07187
-88	33	-87	34	0.721821
-88	34	-87	35	0.978928
-88	36	-87	37	0.966009
-88	37	-87	38	0.945571
-88	38	-87	39	0.920449
-88	39	-87	40	0.946787
-88	40	-87	41	0.879311
-88	41	-87	42	0.845018
-88	42	-87	43	0.953429
-88	43	-87	44	0.937311
-88	44	-87	45	0.778515
-88	45	-87	46	0.963429
-88	46	-87	47	0.797839
-88	47	-87	48	0.445269
-88	48	-87	49	0.628098
-88	56	-87	57	1.00656
-87	12	-86	13	0.781124
-87	15	-86	16	0.698091
-87	16	-86	17	0.920378
-87	20	-86	21	0.116935
-87	21	-86	22	0.843186
-87	30	-86	31	0.874308
-87	31	-86	32	0.876497
-87	32	-86	33	0.838975
-87	33	-86	34	0.564798
-87	34	-86	35	0.987144
-87	36	-86	37	0.827627
-87	37	-86	38	0.519727
-87	38	-86	39	1.00108
-87	39	-86	40	0.840975
-87	40	-86	41	0.922357
-87	41	-86	42	0.838762
-87	42	-86	43	0.826915
-87	43	-86	44	0.942865
-87	44	-86	45	0.859085
-87	45	-86	46	0.697252
-87	46	-86	47	1.21772
-87	48	-86	49	1.70109
-87	49	-86	50	1.01173
-87	66	-86	67	0.93174
-86	10	-85	11	0.675773
-86	11	-85	12	1.36691
-86	12	-85	13	0.725676
-86	13	-85	14	0.460628
-86	14	-85	15	0.113807
-86	15	-85	16	0.335068
-86	26	-85	27	0.921428
-86	29	-85	30	0.756016
-86	30	-85	31	0.824081
-86	31	-85	32	0.879069
-86	32	-85	33	0.796997
-86	33	-85	34	0.512291
-86	34	-85	35	1.27261
-86	35	-85	36	0.553664
-86	36	-85	37	1.69711
-86	37	-85	38	1.02406
-86	38	-85	39	0.801881
-86	39	-85	40	0.855662
-86	40	-85	41	0.852834
-86	41	-85	42	0.969877
-86	42	-85	43	0.865277
-86	43	-85	44	0.399285
-86	44	-85	45	0.906358
-86	45	-85	46	0.751685
-86	46	-85	47	1.03135
-86	47	-85	48	1.10148
-86	54	-85	55	1.12633
-86	73	-85	74	0.721404
-86	79	-85	80
-85	9	-84	10	0.701905
-85	30	-84	31	0.846657
-85	31	-84	32	1.09534
-85	32	-84	33	0.645502
-85	33	-84	34	0.553788
-85	34	-84	35	0.724488
-85	36	-84	37	0.820857
-85	37	-84	38	0.928696
-85	38	-84	39	1.11838
-85	39	-84	40	0.777317
-85	40	-84	41	0.985887
-85	41	-84	42	0.934178
-85	42	-84	43	0.945211
-85	43	-84	44	0.965929
-85	44	-84	45	1.06669
-85	45	-84	46	0.747316
-85	46	-84	47	1.04117
-85	47	-84	48	0.826784
-85	49	-84	50	0.155171
-85	72	-84	73	1.02736
-84	9	-83	10	0.507603
-84	11	-83	12	1.01069
-84	14	-83	15	0.414295
-84	15	-83	16	0.512716
-84	22	-83	23	0.606547
-84	29	-83	30	0.551231
-84	30	-83	31	0.603975
-84	31	-83	32	0.176444
-84	32	-83	33	0.787023
-84	33	-83	34	0.908888
-84	34	-83	35	0.784971
-84	35	-83	36	0.651557
-84	36	-83	37	0.707027
-84	37	-83	38	0.103865
-84	39	-83	40	0.939878
-84	40	-83	41	0.676277
-84	41	-83	42	0.816048
-84	42	-83	43	0.858061
-84	43	-83	44	0.762468
-84	44	-83	45	0.925903
-84	45	-83	46	1.00775
-84	46	-83	47	1.05129
-84	47	-83	48	0.19353
-84	64	-83	65	0.825471
-83	8	-82	9	0.66227
-83	9	-82	10	0.601444
-83	21	-82	22	0.655473
-83	22	-82	23	0.971666
-83	23	-82	24	1.38155
-83	27	-82	28	0.891469
-83	28	-82	29	0.868469
-83	29	-82	30	0.861636
-83	31	-82	32	0.845948
-83	32	-82	33	0.87199
-83	33	-82	34	0.72741
-83	34	-82	35	0.806999
-83	35	-82	36	0.987093
-83	36	-82	37	0.771794
-83	38	-82	39	0.855738
-83	39	-82	40	0.880982
-83	40	-82	41	0.964698
-83	41	-82	42	0.816338
-83	42	-82	43	0.92516
-83	43	-82	44	1.04645
-83	44	-82	45	1.40594
-83	45	-82	46	1.54974
-83	46	-82	47	0.170931
-83	49	-82	50	1.15582
-83	76	-82	77	1.14096
-82	-5	-81	-4	0.870321
-82	12	-81	13	0.717172
-82	19	-81	20	0.784943
-82	21	-81	22	0.886539
-82	22	-81	23	1.48864
-82	23	-81	24	1.03147
-82	24	-81	25	0.809254
-82	26	-81	27	0.814712
-82	27	-81	28	0.73906
-82	28	-81	29	0.822432
-82	29	-81	30	0.783381
-82	30	-81	31	1.00786
-82	31	-81	32	0.415172
-82	32	-81	33	0.976431
-82	33	-81	34	1.07917
-82	34	-81	35	0.469765
-82	35	-81	36	0.765682
-82	36	-81	37	0.764861
-82	37	-81	38	0.921613
-82	38	-81	39	0.913606
-82	39	-81	40	0.673546
-82	40	-81	41	0.981007
-82	41	-81	42	0.862849
-82	42	-81	43	1.17764
-82	43	-81	44	0.724953
-82	44	-81	45	1.10258
-82	45	-81	46	1.19147
-82	48	-81	49	0.967534
-82	68	-81	69	0.826285
-82	69	-81	70	0.85906
-81	-6	-80	-5	0.725287
-81	-4	-80	-3	0.749788
-81	-1	-80	0	0.898813
-81	8	-80	9	0.626636
-81	22	-80	23	0.804041
-81	25	-80	26	0.801058
-81	26	-80	27	0.730008
-81	27	-80	28	0.805206
-81	28	-80	29	0.630637
-81	29	-80	30	0.71293
-81	32	-80	33	0.755042
-81	33	-80	34	0.685448
-81	35	-80	36	0.863063
-81	36	-80	37	0.890235
-81	37	-80	38	0.888493
-81	39	-80	40	0.561581
-81	40	-80	41	0.711425
-81	41	-80	42	0.886543
-81	42	-80	43	1.09733
-81	43	-80	44	0.0515885
-81	44	-80	45	1.00977
-81	45	-80	46	0.932064
-81	46	-80	47	1.09259
-81	51	-80	52	0.882223
-80	-9	-79	-8	1.1013
-80	-7	-79	-6	0.678157
-80	-3	-79	-2	0.750171
-80	8	-79	9	0.705727
-80	9	-79	10	0.582084
-80	19	-79	20	1.0165
-80	21	-79	22	1.04871
-80	22	-79	23	1.07191
-80	32	-79	33	1.08577
-80	33	-79	34	0.531773
-80	34	-79	35	0.701073
-80	35	-79	36	0.899239
-80	36	-79	37	0.726986
-80	37	-79	38	0.897336
-80	38	-79	39	0.792381
-80	39	-79	40	0.983127
-80	40	-79	41	1.00703
-80	41	-79	42	0.781564
-80	42	-79	43	0.885788
-80	43	-79	44	0.839797
-80	44	-79	45	0.615433
-80	45	-79	46	0.29823
-80	46	-79	47	0.90462
-80	47	-79	48	1.00147
-80	48	-79	49	0.910528
-80	56	-79	57	0.821381
-80	69	-79	70	0.761225
-79	-34	-78	-33	0.0781871
-79	-1	-78	0	0.829923
-79	22	-78	23	0.793239
-79	26	-78	27	0.889623
-79	28	-78	29	0.958525
-79	33	-78	34	0.982201
-79	34	-78	35	0.83038
-79	35	-78	36	0.792322
-79	36	-78	37	1.01137
-79	37	-78	38	0.902065
-79	38	-78	39	0.751962
-79	39	-78	40	0.489022
-79	40	-78	41	0.964294
-79	41	-78	42	0.798954
-79	42	-78	43	0.757115
-79	43	-78	44	1.24595
-79	44	-78	45	0.941246
-79	45	-78	46	0.252753
-79	48	-78	49	0.961092
-79	51	-78	52	0.751594
-79	52	-78	53	0.690697
-79	53	-78	54	0.106547
-79	58	-78	59	0.941309
-79	60	-78	61	0.784982
-78	-13	-77	-12	1.22475
-78	18	-77	19	0.986265
-78	19	-77	20	1.39179
-78	20	-77	21	0.414983
-78	21	-77	22	1.09068
-78	25	-77	26	0.935143
-78	33	-77	34	0.817304
-78	34	-77	35	0.640516
-78	35	-77	36	0.745672
-78	36	-77	37	0.782883
-78	37	-77	38	0.782494
-78	38	-77	39	0.80483
-78	39	-77	40	0.814757
-78	40	-77	41	0.864477
-78	42	-77	43	0.863226
-78	43	-77	44	1.01261
-78	44	-77	45	0.985682
-78	45	-77	46	0.587845
-78	48	-77	49	1.08332
-78	49	-77	50	0.158268
-78	53	-77	54	0.923937
-78	55	-77	56	1.20271
-78	60	-77	61	0.853151
-78	62	-77	63	0.86579
-78	72	-77	73	0.730336
-77	-14	-76	-13	0.959019
-77	-7	-76	-6	0.362894
-77	-6	-76	-5	0.332343
-77	3	-76	4	0.764729
-77	17	-76	18	0.612222
-77	20	-76	21	0.966177
-77	21	-76	22	1.0211
-77	34	-76	35	0.945926
-77	36	-76	37	0.913309
-77	37	-76	38	0.642604
-77	38	-76	39	0.784907
-77	39	-76	40	0.738363
-77	40	-76	41	0.845352
-77	41	-76	42	0.754812
-77	42	-76	43	0.768546
-77	43	-76	44	0.751748
-77	51	-76	52	0.894401
-77	53	-76	54	0.645197
-77	56	-76	57	0.825864
-76	-16	-75	-15	1.13191
-76	-10	-75	-9	0.0381774
-76	2	-75	3	0.827325
-76	4	-75	5	0.671501
-76	6	-75	7	0.496603
-76	10	-75	11	0.96213
-76	19	-75	20	0.735489
-76	32	-75	33	0.992371
-76	35	-75	36	0.57545
-76	36	-75	37	0.521917
-76	37	-75	38	0.972541
-76	38	-75	39	0.927311
-76	39	-75	40	0.696015
-76	40	-75	41	0.743516
-76	41	-75	42	0.622988
-76	42	-75	43	0.846977
-76	43	-75	44	0.799528
-76	44	-75	45	1.01208
-76	45	-75	46	0.799666
-76	46	-75	47	0.421101
-76	62	-75	63	0.916607
-76	68	-75	69	0.755618
-75	-14	-74	-13	0.709464
-75	-9	-74	-8	0.526559
-75	4	-74	5	0.597303
-75	10	-74	11	0.672166
-75	11	-74	12	0.404733
-75	20	-74	21	1.04503
-75	38	-74	39	1.0986
-75	39	-74	40	0.863555
-75	40	-74	41	0.620083
-75	41	-74	42	0.578323
-75	44	-74	45	0.758509
-75	45	-74	46	1.10508
-75	46	-74	47	0.216759
-75	47	-74	48	1.08148
-75	49	-74	50	0.673315
-74	-42	-73	-41	0.941677
-74	-41	-73	-40	1.24836
-74	-40	-73	-39	0.753099
-74	-37	-73	-36	0.795269
-74	-4	-73	-3	0.476263
-74	7	-73	8	0.760487
-74	40	-73	41	0.665513
-74	41	-73	42	0.867589
-74	42	-73	43	0.56706
-74	43	-73	44	0.106465
-74	44	-73	45	0.831594
-74	45	-73	46	1.01963
-74	49	-73	50	0.529474
-73	-52	-72	-51	0.912484
-73	-51	-72	-50	1.18572
-73	-39	-72	-38	0.91365
-73	-8	-72	-7	0.582471
-73	7	-72	8	0.622359
-73	11	-72	12	0.74228
-73	18	-72	19	0.759603
-73	21	-72	22	0.788276
-73	40	-72	41	0.710556
-73	41	-72	42	0.737646
-73	42	-72	43	0.678295
-73	43	-72	44	0.409845
-73	44	-72	45	0.766379
-73	45	-72	46	0.537943
-73	46	-72	47	0.857697
-73	47	-72	48	0.662087
-73	48	-72	49	0.979688
-73	57	-72	58	1.07079
-73	76	-72	77	1.06436
-72	-75	-71	-74
-72	-46	-71	-45	0.900498
-72	-43	-71	-42	1.02029
-72	-42	-71	-41	0.75289
-72	-35	-71	-34	0.785441
-72	-34	-71	-33	0.691858
-72	-30	-71	-29	0.725104
-72	-17	-71	-16	0.371747
-72	-14	-71	-13	0.415042
-72	8	-71	9	0.452752
-72	10	-71	11	0.881379
-72	18	-71	19	0.474677
-72	21	-71	22	1.15528
-72	41	-71	42	0.944607
-72	42	-71	43	0.619551
-72	43	-71	44	0.331756
-72	44	-71	45	0.784651
-72	45	-71	46	0.993081
-72	46	-71	47	0.968776
-72	47	-71	48	1.37812
-72	48	-71	49	0.262412
-72	49	-71	50	0.0901236
-72	51	-71	52	1.43403
-72	61	-71	62	0.623445
-72	68	-71	69	0.832811
-71	-54	-70	-53	0.902802
-71	-34	-70	-33	0.83258
-71	-29	-70	-28	0.549196
-71	-28	-70	-27	0.549893
-71	-24	-70	-23	1.01018
-71	-21	-70	-20	0.839663
-71	-19	-70	-18	0.675445
-71	-16	-70	-15	0.766701
-71	-14	-70	-13	0.0338549
-71	7	-70	8	0.524785
-71	8	-70	9	0.827922
-71	9	-70	10	0.663131
-71	12	-70	13	0.726153
-71	19	-70	20	0.773877
-71	38	-70	39	1.04036
-71	41	-70	42	0.548512
-71	42	-70	43	0.942622
-71	43	-70	44	0.786326
-71	44	-70	45	0.825506
-71	46	-70	47	0.14901
-71	47	-70	48	0.955422
-71	48	-70	49	0.612041
-71	50	-70	51	1.05212
-70	-52	-69	-51	0.893546
-70	-36	-69	-35	0.802416
-70	-13	-69	-12	0.133404
-70	-5	-69	-4	0.374215
-70	9	-69	10	0.956733
-70	10	-69	11	0.909705
-70	11	-69	12	0.731573
-70	18	-69	19	1.11249
-70	19	-69	20	0.724009
-70	40	-69	41	1.09461
-70	41	-69	42	0.519037
-70	43	-69	44	0.815907
-70	44	-69	45	0.145459
-70	45	-69	46	0.710538
-70	46	-69	47	0.237194
-70	47	-69	48	1.31975
-70	48	-69	49	0.98987
-70	58	-69	59	0.644098
-70	59	-69	60	0.812391
-70	60	-69	61	0.85088
-70	62	-69	63	0.963192
-70	77	-69	78	1.55778
-69	-55	-68	-54	1.12286
-69	-39	-68	-38	0.886981
-69	-35	-68	-34	0.837634
-69	-34	-68	-33	0.998426
-69	-33	-68	-32	0.883021
-69	-32	-68	-31	0.738627
-69	-23	-68	-22	0.620605
-69	-17	-68	-16	0.946723
-69	-12	-68	-11	0.590968
-69	10	-68	11	0.572245
-69	12	-68	13	1.01954
-69	18	-68	19	0.788221
-69	43	-68	44	0.901216
-69	44	-68	45	0.703453
-69	45	-68	46	0.599706
-69	46	-68	47	0.69126
-69	47	-68	48	0.673173
-69	48	-68	49	1.04284
-69	49	-68	50	0.857063
-69	58	-68	59	0.965025
-69	63	-68	64	0.954705
-69	70	-68	71	0.974012
-69	76	-68	77	0.906312
-68	-69	-67	-68
-68	-54	-67	-53	0.983203
-68	-50	-67	-49	0.795215
-68	-46	-67	-45	1.07633
-68	-18	-67	-17	0.805131
-68	-15	-67	-14	0.258392
-68	-10	-67	-9	0.803154
-68	5	-67	6	0.260306
-68	7	-67	8	1.1799
-68	8	-67	9	1.01969
-68	9	-67	10	1.02069
-68	10	-67	11	0.837547
-68	18	-67	19	0.59611
-68	45	-67	46	0.114784
-68	46	-67	47	0.775108
-68	47	-67	48	0.932425
-68	48	-67	49	0.784295
-68	49	-67	50	0.783732
-67	-34	-66	-33	0.9814
-67	-31	-66	-30	0.500379
-67	-30	-66	-29	0.729907
-67	-18	-66	-17	0.380574
-67	-12	-66	-11	0.0738618
-67	10	-66	11	1.44602
-67	18	-66	19	0.801112
-67	41	-66	42	1.18892
-67	43	-66	44	0.890457
-67	44	-66	45	0.391301
-67	45	-66	46	0.70419
-67	47	-66	48	0.0767109
-67	50	-66	51	1.16557
-67	52	-66	53	0.926927
-67	54	-66	55	1.05517
-67	68	-66	69	0.685815
-66	-44	-65	-43	0.753308
-66	-41	-65	-40	0.756618
-66	-34	-65	-33	0.730277
-66	-32	-65	-31	0.733829
-66	-29	-65	-28	0.714105
-66	-27	-65	-26	0.691922
-66	-25	-65	-24	0.798297
-66	-20	-65	-19	0.687849
-66	-14	-65	-13	0.722453
-66	18	-65	19	0.685138
-66	43	-65	44	1.07335
-66	44	-65	45	0.676277
-66	45	-65	46	0.767461
-66	47	-65	48	0.468475
-66	48	-65	49	0.478993
-66	49	-65	50	1.17815
-66	58	-65	59	0.906159
-66	66	-65	67	1.05763
-65	-66	-64	-65
-65	-37	-64	-36	1.00699
-65	-34	-64	-33	0.758203
-65	-32	-64	-31	0.858465
-65	-28	-64	-27	0.835708
-65	-24	-64	-23	0.683622
-65	-22	-64	-21	0.454857
-65	-15	-64	-14	0.671028
-65	-14	-64	-13	0.712463
-65	-4	-64	-3	0.487245
-65	10	-64	11	0.875468
-65	17	-64	18	0.784517
-65	18	-64	19	0.951212
-65	32	-64	33	0.72924
-65	43	-64	44	1.18328
-65	44	-64	45	0.907369
-65	45	-64	46	0.771702
-65	46	-64	47	0.522794
-65	47	-64	48	1.10625
-65	48	-64	49	1.11646
-65	49	-64	50	0.0579715
-65	50	-64	51	0.587371
-65	59	-64	60	1.59554
-65	61	-64	62	0.850874
-65	63	-64	64	0.89569
-65	67	-64	68	0.819178
-64	-36	-63	-35	0.825917
-64	-35	-63	-34	0.814525
-64	-32	-63	-31	0.989469
-64	-30	-63	-29	1.17143
-64	-23	-63	-22	0.783143
-64	-22	-63	-21	0.581773
-64	-21	-63	-20	1.40886
-64	-18	-63	-17	0.923643
-64	-9	-63	-8	0.583942
-64	8	-63	9	0.970688
-64	9	-63	10	0.857021
-64	10	-63	11	0.763689
-64	18	-63	19	0.887222
-64	44	-63	45	0.851316
-64	45	-63	46	1.05187
-64	46	-63	47	0.767868
-64	47	-63	48	1.08271
-64	50	-63	51	0.590174
-64	51	-63	52	1.15725
-64	55	-63	56	1.16966
-64	64	-63	65	1.361
-64	67	-63	68	1.50715
-63	-41	-62	-40	0.880486
-63	-39	-62	-38	0.808018
-63	-33	-62	-32	0.850841
-63	10	-62	11	1.18002
-63	17	-62	18	1.23177
-63	44	-62	45	1.0096
-63	45	-62	46	1.16192
-63	46	-62	47	1.01631
-63	58	-62	59	0.699708
-63	82	-62	83
-62	-68	-61	-67
-62	-37	-61	-36	0.756504
-62	-36	-61	-35	0.848873
-62	-30	-61	-29	0.673536
-62	10	-61	11	0.818587
-62	12	-61	13	0.85107
-62	13	-61	14	0.787081
-62	14	-61	15	1.31357
-62	15	-61	16	0.590761
-62	16	-61	17	0.569089
-62	17	-61	18	0.816431
-62	45	-61	46	0.132725
-62	46	-61	47	0.863255
-62	47	-61	48	0.733379
-62	49	-61	50	1.06733
-62	50	-61	51	0.228454
-62	56	-61	57	0.904506
-62	57	-61	58	1.34935
-61	-73	-60	-72
-61	-52	-60	-51	0.911417
-61	-39	-60	-38	1.18555
-61	-35	-60	-34	0.810256
-61	-33	-60	-32	0.744138
-61	-32	-60	-31	0.740288
-61	-27	-60	-26	0.565469
-61	-25	-60	-24	0.263608
-61	-23	-60	-22	0.442065
-61	-13	-60	-12	0.892627
-61	-4	-60	-3	0.682314
-61	2	-60	3	0.756955
-61	11	-60	12	0.822713
-61	13	-60	14	0.766482
-61	14	-60	15	0.902754
-61	45	-60	46	1.01698
-61	46	-60	47	1.10118
-61	47	-60	48	0.834474
-61	50	-60	51	1.01789
-61	55	-60	56	0.998846
-60	-76	-59	-75
-60	-63	-59	-62
-60	-53	-59	-52	1.02337
-60	-52	-59	-51	0.9908
-60	-38	-59	-37	0.908506
-60	-37	-59	-36	0.816442
-60	-30	-59	-29	0.849105
-60	-28	-59	-27	1.10098
-60	-20	-59	-19	0.608804
-60	-19	-59	-18	0.199641
-60	-4	-59	-3	0.745876
-60	13	-59	14	0.818666
-60	43	-59	44	1.19384
-60	47	-59	48	0.732694
-60	50	-59	51	1.52687
-60	55	-59	56	0.855471
-60	81	-59	82
-59	-63	-58	-62
-59	-52	-58	-51	1.02494
-59	-35	-58	-34	0.916435
-59	-34	-58	-33	0.930319
-59	-33	-58	-32	0.778151
-59	-28	-58	-27	0.999464
-59	-27	-58	-26	1.2226
-59	-25	-58	-24	0.147285
-59	-24	-58	-23	0.562729
-59	6	-58	7	0.640401
-59	48	-58	49	0.972261
-59	54	-58	55	1.08099
-58	-38	-57	-37	1.04702
-58	-37	-57	-36	1.05928
-58	-35	-57	-34	0.847882
-58	-32	-57	-31	0.817586
-58	-31	-57	-30	0.923652
-58	-30	-57	-29	0.851693
-58	-27	-57	-26	0.577349
-58	-26	-57	-25	0.860624
-58	-25	-57	-24	0.522274
-58	-24	-57	-23	0.872958
-58	-20	-57	-19	0.570331
-58	5	-57	6	0.779829
-58	47	-57	48	0.87602
-58	49	-57	50	0.50755
-58	50	-57	51	0.533943
-58	51	-57	52	1.0376
-58	53	-57	54	1.11492
-58	74	-57	75	0.693159
-57	-65	-56	-64
-57	-64	-56	-63
-57	-35	-56	-34	0.848657
-57	-34	-56	-33	0.806141
-57	-33	-56	-32	0.928053
-57	-31	-56	-30	0.870709
-57	-26	-56	-25	1.00721
-57	-25	-56	-24	0.356654
-57	-16	-56	-15	0.651305
-57	-10	-56	-9	0.515526
-57	-5	-56	-4	0.792038
-57	46	-56	47	0.937439
-57	48	-56	49	0.929157
-57	50	-56	51	1.04823
-57	51	-56	52	0.937882
-57	72	-56	73	0.91838
-56	-35	-55	-34	0.605653
-56	-32	-55	-31	0.879106
-56	-31	-55	-30	0.81337
-56	-28	-55	-27	0.573198
-56	-24	-55	-23	0.555347
-56	-23	-55	-22	0.976612
-56	5	-55	6	0.802248
-56	46	-55	47	1.04355
-56	47	-55	48	0.976973
-56	49	-55	50	0.796228
-56	52	-55	53	0.832385
-55	-35	-54	-34	0.937869
-55	-34	-54	-33	0.720484
-55	-33	-54	-32	0.933158
-55	-32	-54	-31	0.932823
-55	-26	-54	-25	0.769659
-55	-21	-54	-20	0.541641
-55	-10	-54	-9	0.560731
-55	-3	-54	-2	0.880326
-55	48	-54	49	0.664021
-55	49	-54	50	0.684891
-55	70	-54	71	0.836396
-54	-30	-53	-29	0.922626
-54	46	-53	47	0.966775
-54	47	-53	48	0.928297
-54	48	-53	49	0.785982
-54	49	-53	50	1.08046
-54	66	-53	67	1.50147
-54	67	-53	68	0.927198
-53	-32	-52	-31	1.00209
-53	-16	-52	-15	0.643232
-53	4	-52	5	0.773194
-53	47	-52	48	1.1117
-53	65	-52	66	0.883704
-53	68	-52	69	0.974751
-53	70	-52	71	0.910343
-52	-30	-51	-29	0.964673
-52	-24	-51	-23	0.944624
-52	-23	-51	-22	1.00215
-52	0	-51	1	0.911485
-52	3	-51	4	0.590624
-52	64	-51	65	0.912118
-52	69	-51	70	1.07442
-51	-7	-50	-6	0.983874
-51	2	-50	3	0.659459
-51	62	-50	63	0.987287
-51	67	-50	68	0.736568
-50	-26	-49	-25	1.09418
-50	-23	-49	-22	0.844267
-50	-17	-49	-16	0.64656
-50	-9	-49	-8	0.692139
-50	-6	-49	-5	0.79214
-50	-4	-49	-3	1.10018
-50	61	-49	62	1.43537
-50	62	-49	63	1.41923
-49	-28	-48	-27	1.06441
-49	-17	-48	-16	1.14283
-49	-11	-48	-10	0.717097
-49	-2	-48	-1	0.804694
-49	60	-48	61	0.908169
-48	-24	-47	-23	0.759381
-48	-22	-47	-21	0.633025
-48	-20	-47	-19	0.966328
-48	-16	-47	-15	0.842202
-48	-6	-47	-5	0.666875
-47	-24	-46	-23	0.686166
-47	60	-46	61	0.568791
-46	-24	-45	-23	1.05338
-46	-23	-45	-22	0.981981
-46	59	-45	60	1.02806
-46	61	-45	62	0.617558
-45	-61	-44	-60
-45	-3	-44	-2	0.815509
-44	-23	-43	-22	0.798739
-44	-22	-43	-21	1.09483
-44	-20	-43	-19	0.621645
-44	-14	-43	-13	0.487947
-44	60	-43	61	1.37494
-43	-23	-42	-22	0.873683
-43	-6	-42	-5	0.726566
-43	61	-42	62	0.926421
-42	-3	-41	-2	0.732496
-41	-21	-40	-20	0.80071
-41	-10	-40	-9	0.973892
-41	64	-40	65	1.14197
-40	-18	-39	-17	0.939216
-40	-15	-39	-14	0.857932
-39	-13	-38	-12	0.761002
-39	-4	-38	-3	0.773339
-39	72	-38	73	1.49224
-38	-11	-37	-10	0.804693
-38	-6	-37	-5	0.692998
-38	65	-37	66	1.85238
-37	-55	-36	-54
-36	-10	-35	-9	0.925635
-36	-6	-35	-5	0.93161
-35	-78	-34	-77
-35	-9	-34	-8	0.669532
-35	-8	-34	-7	0.751678
-34	83	-33	84
-33	-4	-32	-3	1.43263
-33	67	-32	68	0.987938
-32	39	-31	40	1.14746
-29	38	-28	39	1.01001
-28	38	-27	39	1.08375
-27	-76	-26	-75
-26	36	-25	37	1.00139
-26	37	-25	38	1.16514
-24	64	-23	65	0.816788
-24	65	-23	66	1.77081
-24	66	-23	67	0.827038
-23	16	-22	17	0.619436
-23	63	-22	64	0.913613
-23	65	-22	66	1.02035
-23	66	-22	67	0.972884
-23	70	-22	71	0.809293
-22	63	-21	64	0.899377
-22	64	-21	65	0.862551
-22	70	-21	71	1.00141
-21	63	-20	64	0.783865
-21	65	-20	66	1.15417
-21	74	-20	75	0.770068
-20	64	-19	65	0.802262
-20	65	-19	66	0.594153
-19	63	-18	64	0.770866
-19	65	-18	66	0.956152
-19	66	-18	67	1.11121
-19	76	-18	77	1.13689
-18	14	-17	15	0.825543
-18	20	-17	21	0.947088
-18	27	-17	28	0.786142
-18	28	-17	29	0.670021
-17	12	-16	13	0.949635
-17	13	-16	14	0.767433
-17	14	-16	15	0.951079
-17	16	-16	17	1.03875
-17	28	-16	29	1.15034
-17	32	-16	33	1.3407
-17	33	-16	34	0.970525
-17	65	-16	66	0.812074
-17	81	-16	82
-16	15	-15	16	1.33133
-16	18	-15	19	1.12094
-16	23	-15	24	1.09612
-16	27	-15	28	0.677273
-16	64	-15	65	0.881764
-16	66	-15	67	0.96471
-15	-8	-14	-7	0.841534
-15	12	-14	13	1.14894
-15	16	-14	17	1.45679
-15	65	-14	66	0.875682
-14	8	-13	9	0.781224
-14	9	-13	10	0.561763
-14	13	-13	14	1.03633
-14	15	-13	16	0.966794
-14	20	-13	21	0.871493
-14	27	-13	28	0.751022
-14	28	-13	29	0.892337
-14	65	-13	66	1.43393
-14	80	-13	81
-13	12	-12	13	1.19556
-13	22	-12	23	0.772415
-12	14	-11	15	0.785539
-12	16	-11	17	1.07348
-12	28	-11	29	0.856136
-11	6	-10	7	0.58378
-11	15	-10	16	0.800184
-11	29	-10	30	0.877449
-11	51	-10	52	1.12595
-10	-41	-9	-40	0.172315
-10	13	-9	14	1.28672
-10	15	-9	16	0.929477
-10	30	-9	31	0.907972
-10	31	-9	32	0.867555
-10	32	-9	33	0.783392
-10	38	-9	39	0.99327
-10	54	-9	55	0.997967
-9	-71	-8	-70
-9	27	-8	28	0.83881
-9	31	-8	32	0.637321
-9	37	-8	38	1.54026
-9	39	-8	40	0.904816
-9	40	-8	41	0.563732
-9	41	-8	42	1.28103
-9	42	-8	43	0.96566
-9	43	-8	44	0.990074
-9	51	-8	52	0.960255
-9	52	-8	53	1.0332
-9	53	-8	54	0.754137
-9	54	-8	55	0.849856
-9	70	-8	71	1.06274
-8	4	-7	5	0.0866966
-8	7	-7	8	0.718591
-8	9	-7	10	0.467576
-8	11	-7	12	0.820932
-8	12	-7	13	0.858604
-8	15	-7	16	0.806075
-8	33	-7	34	0.805073
-8	37	-7	38	0.966748
-8	38	-7	39	0.94208
-8	39	-7	40	0.910667
-8	40	-7	41	0.655496
-8	41	-7	42	1.21967
-8	43	-7	44	1.30588
-8	52	-7	53	1.06915
-8	53	-7	54	1.29632
-8	54	-7	55	0.908047
-8	55	-7	56	1.00388
-8	57	-7	58	0.967264
-8	62	-7	63	0.929173
-7	4	-6	5	0.673606
-7	6	-6	7	0.767239
-7	13	-6	14	1.06682
-7	30	-6	31	0.817259
-7	32	-6	33	0.666592
-7	34	-6	35	0.867059
-7	35	-6	36	0.587876
-7	36	-6	37	0.82559
-7	38	-6	39	0.845475
-7	39	-6	40	0.91374
-7	41	-6	42	1.29464
-7	42	-6	43	0.586912
-7	43	-6	44	0.984092
-7	49	-6	50	0.445477
-7	52	-6	53	0.893217
-7	53	-6	54	1.03053
-7	54	-6	55	1.09188
-7	55	-6	56	1.11121
-7	56	-6	57	1.02212
-7	58	-6	59	0.919255
-7	61	-6	62	0.787917
-7	62	-6	63	1.00318
-6	-16	-5	-15	0.525088
-6	6	-5	7	0.940861
-6	7	-5	8	0.218015
-6	9	-5	10	0.85833
-6	11	-5	12	0.840097
-6	12	-5	13	0.782744
-6	33	-5	34	0.879416
-6	35	-5	36	0.865174
-6	36	-5	37	0.848971
-6	37	-5	38	0.67132
-6	38	-5	39	0.915915
-6	40	-5	41	0.849498
-6	41	-5	42	1.44757
-6	42	-5	43	0.899549
-6	43	-5	44	1.0566
-6	48	-5	49	0.902049
-6	49	-5	50	0.851509
-6	50	-5	51	0.709139
-6	51	-5	52	1.12154
-6	54	-5	55	0.620971
-6	55	-5	56	1.07714
-6	56	-5	57	0.558594
-6	57	-5	58	0.997937
-6	59	-5	60	0.711513
-5	6	-4	7	0.672436
-5	11	-4	12	0.892628
-5	13	-4	14	1.00924
-5	14	-4	15	0.798561
-5	31	-4	32	1.19309
-5	32	-4	33	0.603467
-5	33	-4	34	0.725945
-5	36	-4	37	0.755561
-5	37	-4	38	0.710133
-5	39	-4	40	0.75209
-5	40	-4	41	0.565655
-5	41	-4	42	0.846422
-5	47	-4	48	0.857559
-5	48	-4	49	0.979167
-5	50	-4	51	0.970853
-5	51	-4	52	0.904
-5	52	-4	53	0.959215
-5	53	-4	54	0.903348
-5	54	-4	55	1.00586
-5	55	-4	56	0.998695
-5	56	-4	57	0.786621
-5	57	-4	58	1.11044
-5	58	-4	59	1.08695
-5	59	-4	60	1.00196
-4	5	-3	6	0.909313
-4	10	-3	11	0.879608
-4	12	-3	13	0.993386
-4	16	-3	17	0.914604
-4	34	-3	35	1.19523
-4	35	-3	36	0.85794
-4	37	-3	38	0.629027
-4	38	-3	39	0.613146
-4	40	-3	41	0.842021
-4	42	-3	43	0.923281
-4	43	-3	44	0.925597
-4	47	-3	48	0.754902
-4	48	-3	49	0.984987
-4	50	-3	51	0.958164
-4	51	-3	52	0.700289
-4	52	-3	53	0.94255
-4	53	-3	54	1.09068
-4	54	-3	55	0.914488
-4	55	-3	56	1.0535
-4	56	-3	57	0.902922
-4	57	-3	58	0.706263
-4	58	-3	59	1.07492
-3	-72	-2	-71
-3	8	-2	9	0.584659
-3	11	-2	12	0.958068
-3	13	-2	14	1.05721
-3	30	-2	31	0.687855
-3	31	-2	32	0.814081
-3	35	-2	36	0.908517
-3	36	-2	37	0.714511
-3	40	-2	41	1.16207
-3	41	-2	42	1.05516
-3	42	-2	43	0.932745
-3	43	-2	44	0.535639
-3	46	-2	47	0.113608
-3	47	-2	48	1.09834
-3	48	-2	49	0.906694
-3	49	-2	50	0.910148
-3	50	-2	51	0.91538
-3	51	-2	52	0.804157
-3	52	-2	53	0.981052
-3	53	-2	54	1.00974
-3	54	-2	55	1.02083
-3	55	-2	56	0.858952
-3	56	-2	57	1.04124
-3	57	-2	58	0.860513
-3	58	-2	59	0.872166
-3	59	-2	60	0.891129
-3	60	-2	61	1.09113
-2	11	-1	12	1.03995
-2	12	-1	13	0.804984
-2	34	-1	35	0.692323
-2	35	-1	36	0.787107
-2	37	-1	38	0.675829
-2	38	-1	39	0.702942
-2	41	-1	42	0.906366
-2	42	-1	43	0.957768
-2	43	-1	44	1.05032
-2	44	-1	45	0.492662
-2	46	-1	47	0.982955
-2	47	-1	48	0.983086
-2	48	-1	49	0.954028
-2	49	-1	50	0.888848
-2	50	-1	51	1.0978
-2	51	-1	52	1.03344
-2	52	-1	53	1.0034
-2	53	-1	54	0.918165
-2	54	-1	55	0.935836
-2	55	-1	56	0.997257
-2	57	-1	58	1.21262
-2	59	-1	60	0.964256
-2	60	-1	61	0.986051
-1	5	0	6	0.738011
-1	14	0	15	1.02158
-1	16	0	17	0.74705
-1	27	0	28	0.725599
-1	32	0	33	1.04361
-1	33	0	34	0.844533
-1	35	0	36	0.764913
-1	37	0	38	0.86236
-1	38	0	39	0.893313
-1	39	0	40	0.776788
-1	42	0	43	0.856183
[truncated: 3,557 more rows]
