# Supplementary material for: Towards high resolution, validated and open global wind power assessments
Source: Nat Commun. 2026 Jan 14;17:539. doi: 10.1038/s41467-026-68337-z (PMC12804690; doi:10.1038/s41467-026-68337-z)
Supplement: Supplementary file 8 — Source Data [file 41467_2026_68337_MOESM8_ESM.zip › SupplementaryFigure7.xlsx]

## Sheet: Sheet1
bias_rel	country	land_type	data_type	ID	simulation_configuration
0.215588	GBR	Offshore	aggregated	1	ERA5_GWA4_wsBinCorr_knorrMean
-0.245317	GBR	Offshore	aggregated	2	ERA5_GWA4_wsBinCorr_knorrMean
-0.15482	GBR	Offshore	aggregated	3	ERA5_GWA4_wsBinCorr_knorrMean
-0.0204127	GBR	Offshore	aggregated	4	ERA5_GWA4_wsBinCorr_knorrMean
-0.0140975	GBR	Offshore	aggregated	5	ERA5_GWA4_wsBinCorr_knorrMean
-0.0690501	GBR	Offshore	aggregated	6	ERA5_GWA4_wsBinCorr_knorrMean
-0.0128106	GBR	Offshore	aggregated	7	ERA5_GWA4_wsBinCorr_knorrMean
-0.0775495	GBR	Offshore	aggregated	8	ERA5_GWA4_wsBinCorr_knorrMean
-0.233358	GBR	Offshore	aggregated	9	ERA5_GWA4_wsBinCorr_knorrMean
0.0602567	GBR	Offshore	aggregated	10	ERA5_GWA4_wsBinCorr_knorrMean
0.0746707	GBR	Offshore	aggregated	11	ERA5_GWA4_wsBinCorr_knorrMean
0.26224	GBR	Offshore	aggregated	12	ERA5_GWA4_wsBinCorr_knorrMean
-0.109869	GBR	Offshore	aggregated	13	ERA5_GWA4_wsBinCorr_knorrMean
-0.135182	GBR	Offshore	aggregated	14	ERA5_GWA4_wsBinCorr_knorrMean
-0.184169	GBR	Offshore	aggregated	15	ERA5_GWA4_wsBinCorr_knorrMean
0.0198761	GBR	Offshore	aggregated	16	ERA5_GWA4_wsBinCorr_knorrMean
0.0511053	GBR	Offshore	aggregated	17	ERA5_GWA4_wsBinCorr_knorrMean
0.131974	GBR	Offshore	aggregated	18	ERA5_GWA4_wsBinCorr_knorrMean
-0.208868	GBR	Offshore	aggregated	19	ERA5_GWA4_wsBinCorr_knorrMean
-0.0723593	GBR	Offshore	aggregated	20	ERA5_GWA4_wsBinCorr_knorrMean
-0.242568	GBR	Offshore	aggregated	21	ERA5_GWA4_wsBinCorr_knorrMean
0.655677	GBR	Offshore	aggregated	1	ERA5_GWA4_wsBinCorr_denaMean
0.0995137	GBR	Offshore	aggregated	2	ERA5_GWA4_wsBinCorr_denaMean
0.0767655	GBR	Offshore	aggregated	3	ERA5_GWA4_wsBinCorr_denaMean
0.18549	GBR	Offshore	aggregated	4	ERA5_GWA4_wsBinCorr_denaMean
0.156152	GBR	Offshore	aggregated	5	ERA5_GWA4_wsBinCorr_denaMean
0.148941	GBR	Offshore	aggregated	6	ERA5_GWA4_wsBinCorr_denaMean
0.372616	GBR	Offshore	aggregated	7	ERA5_GWA4_wsBinCorr_denaMean
0.165274	GBR	Offshore	aggregated	8	ERA5_GWA4_wsBinCorr_denaMean
0.0120265	GBR	Offshore	aggregated	9	ERA5_GWA4_wsBinCorr_denaMean
0.262337	GBR	Offshore	aggregated	10	ERA5_GWA4_wsBinCorr_denaMean
0.244307	GBR	Offshore	aggregated	11	ERA5_GWA4_wsBinCorr_denaMean
0.780879	GBR	Offshore	aggregated	12	ERA5_GWA4_wsBinCorr_denaMean
0.116353	GBR	Offshore	aggregated	13	ERA5_GWA4_wsBinCorr_denaMean
0.0781118	GBR	Offshore	aggregated	14	ERA5_GWA4_wsBinCorr_denaMean
0.191492	GBR	Offshore	aggregated	15	ERA5_GWA4_wsBinCorr_denaMean
0.280818	GBR	Offshore	aggregated	16	ERA5_GWA4_wsBinCorr_denaMean
0.240713	GBR	Offshore	aggregated	17	ERA5_GWA4_wsBinCorr_denaMean
0.52576	GBR	Offshore	aggregated	18	ERA5_GWA4_wsBinCorr_denaMean
0.102667	GBR	Offshore	aggregated	19	ERA5_GWA4_wsBinCorr_denaMean
0.249152	GBR	Offshore	aggregated	20	ERA5_GWA4_wsBinCorr_denaMean
0.00875943	GBR	Offshore	aggregated	21	ERA5_GWA4_wsBinCorr_denaMean
0.48372	GBR	Offshore	aggregated	1	ERA5_GWA4_Raw
-0.033848	GBR	Offshore	aggregated	2	ERA5_GWA4_Raw
0.0576573	GBR	Offshore	aggregated	3	ERA5_GWA4_Raw
0.195996	GBR	Offshore	aggregated	4	ERA5_GWA4_Raw
0.242206	GBR	Offshore	aggregated	5	ERA5_GWA4_Raw
0.206223	GBR	Offshore	aggregated	6	ERA5_GWA4_Raw
0.22239	GBR	Offshore	aggregated	7	ERA5_GWA4_Raw
0.118228	GBR	Offshore	aggregated	8	ERA5_GWA4_Raw
-0.0197545	GBR	Offshore	aggregated	9	ERA5_GWA4_Raw
0.291309	GBR	Offshore	aggregated	10	ERA5_GWA4_Raw
0.320679	GBR	Offshore	aggregated	11	ERA5_GWA4_Raw
0.54897	GBR	Offshore	aggregated	12	ERA5_GWA4_Raw
0.11566	GBR	Offshore	aggregated	13	ERA5_GWA4_Raw
0.0938863	GBR	Offshore	aggregated	14	ERA5_GWA4_Raw
0.0275785	GBR	Offshore	aggregated	15	ERA5_GWA4_Raw
0.285424	GBR	Offshore	aggregated	16	ERA5_GWA4_Raw
0.333157	GBR	Offshore	aggregated	17	ERA5_GWA4_Raw
0.344245	GBR	Offshore	aggregated	18	ERA5_GWA4_Raw
-0.0327286	GBR	Offshore	aggregated	19	ERA5_GWA4_Raw
0.0999112	GBR	Offshore	aggregated	20	ERA5_GWA4_Raw
-0.0400811	GBR	Offshore	aggregated	21	ERA5_GWA4_Raw
	NLD	Offshore	aggregated	22	ERA5_GWA4_wsBinCorr_knorrMean
	NLD	Offshore	aggregated	23	ERA5_GWA4_wsBinCorr_knorrMean
-0.137287	NLD	Offshore	aggregated	24	ERA5_GWA4_wsBinCorr_knorrMean
-0.178133	NLD	Offshore	aggregated	25	ERA5_GWA4_wsBinCorr_knorrMean
	NLD	Offshore	aggregated	22	ERA5_GWA4_wsBinCorr_denaMean
	NLD	Offshore	aggregated	23	ERA5_GWA4_wsBinCorr_denaMean
0.104583	NLD	Offshore	aggregated	24	ERA5_GWA4_wsBinCorr_denaMean
0.0234176	NLD	Offshore	aggregated	25	ERA5_GWA4_wsBinCorr_denaMean
	NLD	Offshore	aggregated	22	ERA5_GWA4_Raw
0.115063	NLD	Offshore	aggregated	23	ERA5_GWA4_Raw
0.20366	NLD	Offshore	aggregated	24	ERA5_GWA4_Raw
0.119672	NLD	Offshore	aggregated	25	ERA5_GWA4_Raw
0.0522627	BEL	Offshore	aggregated	26	ERA5_GWA4_wsBinCorr_knorrMean
0.0229315	BEL	Offshore	aggregated	27	ERA5_GWA4_wsBinCorr_knorrMean
0.00462355	BEL	Offshore	aggregated	28	ERA5_GWA4_wsBinCorr_knorrMean
-0.0371535	BEL	Offshore	aggregated	29	ERA5_GWA4_wsBinCorr_knorrMean
0.16262	BEL	Offshore	aggregated	30	ERA5_GWA4_wsBinCorr_knorrMean
0.0294637	BEL	Offshore	aggregated	26	ERA5_GWA4_wsBinCorr_denaMean
0.000989789	BEL	Offshore	aggregated	27	ERA5_GWA4_wsBinCorr_denaMean
-0.0174907	BEL	Offshore	aggregated	28	ERA5_GWA4_wsBinCorr_denaMean
-0.0579428	BEL	Offshore	aggregated	29	ERA5_GWA4_wsBinCorr_denaMean
0.139667	BEL	Offshore	aggregated	30	ERA5_GWA4_wsBinCorr_denaMean
0.26011	BEL	Offshore	aggregated	26	ERA5_GWA4_Raw
0.20307	BEL	Offshore	aggregated	27	ERA5_GWA4_Raw
0.193942	BEL	Offshore	aggregated	28	ERA5_GWA4_Raw
0.15129	BEL	Offshore	aggregated	29	ERA5_GWA4_Raw
0.351994	BEL	Offshore	aggregated	30	ERA5_GWA4_Raw
-0.024465	USA	Onshore	aggregated	31	ERA5_GWA4_wsBinCorr_knorrMean
0.338806	USA	Onshore	aggregated	32	ERA5_GWA4_wsBinCorr_knorrMean
0.169072	USA	Onshore	aggregated	33	ERA5_GWA4_wsBinCorr_knorrMean
-0.135715	USA	Onshore	aggregated	34	ERA5_GWA4_wsBinCorr_knorrMean
-0.120932	USA	Onshore	aggregated	35	ERA5_GWA4_wsBinCorr_knorrMean
0.868121	USA	Onshore	aggregated	36	ERA5_GWA4_wsBinCorr_knorrMean
1.10067	USA	Onshore	aggregated	37	ERA5_GWA4_wsBinCorr_knorrMean
0.407803	USA	Onshore	aggregated	38	ERA5_GWA4_wsBinCorr_knorrMean
0.378211	USA	Onshore	aggregated	39	ERA5_GWA4_wsBinCorr_knorrMean
-0.0202577	USA	Onshore	aggregated	40	ERA5_GWA4_wsBinCorr_knorrMean
0.81181	USA	Onshore	aggregated	41	ERA5_GWA4_wsBinCorr_knorrMean
0.0611481	USA	Onshore	aggregated	42	ERA5_GWA4_wsBinCorr_knorrMean
0.18141	USA	Onshore	aggregated	43	ERA5_GWA4_wsBinCorr_knorrMean
-0.198826	USA	Onshore	aggregated	44	ERA5_GWA4_wsBinCorr_knorrMean
0.258042	USA	Onshore	aggregated	45	ERA5_GWA4_wsBinCorr_knorrMean
0.31482	USA	Onshore	aggregated	46	ERA5_GWA4_wsBinCorr_knorrMean
0.5999	USA	Onshore	aggregated	47	ERA5_GWA4_wsBinCorr_knorrMean
0.274047	USA	Onshore	aggregated	48	ERA5_GWA4_wsBinCorr_knorrMean
0.551783	USA	Onshore	aggregated	49	ERA5_GWA4_wsBinCorr_knorrMean
0.365852	USA	Onshore	aggregated	50	ERA5_GWA4_wsBinCorr_knorrMean
-0.0937861	USA	Onshore	aggregated	51	ERA5_GWA4_wsBinCorr_knorrMean
-0.144984	USA	Onshore	aggregated	52	ERA5_GWA4_wsBinCorr_knorrMean
0.259165	USA	Onshore	aggregated	53	ERA5_GWA4_wsBinCorr_knorrMean
-0.189907	USA	Onshore	aggregated	54	ERA5_GWA4_wsBinCorr_knorrMean
-0.186286	USA	Onshore	aggregated	55	ERA5_GWA4_wsBinCorr_knorrMean
0.000378485	USA	Onshore	aggregated	56	ERA5_GWA4_wsBinCorr_knorrMean
1.04353	USA	Onshore	aggregated	57	ERA5_GWA4_wsBinCorr_knorrMean
0.0549739	USA	Onshore	aggregated	58	ERA5_GWA4_wsBinCorr_knorrMean
0.160168	USA	Onshore	aggregated	59	ERA5_GWA4_wsBinCorr_knorrMean
0.0174643	USA	Onshore	aggregated	60	ERA5_GWA4_wsBinCorr_knorrMean
0.078615	USA	Onshore	aggregated	61	ERA5_GWA4_wsBinCorr_knorrMean
1.07439	USA	Onshore	aggregated	62	ERA5_GWA4_wsBinCorr_knorrMean
0.0739296	USA	Onshore	aggregated	63	ERA5_GWA4_wsBinCorr_knorrMean
0.214638	USA	Onshore	aggregated	64	ERA5_GWA4_wsBinCorr_knorrMean
-0.197438	USA	Onshore	aggregated	65	ERA5_GWA4_wsBinCorr_knorrMean
0.609554	USA	Onshore	aggregated	66	ERA5_GWA4_wsBinCorr_knorrMean
-0.0327155	USA	Onshore	aggregated	67	ERA5_GWA4_wsBinCorr_knorrMean
0.158344	USA	Onshore	aggregated	68	ERA5_GWA4_wsBinCorr_knorrMean
-0.0151778	USA	Onshore	aggregated	69	ERA5_GWA4_wsBinCorr_knorrMean
0.0167343	USA	Onshore	aggregated	70	ERA5_GWA4_wsBinCorr_knorrMean
0.502414	USA	Onshore	aggregated	71	ERA5_GWA4_wsBinCorr_knorrMean
0.460135	USA	Onshore	aggregated	72	ERA5_GWA4_wsBinCorr_knorrMean
-0.000794491	USA	Onshore	aggregated	73	ERA5_GWA4_wsBinCorr_knorrMean
0.187134	USA	Onshore	aggregated	74	ERA5_GWA4_wsBinCorr_knorrMean
-0.0379182	USA	Onshore	aggregated	75	ERA5_GWA4_wsBinCorr_knorrMean
0.0335543	USA	Onshore	aggregated	76	ERA5_GWA4_wsBinCorr_knorrMean
-0.131096	USA	Onshore	aggregated	77	ERA5_GWA4_wsBinCorr_knorrMean
-0.307899	USA	Onshore	aggregated	78	ERA5_GWA4_wsBinCorr_knorrMean
-0.0151937	USA	Onshore	aggregated	79	ERA5_GWA4_wsBinCorr_knorrMean
-0.0718164	USA	Onshore	aggregated	80	ERA5_GWA4_wsBinCorr_knorrMean
0.393832	USA	Onshore	aggregated	81	ERA5_GWA4_wsBinCorr_knorrMean
-0.108272	USA	Onshore	aggregated	82	ERA5_GWA4_wsBinCorr_knorrMean
-0.186455	USA	Onshore	aggregated	83	ERA5_GWA4_wsBinCorr_knorrMean
0.185353	USA	Onshore	aggregated	84	ERA5_GWA4_wsBinCorr_knorrMean
-0.105858	USA	Onshore	aggregated	85	ERA5_GWA4_wsBinCorr_knorrMean
0.225884	USA	Onshore	aggregated	86	ERA5_GWA4_wsBinCorr_knorrMean
-0.0942129	USA	Onshore	aggregated	87	ERA5_GWA4_wsBinCorr_knorrMean
0.424043	USA	Onshore	aggregated	88	ERA5_GWA4_wsBinCorr_knorrMean
-0.0669063	USA	Onshore	aggregated	89	ERA5_GWA4_wsBinCorr_knorrMean
-0.0770591	USA	Onshore	aggregated	90	ERA5_GWA4_wsBinCorr_knorrMean
0.0269884	USA	Onshore	aggregated	91	ERA5_GWA4_wsBinCorr_knorrMean
0.100317	USA	Onshore	aggregated	92	ERA5_GWA4_wsBinCorr_knorrMean
-0.236495	USA	Onshore	aggregated	93	ERA5_GWA4_wsBinCorr_knorrMean
0.103226	USA	Onshore	aggregated	94	ERA5_GWA4_wsBinCorr_knorrMean
0.719004	USA	Onshore	aggregated	95	ERA5_GWA4_wsBinCorr_knorrMean
0.12755	USA	Onshore	aggregated	96	ERA5_GWA4_wsBinCorr_knorrMean
0.216931	USA	Onshore	aggregated	97	ERA5_GWA4_wsBinCorr_knorrMean
0.0634723	USA	Onshore	aggregated	98	ERA5_GWA4_wsBinCorr_knorrMean
0.184762	USA	Onshore	aggregated	99	ERA5_GWA4_wsBinCorr_knorrMean
-0.12535	USA	Onshore	aggregated	100	ERA5_GWA4_wsBinCorr_knorrMean
0.234451	USA	Onshore	aggregated	101	ERA5_GWA4_wsBinCorr_knorrMean
-0.124249	USA	Onshore	aggregated	102	ERA5_GWA4_wsBinCorr_knorrMean
0.0610391	USA	Onshore	aggregated	103	ERA5_GWA4_wsBinCorr_knorrMean
0.272879	USA	Onshore	aggregated	104	ERA5_GWA4_wsBinCorr_knorrMean
0.00581114	USA	Onshore	aggregated	105	ERA5_GWA4_wsBinCorr_knorrMean
1.25894	USA	Onshore	aggregated	106	ERA5_GWA4_wsBinCorr_knorrMean
-0.234442	USA	Onshore	aggregated	107	ERA5_GWA4_wsBinCorr_knorrMean
-0.248424	USA	Onshore	aggregated	108	ERA5_GWA4_wsBinCorr_knorrMean
-0.157028	USA	Onshore	aggregated	109	ERA5_GWA4_wsBinCorr_knorrMean
-0.237083	USA	Onshore	aggregated	110	ERA5_GWA4_wsBinCorr_knorrMean
-0.24038	USA	Onshore	aggregated	111	ERA5_GWA4_wsBinCorr_knorrMean
-0.131375	USA	Onshore	aggregated	112	ERA5_GWA4_wsBinCorr_knorrMean
-0.181079	USA	Onshore	aggregated	113	ERA5_GWA4_wsBinCorr_knorrMean
0.250095	USA	Onshore	aggregated	114	ERA5_GWA4_wsBinCorr_knorrMean
-0.111647	USA	Onshore	aggregated	115	ERA5_GWA4_wsBinCorr_knorrMean
0.269918	USA	Onshore	aggregated	116	ERA5_GWA4_wsBinCorr_knorrMean
-0.0585386	USA	Onshore	aggregated	117	ERA5_GWA4_wsBinCorr_knorrMean
0.115506	USA	Onshore	aggregated	118	ERA5_GWA4_wsBinCorr_knorrMean
0.0999926	USA	Onshore	aggregated	119	ERA5_GWA4_wsBinCorr_knorrMean
0.0247845	USA	Onshore	aggregated	120	ERA5_GWA4_wsBinCorr_knorrMean
0.738884	USA	Onshore	aggregated	121	ERA5_GWA4_wsBinCorr_knorrMean
-0.311668	USA	Onshore	aggregated	122	ERA5_GWA4_wsBinCorr_knorrMean
0.442949	USA	Onshore	aggregated	123	ERA5_GWA4_wsBinCorr_knorrMean
0.205664	USA	Onshore	aggregated	124	ERA5_GWA4_wsBinCorr_knorrMean
0.380553	USA	Onshore	aggregated	125	ERA5_GWA4_wsBinCorr_knorrMean
0.265125	USA	Onshore	aggregated	126	ERA5_GWA4_wsBinCorr_knorrMean
0.550914	USA	Onshore	aggregated	127	ERA5_GWA4_wsBinCorr_knorrMean
0.438082	USA	Onshore	aggregated	128	ERA5_GWA4_wsBinCorr_knorrMean
0.214233	USA	Onshore	aggregated	129	ERA5_GWA4_wsBinCorr_knorrMean
0.100631	USA	Onshore	aggregated	130	ERA5_GWA4_wsBinCorr_knorrMean
0.154766	USA	Onshore	aggregated	131	ERA5_GWA4_wsBinCorr_knorrMean
-0.0466461	USA	Onshore	aggregated	132	ERA5_GWA4_wsBinCorr_knorrMean
0.273927	USA	Onshore	aggregated	133	ERA5_GWA4_wsBinCorr_knorrMean
0.542788	USA	Onshore	aggregated	134	ERA5_GWA4_wsBinCorr_knorrMean
0.384214	USA	Onshore	aggregated	135	ERA5_GWA4_wsBinCorr_knorrMean
0.225731	USA	Onshore	aggregated	136	ERA5_GWA4_wsBinCorr_knorrMean
0.564019	USA	Onshore	aggregated	137	ERA5_GWA4_wsBinCorr_knorrMean
0.228105	USA	Onshore	aggregated	138	ERA5_GWA4_wsBinCorr_knorrMean
-0.0666168	USA	Onshore	aggregated	139	ERA5_GWA4_wsBinCorr_knorrMean
-0.0547674	USA	Onshore	aggregated	140	ERA5_GWA4_wsBinCorr_knorrMean
0.389284	USA	Onshore	aggregated	141	ERA5_GWA4_wsBinCorr_knorrMean
0.12281	USA	Onshore	aggregated	142	ERA5_GWA4_wsBinCorr_knorrMean
0.052693	USA	Onshore	aggregated	143	ERA5_GWA4_wsBinCorr_knorrMean
-0.00284714	USA	Onshore	aggregated	144	ERA5_GWA4_wsBinCorr_knorrMean
-0.124853	USA	Onshore	aggregated	145	ERA5_GWA4_wsBinCorr_knorrMean
0.199616	USA	Onshore	aggregated	146	ERA5_GWA4_wsBinCorr_knorrMean
0.313507	USA	Onshore	aggregated	147	ERA5_GWA4_wsBinCorr_knorrMean
0.369337	USA	Onshore	aggregated	148	ERA5_GWA4_wsBinCorr_knorrMean
0.103569	USA	Onshore	aggregated	149	ERA5_GWA4_wsBinCorr_knorrMean
0.585953	USA	Onshore	aggregated	150	ERA5_GWA4_wsBinCorr_knorrMean
-0.0195057	USA	Onshore	aggregated	151	ERA5_GWA4_wsBinCorr_knorrMean
0.174312	USA	Onshore	aggregated	152	ERA5_GWA4_wsBinCorr_knorrMean
0.498249	USA	Onshore	aggregated	153	ERA5_GWA4_wsBinCorr_knorrMean
0.801042	USA	Onshore	aggregated	154	ERA5_GWA4_wsBinCorr_knorrMean
0.092858	USA	Onshore	aggregated	155	ERA5_GWA4_wsBinCorr_knorrMean
0.120921	USA	Onshore	aggregated	156	ERA5_GWA4_wsBinCorr_knorrMean
0.0417809	USA	Onshore	aggregated	157	ERA5_GWA4_wsBinCorr_knorrMean
0.274336	USA	Onshore	aggregated	158	ERA5_GWA4_wsBinCorr_knorrMean
-0.110013	USA	Onshore	aggregated	159	ERA5_GWA4_wsBinCorr_knorrMean
-0.0252303	USA	Onshore	aggregated	160	ERA5_GWA4_wsBinCorr_knorrMean
0.0431758	USA	Onshore	aggregated	161	ERA5_GWA4_wsBinCorr_knorrMean
-0.125643	USA	Onshore	aggregated	162	ERA5_GWA4_wsBinCorr_knorrMean
0.0313854	USA	Onshore	aggregated	163	ERA5_GWA4_wsBinCorr_knorrMean
-0.294519	USA	Onshore	aggregated	164	ERA5_GWA4_wsBinCorr_knorrMean
-0.0272311	USA	Onshore	aggregated	165	ERA5_GWA4_wsBinCorr_knorrMean
0.396034	USA	Onshore	aggregated	166	ERA5_GWA4_wsBinCorr_knorrMean
0.104907	USA	Onshore	aggregated	167	ERA5_GWA4_wsBinCorr_knorrMean
0.765374	USA	Onshore	aggregated	168	ERA5_GWA4_wsBinCorr_knorrMean
0.0771592	USA	Onshore	aggregated	169	ERA5_GWA4_wsBinCorr_knorrMean
0.0105613	USA	Onshore	aggregated	170	ERA5_GWA4_wsBinCorr_knorrMean
-0.0271158	USA	Onshore	aggregated	171	ERA5_GWA4_wsBinCorr_knorrMean
0.274262	USA	Onshore	aggregated	172	ERA5_GWA4_wsBinCorr_knorrMean
0.104618	USA	Onshore	aggregated	173	ERA5_GWA4_wsBinCorr_knorrMean
0.0108043	USA	Onshore	aggregated	174	ERA5_GWA4_wsBinCorr_knorrMean
-0.85771	USA	Onshore	aggregated	175	ERA5_GWA4_wsBinCorr_knorrMean
0.0777904	USA	Onshore	aggregated	176	ERA5_GWA4_wsBinCorr_knorrMean
-0.0517665	USA	Onshore	aggregated	177	ERA5_GWA4_wsBinCorr_knorrMean
0.0766402	USA	Onshore	aggregated	178	ERA5_GWA4_wsBinCorr_knorrMean
-0.137962	USA	Onshore	aggregated	179	ERA5_GWA4_wsBinCorr_knorrMean
-0.016398	USA	Onshore	aggregated	180	ERA5_GWA4_wsBinCorr_knorrMean
0.235762	USA	Onshore	aggregated	181	ERA5_GWA4_wsBinCorr_knorrMean
-0.141626	USA	Onshore	aggregated	182	ERA5_GWA4_wsBinCorr_knorrMean
-0.0173433	USA	Onshore	aggregated	183	ERA5_GWA4_wsBinCorr_knorrMean
0.0131196	USA	Onshore	aggregated	184	ERA5_GWA4_wsBinCorr_knorrMean
0.185223	USA	Onshore	aggregated	185	ERA5_GWA4_wsBinCorr_knorrMean
0.607916	USA	Onshore	aggregated	186	ERA5_GWA4_wsBinCorr_knorrMean
-0.0612931	USA	Onshore	aggregated	187	ERA5_GWA4_wsBinCorr_knorrMean
0.307034	USA	Onshore	aggregated	188	ERA5_GWA4_wsBinCorr_knorrMean
0.170502	USA	Onshore	aggregated	189	ERA5_GWA4_wsBinCorr_knorrMean
0.375385	USA	Onshore	aggregated	190	ERA5_GWA4_wsBinCorr_knorrMean
0.52962	USA	Onshore	aggregated	191	ERA5_GWA4_wsBinCorr_knorrMean
0.330255	USA	Onshore	aggregated	192	ERA5_GWA4_wsBinCorr_knorrMean
0.120544	USA	Onshore	aggregated	193	ERA5_GWA4_wsBinCorr_knorrMean
0.150882	USA	Onshore	aggregated	194	ERA5_GWA4_wsBinCorr_knorrMean
0.183176	USA	Onshore	aggregated	195	ERA5_GWA4_wsBinCorr_knorrMean
-0.0848026	USA	Onshore	aggregated	196	ERA5_GWA4_wsBinCorr_knorrMean
0.128102	USA	Onshore	aggregated	197	ERA5_GWA4_wsBinCorr_knorrMean
-0.0139008	USA	Onshore	aggregated	198	ERA5_GWA4_wsBinCorr_knorrMean
0.0416216	USA	Onshore	aggregated	199	ERA5_GWA4_wsBinCorr_knorrMean
-0.247157	USA	Onshore	aggregated	200	ERA5_GWA4_wsBinCorr_knorrMean
0.234213	USA	Onshore	aggregated	201	ERA5_GWA4_wsBinCorr_knorrMean
0.202812	USA	Onshore	aggregated	202	ERA5_GWA4_wsBinCorr_knorrMean
0.0323128	USA	Onshore	aggregated	203	ERA5_GWA4_wsBinCorr_knorrMean
0.200553	USA	Onshore	aggregated	204	ERA5_GWA4_wsBinCorr_knorrMean
-0.0446436	USA	Onshore	aggregated	205	ERA5_GWA4_wsBinCorr_knorrMean
0.000975621	USA	Onshore	aggregated	206	ERA5_GWA4_wsBinCorr_knorrMean
0.0362306	USA	Onshore	aggregated	207	ERA5_GWA4_wsBinCorr_knorrMean
0.343188	USA	Onshore	aggregated	208	ERA5_GWA4_wsBinCorr_knorrMean
0.268539	USA	Onshore	aggregated	209	ERA5_GWA4_wsBinCorr_knorrMean
-0.18244	USA	Onshore	aggregated	210	ERA5_GWA4_wsBinCorr_knorrMean
-0.160988	USA	Onshore	aggregated	211	ERA5_GWA4_wsBinCorr_knorrMean
-0.241227	USA	Onshore	aggregated	212	ERA5_GWA4_wsBinCorr_knorrMean
0.0604338	USA	Onshore	aggregated	213	ERA5_GWA4_wsBinCorr_knorrMean
0.170468	USA	Onshore	aggregated	214	ERA5_GWA4_wsBinCorr_knorrMean
-0.0318707	USA	Onshore	aggregated	215	ERA5_GWA4_wsBinCorr_knorrMean
0.129325	USA	Onshore	aggregated	216	ERA5_GWA4_wsBinCorr_knorrMean
0.273585	USA	Onshore	aggregated	217	ERA5_GWA4_wsBinCorr_knorrMean
0.393107	USA	Onshore	aggregated	218	ERA5_GWA4_wsBinCorr_knorrMean
0.0417796	USA	Onshore	aggregated	219	ERA5_GWA4_wsBinCorr_knorrMean
0.0407524	USA	Onshore	aggregated	220	ERA5_GWA4_wsBinCorr_knorrMean
0.0608144	USA	Onshore	aggregated	221	ERA5_GWA4_wsBinCorr_knorrMean
-0.0297259	USA	Onshore	aggregated	222	ERA5_GWA4_wsBinCorr_knorrMean
-0.0478595	USA	Onshore	aggregated	223	ERA5_GWA4_wsBinCorr_knorrMean
0.0336351	USA	Onshore	aggregated	224	ERA5_GWA4_wsBinCorr_knorrMean
0.113497	USA	Onshore	aggregated	225	ERA5_GWA4_wsBinCorr_knorrMean
-0.0551193	USA	Onshore	aggregated	226	ERA5_GWA4_wsBinCorr_knorrMean
0.498718	USA	Onshore	aggregated	227	ERA5_GWA4_wsBinCorr_knorrMean
0.727436	USA	Onshore	aggregated	228	ERA5_GWA4_wsBinCorr_knorrMean
0.253911	USA	Onshore	aggregated	229	ERA5_GWA4_wsBinCorr_knorrMean
-0.0390934	USA	Onshore	aggregated	230	ERA5_GWA4_wsBinCorr_knorrMean
-0.0649868	USA	Onshore	aggregated	231	ERA5_GWA4_wsBinCorr_knorrMean
0.154023	USA	Onshore	aggregated	232	ERA5_GWA4_wsBinCorr_knorrMean
0.299469	USA	Onshore	aggregated	233	ERA5_GWA4_wsBinCorr_knorrMean
0.274468	USA	Onshore	aggregated	234	ERA5_GWA4_wsBinCorr_knorrMean
0.0145592	USA	Onshore	aggregated	235	ERA5_GWA4_wsBinCorr_knorrMean
-0.202932	USA	Onshore	aggregated	236	ERA5_GWA4_wsBinCorr_knorrMean
-0.0951083	USA	Onshore	aggregated	237	ERA5_GWA4_wsBinCorr_knorrMean
-0.275329	USA	Onshore	aggregated	238	ERA5_GWA4_wsBinCorr_knorrMean
-0.160721	USA	Onshore	aggregated	239	ERA5_GWA4_wsBinCorr_knorrMean
-0.106574	USA	Onshore	aggregated	240	ERA5_GWA4_wsBinCorr_knorrMean
-0.201663	USA	Onshore	aggregated	241	ERA5_GWA4_wsBinCorr_knorrMean
0.0317071	USA	Onshore	aggregated	242	ERA5_GWA4_wsBinCorr_knorrMean
-0.0114384	USA	Onshore	aggregated	243	ERA5_GWA4_wsBinCorr_knorrMean
-0.180417	USA	Onshore	aggregated	244	ERA5_GWA4_wsBinCorr_knorrMean
-0.343048	USA	Onshore	aggregated	245	ERA5_GWA4_wsBinCorr_knorrMean
-0.301164	USA	Onshore	aggregated	246	ERA5_GWA4_wsBinCorr_knorrMean
0.0849289	USA	Onshore	aggregated	247	ERA5_GWA4_wsBinCorr_knorrMean
-0.129609	USA	Onshore	aggregated	248	ERA5_GWA4_wsBinCorr_knorrMean
-0.078873	USA	Onshore	aggregated	249	ERA5_GWA4_wsBinCorr_knorrMean
-0.22112	USA	Onshore	aggregated	250	ERA5_GWA4_wsBinCorr_knorrMean
-0.0903008	USA	Onshore	aggregated	251	ERA5_GWA4_wsBinCorr_knorrMean
0.538924	USA	Onshore	aggregated	252	ERA5_GWA4_wsBinCorr_knorrMean
-0.065551	USA	Onshore	aggregated	253	ERA5_GWA4_wsBinCorr_knorrMean
-0.160552	USA	Onshore	aggregated	254	ERA5_GWA4_wsBinCorr_knorrMean
0.235505	USA	Onshore	aggregated	255	ERA5_GWA4_wsBinCorr_knorrMean
0.0313581	USA	Onshore	aggregated	256	ERA5_GWA4_wsBinCorr_knorrMean
-0.0508135	USA	Onshore	aggregated	257	ERA5_GWA4_wsBinCorr_knorrMean
0.402543	USA	Onshore	aggregated	258	ERA5_GWA4_wsBinCorr_knorrMean
0.0344678	USA	Onshore	aggregated	259	ERA5_GWA4_wsBinCorr_knorrMean
0.173395	USA	Onshore	aggregated	260	ERA5_GWA4_wsBinCorr_knorrMean
0.647804	USA	Onshore	aggregated	261	ERA5_GWA4_wsBinCorr_knorrMean
0.138871	USA	Onshore	aggregated	262	ERA5_GWA4_wsBinCorr_knorrMean
0.0261441	USA	Onshore	aggregated	263	ERA5_GWA4_wsBinCorr_knorrMean
0.0208372	USA	Onshore	aggregated	264	ERA5_GWA4_wsBinCorr_knorrMean
-0.137079	USA	Onshore	aggregated	265	ERA5_GWA4_wsBinCorr_knorrMean
0.166856	USA	Onshore	aggregated	266	ERA5_GWA4_wsBinCorr_knorrMean
0.287718	USA	Onshore	aggregated	267	ERA5_GWA4_wsBinCorr_knorrMean
-0.153529	USA	Onshore	aggregated	268	ERA5_GWA4_wsBinCorr_knorrMean
0.212014	USA	Onshore	aggregated	269	ERA5_GWA4_wsBinCorr_knorrMean
-0.026027	USA	Onshore	aggregated	270	ERA5_GWA4_wsBinCorr_knorrMean
-0.131049	USA	Onshore	aggregated	271	ERA5_GWA4_wsBinCorr_knorrMean
-0.103446	USA	Onshore	aggregated	272	ERA5_GWA4_wsBinCorr_knorrMean
0.0299	USA	Onshore	aggregated	273	ERA5_GWA4_wsBinCorr_knorrMean
-0.0611057	USA	Onshore	aggregated	274	ERA5_GWA4_wsBinCorr_knorrMean
-0.0382779	USA	Onshore	aggregated	275	ERA5_GWA4_wsBinCorr_knorrMean
0.23217	USA	Onshore	aggregated	276	ERA5_GWA4_wsBinCorr_knorrMean
-0.0555604	USA	Onshore	aggregated	277	ERA5_GWA4_wsBinCorr_knorrMean
-0.12998	USA	Onshore	aggregated	278	ERA5_GWA4_wsBinCorr_knorrMean
-0.172924	USA	Onshore	aggregated	279	ERA5_GWA4_wsBinCorr_knorrMean
-0.172143	USA	Onshore	aggregated	280	ERA5_GWA4_wsBinCorr_knorrMean
-0.219256	USA	Onshore	aggregated	281	ERA5_GWA4_wsBinCorr_knorrMean
-0.308076	USA	Onshore	aggregated	282	ERA5_GWA4_wsBinCorr_knorrMean
0.0105776	USA	Onshore	aggregated	283	ERA5_GWA4_wsBinCorr_knorrMean
0.0532724	USA	Onshore	aggregated	284	ERA5_GWA4_wsBinCorr_knorrMean
0.0658993	USA	Onshore	aggregated	285	ERA5_GWA4_wsBinCorr_knorrMean
0.143884	USA	Onshore	aggregated	286	ERA5_GWA4_wsBinCorr_knorrMean
0.0602997	USA	Onshore	aggregated	287	ERA5_GWA4_wsBinCorr_knorrMean
0.112452	USA	Onshore	aggregated	288	ERA5_GWA4_wsBinCorr_knorrMean
-0.100023	USA	Onshore	aggregated	289	ERA5_GWA4_wsBinCorr_knorrMean
-0.0389638	USA	Onshore	aggregated	290	ERA5_GWA4_wsBinCorr_knorrMean
0.111058	USA	Onshore	aggregated	291	ERA5_GWA4_wsBinCorr_knorrMean
0.102498	USA	Onshore	aggregated	292	ERA5_GWA4_wsBinCorr_knorrMean
0.523167	USA	Onshore	aggregated	293	ERA5_GWA4_wsBinCorr_knorrMean
0.143609	USA	Onshore	aggregated	294	ERA5_GWA4_wsBinCorr_knorrMean
0.0370507	USA	Onshore	aggregated	295	ERA5_GWA4_wsBinCorr_knorrMean
0.217429	USA	Onshore	aggregated	296	ERA5_GWA4_wsBinCorr_knorrMean
0.167447	USA	Onshore	aggregated	297	ERA5_GWA4_wsBinCorr_knorrMean
0.118007	USA	Onshore	aggregated	298	ERA5_GWA4_wsBinCorr_knorrMean
0.0503542	USA	Onshore	aggregated	299	ERA5_GWA4_wsBinCorr_knorrMean
-0.0517704	USA	Onshore	aggregated	300	ERA5_GWA4_wsBinCorr_knorrMean
-0.109216	USA	Onshore	aggregated	301	ERA5_GWA4_wsBinCorr_knorrMean
-0.207305	USA	Onshore	aggregated	302	ERA5_GWA4_wsBinCorr_knorrMean
-0.129672	USA	Onshore	aggregated	303	ERA5_GWA4_wsBinCorr_knorrMean
-0.129122	USA	Onshore	aggregated	304	ERA5_GWA4_wsBinCorr_knorrMean
-0.136313	USA	Onshore	aggregated	305	ERA5_GWA4_wsBinCorr_knorrMean
-0.329858	USA	Onshore	aggregated	306	ERA5_GWA4_wsBinCorr_knorrMean
-0.250166	USA	Onshore	aggregated	307	ERA5_GWA4_wsBinCorr_knorrMean
-0.175374	USA	Onshore	aggregated	308	ERA5_GWA4_wsBinCorr_knorrMean
-0.158032	USA	Onshore	aggregated	309	ERA5_GWA4_wsBinCorr_knorrMean
-0.394836	USA	Onshore	aggregated	310	ERA5_GWA4_wsBinCorr_knorrMean
0.974923	USA	Onshore	aggregated	311	ERA5_GWA4_wsBinCorr_knorrMean
1.37815	USA	Onshore	aggregated	312	ERA5_GWA4_wsBinCorr_knorrMean
-0.0479983	USA	Onshore	aggregated	313	ERA5_GWA4_wsBinCorr_knorrMean
-0.0440108	USA	Onshore	aggregated	314	ERA5_GWA4_wsBinCorr_knorrMean
0.47866	USA	Onshore	aggregated	315	ERA5_GWA4_wsBinCorr_knorrMean
-0.0823913	USA	Onshore	aggregated	316	ERA5_GWA4_wsBinCorr_knorrMean
-0.140004	USA	Onshore	aggregated	317	ERA5_GWA4_wsBinCorr_knorrMean
-0.176751	USA	Onshore	aggregated	318	ERA5_GWA4_wsBinCorr_knorrMean
0.413988	USA	Onshore	aggregated	319	ERA5_GWA4_wsBinCorr_knorrMean
-0.0938887	USA	Onshore	aggregated	320	ERA5_GWA4_wsBinCorr_knorrMean
0.157686	USA	Onshore	aggregated	321	ERA5_GWA4_wsBinCorr_knorrMean
0.315888	USA	Onshore	aggregated	322	ERA5_GWA4_wsBinCorr_knorrMean
0.826814	USA	Onshore	aggregated	323	ERA5_GWA4_wsBinCorr_knorrMean
0.920172	USA	Onshore	aggregated	324	ERA5_GWA4_wsBinCorr_knorrMean
0.675917	USA	Onshore	aggregated	325	ERA5_GWA4_wsBinCorr_knorrMean
-0.233669	USA	Onshore	aggregated	326	ERA5_GWA4_wsBinCorr_knorrMean
-0.156367	USA	Onshore	aggregated	327	ERA5_GWA4_wsBinCorr_knorrMean
0.100152	USA	Onshore	aggregated	328	ERA5_GWA4_wsBinCorr_knorrMean
-0.0402693	USA	Onshore	aggregated	329	ERA5_GWA4_wsBinCorr_knorrMean
-0.00874108	USA	Onshore	aggregated	330	ERA5_GWA4_wsBinCorr_knorrMean
-0.264023	USA	Onshore	aggregated	331	ERA5_GWA4_wsBinCorr_knorrMean
0.123821	USA	Onshore	aggregated	332	ERA5_GWA4_wsBinCorr_knorrMean
0.0597857	USA	Onshore	aggregated	333	ERA5_GWA4_wsBinCorr_knorrMean
0.0121031	USA	Onshore	aggregated	334	ERA5_GWA4_wsBinCorr_knorrMean
0.209219	USA	Onshore	aggregated	335	ERA5_GWA4_wsBinCorr_knorrMean
-0.133224	USA	Onshore	aggregated	336	ERA5_GWA4_wsBinCorr_knorrMean
0.000875134	USA	Onshore	aggregated	337	ERA5_GWA4_wsBinCorr_knorrMean
-0.0696133	USA	Onshore	aggregated	338	ERA5_GWA4_wsBinCorr_knorrMean
-0.128135	USA	Onshore	aggregated	339	ERA5_GWA4_wsBinCorr_knorrMean
0.23413	USA	Onshore	aggregated	340	ERA5_GWA4_wsBinCorr_knorrMean
-0.00574215	USA	Onshore	aggregated	341	ERA5_GWA4_wsBinCorr_knorrMean
-0.0577833	USA	Onshore	aggregated	342	ERA5_GWA4_wsBinCorr_knorrMean
-0.0744494	USA	Onshore	aggregated	343	ERA5_GWA4_wsBinCorr_knorrMean
-0.0889309	USA	Onshore	aggregated	344	ERA5_GWA4_wsBinCorr_knorrMean
0.00755334	USA	Onshore	aggregated	345	ERA5_GWA4_wsBinCorr_knorrMean
0.022146	USA	Onshore	aggregated	346	ERA5_GWA4_wsBinCorr_knorrMean
-0.0552563	USA	Onshore	aggregated	347	ERA5_GWA4_wsBinCorr_knorrMean
0.0347588	USA	Onshore	aggregated	348	ERA5_GWA4_wsBinCorr_knorrMean
-0.0796527	USA	Onshore	aggregated	349	ERA5_GWA4_wsBinCorr_knorrMean
0.158583	USA	Onshore	aggregated	350	ERA5_GWA4_wsBinCorr_knorrMean
0.255692	USA	Onshore	aggregated	351	ERA5_GWA4_wsBinCorr_knorrMean
-0.0516161	USA	Onshore	aggregated	352	ERA5_GWA4_wsBinCorr_knorrMean
0.898845	USA	Onshore	aggregated	353	ERA5_GWA4_wsBinCorr_knorrMean
0.353183	USA	Onshore	aggregated	354	ERA5_GWA4_wsBinCorr_knorrMean
0.0552705	USA	Onshore	aggregated	355	ERA5_GWA4_wsBinCorr_knorrMean
-0.181016	USA	Onshore	aggregated	356	ERA5_GWA4_wsBinCorr_knorrMean
-0.0402966	USA	Onshore	aggregated	357	ERA5_GWA4_wsBinCorr_knorrMean
0.00738322	USA	Onshore	aggregated	358	ERA5_GWA4_wsBinCorr_knorrMean
0.0541306	USA	Onshore	aggregated	359	ERA5_GWA4_wsBinCorr_knorrMean
0.12793	USA	Onshore	aggregated	360	ERA5_GWA4_wsBinCorr_knorrMean
-0.122695	USA	Onshore	aggregated	361	ERA5_GWA4_wsBinCorr_knorrMean
-0.0445016	USA	Onshore	aggregated	362	ERA5_GWA4_wsBinCorr_knorrMean
0.177195	USA	Onshore	aggregated	363	ERA5_GWA4_wsBinCorr_knorrMean
0.0218455	USA	Onshore	aggregated	364	ERA5_GWA4_wsBinCorr_knorrMean
-0.218724	USA	Onshore	aggregated	365	ERA5_GWA4_wsBinCorr_knorrMean
-0.0273405	USA	Onshore	aggregated	366	ERA5_GWA4_wsBinCorr_knorrMean
-0.0605216	USA	Onshore	aggregated	367	ERA5_GWA4_wsBinCorr_knorrMean
0.0606431	USA	Onshore	aggregated	368	ERA5_GWA4_wsBinCorr_knorrMean
0.0454833	USA	Onshore	aggregated	369	ERA5_GWA4_wsBinCorr_knorrMean
-0.156222	USA	Onshore	aggregated	370	ERA5_GWA4_wsBinCorr_knorrMean
-0.180761	USA	Onshore	aggregated	371	ERA5_GWA4_wsBinCorr_knorrMean
0.33292	USA	Onshore	aggregated	372	ERA5_GWA4_wsBinCorr_knorrMean
-0.151689	USA	Onshore	aggregated	373	ERA5_GWA4_wsBinCorr_knorrMean
-0.20281	USA	Onshore	aggregated	374	ERA5_GWA4_wsBinCorr_knorrMean
0.199487	USA	Onshore	aggregated	375	ERA5_GWA4_wsBinCorr_knorrMean
-0.174938	USA	Onshore	aggregated	376	ERA5_GWA4_wsBinCorr_knorrMean
-0.184768	USA	Onshore	aggregated	377	ERA5_GWA4_wsBinCorr_knorrMean
0.0233937	USA	Onshore	aggregated	378	ERA5_GWA4_wsBinCorr_knorrMean
-0.0367333	USA	Onshore	aggregated	379	ERA5_GWA4_wsBinCorr_knorrMean
0.558176	USA	Onshore	aggregated	380	ERA5_GWA4_wsBinCorr_knorrMean
-0.0904837	USA	Onshore	aggregated	381	ERA5_GWA4_wsBinCorr_knorrMean
-0.188848	USA	Onshore	aggregated	382	ERA5_GWA4_wsBinCorr_knorrMean
-0.0924045	USA	Onshore	aggregated	383	ERA5_GWA4_wsBinCorr_knorrMean
-0.11341	USA	Onshore	aggregated	384	ERA5_GWA4_wsBinCorr_knorrMean
-0.177027	USA	Onshore	aggregated	385	ERA5_GWA4_wsBinCorr_knorrMean
-0.365524	USA	Onshore	aggregated	386	ERA5_GWA4_wsBinCorr_knorrMean
-0.0149274	USA	Onshore	aggregated	387	ERA5_GWA4_wsBinCorr_knorrMean
-0.0343999	USA	Onshore	aggregated	388	ERA5_GWA4_wsBinCorr_knorrMean
-0.177718	USA	Onshore	aggregated	389	ERA5_GWA4_wsBinCorr_knorrMean
-0.179624	USA	Onshore	aggregated	390	ERA5_GWA4_wsBinCorr_knorrMean
-0.170033	USA	Onshore	aggregated	391	ERA5_GWA4_wsBinCorr_knorrMean
0.491343	USA	Onshore	aggregated	392	ERA5_GWA4_wsBinCorr_knorrMean
0.0405747	USA	Onshore	aggregated	393	ERA5_GWA4_wsBinCorr_knorrMean
-0.186098	USA	Onshore	aggregated	394	ERA5_GWA4_wsBinCorr_knorrMean
-0.177089	USA	Onshore	aggregated	395	ERA5_GWA4_wsBinCorr_knorrMean
0.348132	USA	Onshore	aggregated	396	ERA5_GWA4_wsBinCorr_knorrMean
-0.140915	USA	Onshore	aggregated	397	ERA5_GWA4_wsBinCorr_knorrMean
0.811894	USA	Onshore	aggregated	398	ERA5_GWA4_wsBinCorr_knorrMean
0.822272	USA	Onshore	aggregated	399	ERA5_GWA4_wsBinCorr_knorrMean
0.000415058	USA	Onshore	aggregated	400	ERA5_GWA4_wsBinCorr_knorrMean
-0.00036049	USA	Onshore	aggregated	401	ERA5_GWA4_wsBinCorr_knorrMean
0.0570111	USA	Onshore	aggregated	402	ERA5_GWA4_wsBinCorr_knorrMean
0.00519806	USA	Onshore	aggregated	403	ERA5_GWA4_wsBinCorr_knorrMean
0.171749	USA	Onshore	aggregated	404	ERA5_GWA4_wsBinCorr_knorrMean
0.272848	USA	Onshore	aggregated	405	ERA5_GWA4_wsBinCorr_knorrMean
0.577384	USA	Onshore	aggregated	406	ERA5_GWA4_wsBinCorr_knorrMean
-0.210443	USA	Onshore	aggregated	407	ERA5_GWA4_wsBinCorr_knorrMean
0.00348552	USA	Onshore	aggregated	408	ERA5_GWA4_wsBinCorr_knorrMean
-0.0141516	USA	Onshore	aggregated	409	ERA5_GWA4_wsBinCorr_knorrMean
0.609941	USA	Onshore	aggregated	410	ERA5_GWA4_wsBinCorr_knorrMean
-0.204323	USA	Onshore	aggregated	411	ERA5_GWA4_wsBinCorr_knorrMean
0.128541	USA	Onshore	aggregated	412	ERA5_GWA4_wsBinCorr_knorrMean
0.331436	USA	Onshore	aggregated	413	ERA5_GWA4_wsBinCorr_knorrMean
-0.0877624	USA	Onshore	aggregated	414	ERA5_GWA4_wsBinCorr_knorrMean
0.215022	USA	Onshore	aggregated	415	ERA5_GWA4_wsBinCorr_knorrMean
-0.0825408	USA	Onshore	aggregated	416	ERA5_GWA4_wsBinCorr_knorrMean
-0.0698244	USA	Onshore	aggregated	417	ERA5_GWA4_wsBinCorr_knorrMean
0.184234	USA	Onshore	aggregated	418	ERA5_GWA4_wsBinCorr_knorrMean
0.0847593	USA	Onshore	aggregated	419	ERA5_GWA4_wsBinCorr_knorrMean
-0.049004	USA	Onshore	aggregated	420	ERA5_GWA4_wsBinCorr_knorrMean
0.276012	USA	Onshore	aggregated	421	ERA5_GWA4_wsBinCorr_knorrMean
-0.00959815	USA	Onshore	aggregated	422	ERA5_GWA4_wsBinCorr_knorrMean
0.16827	USA	Onshore	aggregated	423	ERA5_GWA4_wsBinCorr_knorrMean
0.13318	USA	Onshore	aggregated	424	ERA5_GWA4_wsBinCorr_knorrMean
-0.199457	USA	Onshore	aggregated	425	ERA5_GWA4_wsBinCorr_knorrMean
-0.0200114	USA	Onshore	aggregated	426	ERA5_GWA4_wsBinCorr_knorrMean
0.141638	USA	Onshore	aggregated	427	ERA5_GWA4_wsBinCorr_knorrMean
-0.0190435	USA	Onshore	aggregated	428	ERA5_GWA4_wsBinCorr_knorrMean
0.110372	USA	Onshore	aggregated	429	ERA5_GWA4_wsBinCorr_knorrMean
-0.23624	USA	Onshore	aggregated	430	ERA5_GWA4_wsBinCorr_knorrMean
-0.19731	USA	Onshore	aggregated	431	ERA5_GWA4_wsBinCorr_knorrMean
0.327491	USA	Onshore	aggregated	432	ERA5_GWA4_wsBinCorr_knorrMean
0.0137865	USA	Onshore	aggregated	433	ERA5_GWA4_wsBinCorr_knorrMean
0.593085	USA	Onshore	aggregated	434	ERA5_GWA4_wsBinCorr_knorrMean
-0.0176372	USA	Onshore	aggregated	435	ERA5_GWA4_wsBinCorr_knorrMean
-0.182823	USA	Onshore	aggregated	436	ERA5_GWA4_wsBinCorr_knorrMean
-0.0259497	USA	Onshore	aggregated	437	ERA5_GWA4_wsBinCorr_knorrMean
-0.14665	USA	Onshore	aggregated	438	ERA5_GWA4_wsBinCorr_knorrMean
0.0169306	USA	Onshore	aggregated	439	ERA5_GWA4_wsBinCorr_knorrMean
-0.151186	USA	Onshore	aggregated	440	ERA5_GWA4_wsBinCorr_knorrMean
-0.0136493	USA	Onshore	aggregated	441	ERA5_GWA4_wsBinCorr_knorrMean
0.0754323	USA	Onshore	aggregated	442	ERA5_GWA4_wsBinCorr_knorrMean
-0.0456866	USA	Onshore	aggregated	443	ERA5_GWA4_wsBinCorr_knorrMean
-0.121743	USA	Onshore	aggregated	444	ERA5_GWA4_wsBinCorr_knorrMean
-0.205349	USA	Onshore	aggregated	445	ERA5_GWA4_wsBinCorr_knorrMean
0.0324029	USA	Onshore	aggregated	446	ERA5_GWA4_wsBinCorr_knorrMean
0.580516	USA	Onshore	aggregated	447	ERA5_GWA4_wsBinCorr_knorrMean
0.22662	USA	Onshore	aggregated	448	ERA5_GWA4_wsBinCorr_knorrMean
-0.15136	USA	Onshore	aggregated	449	ERA5_GWA4_wsBinCorr_knorrMean
0.0368408	USA	Onshore	aggregated	450	ERA5_GWA4_wsBinCorr_knorrMean
-0.0602719	USA	Onshore	aggregated	451	ERA5_GWA4_wsBinCorr_knorrMean
0.706847	USA	Onshore	aggregated	452	ERA5_GWA4_wsBinCorr_knorrMean
-0.135131	USA	Onshore	aggregated	453	ERA5_GWA4_wsBinCorr_knorrMean
0.0482466	USA	Onshore	aggregated	454	ERA5_GWA4_wsBinCorr_knorrMean
0.0440673	USA	Onshore	aggregated	455	ERA5_GWA4_wsBinCorr_knorrMean
-0.178541	USA	Onshore	aggregated	456	ERA5_GWA4_wsBinCorr_knorrMean
-0.17859	USA	Onshore	aggregated	457	ERA5_GWA4_wsBinCorr_knorrMean
0.21294	USA	Onshore	aggregated	458	ERA5_GWA4_wsBinCorr_knorrMean
-0.11186	USA	Onshore	aggregated	459	ERA5_GWA4_wsBinCorr_knorrMean
0.474562	USA	Onshore	aggregated	460	ERA5_GWA4_wsBinCorr_knorrMean
-0.153665	USA	Onshore	aggregated	461	ERA5_GWA4_wsBinCorr_knorrMean
-0.108663	USA	Onshore	aggregated	462	ERA5_GWA4_wsBinCorr_knorrMean
-0.163065	USA	Onshore	aggregated	463	ERA5_GWA4_wsBinCorr_knorrMean
-0.133237	USA	Onshore	aggregated	464	ERA5_GWA4_wsBinCorr_knorrMean
-0.0881985	USA	Onshore	aggregated	465	ERA5_GWA4_wsBinCorr_knorrMean
-0.190643	USA	Onshore	aggregated	466	ERA5_GWA4_wsBinCorr_knorrMean
-0.217353	USA	Onshore	aggregated	467	ERA5_GWA4_wsBinCorr_knorrMean
-0.218725	USA	Onshore	aggregated	468	ERA5_GWA4_wsBinCorr_knorrMean
-0.141714	USA	Onshore	aggregated	469	ERA5_GWA4_wsBinCorr_knorrMean
0.00905872	USA	Onshore	aggregated	470	ERA5_GWA4_wsBinCorr_knorrMean
-0.0637089	USA	Onshore	aggregated	471	ERA5_GWA4_wsBinCorr_knorrMean
0.0399066	USA	Onshore	aggregated	472	ERA5_GWA4_wsBinCorr_knorrMean
-0.154581	USA	Onshore	aggregated	473	ERA5_GWA4_wsBinCorr_knorrMean
-0.218649	USA	Onshore	aggregated	474	ERA5_GWA4_wsBinCorr_knorrMean
-0.15681	USA	Onshore	aggregated	475	ERA5_GWA4_wsBinCorr_knorrMean
0.241819	USA	Onshore	aggregated	476	ERA5_GWA4_wsBinCorr_knorrMean
-0.0242476	USA	Onshore	aggregated	477	ERA5_GWA4_wsBinCorr_knorrMean
-0.129425	USA	Onshore	aggregated	478	ERA5_GWA4_wsBinCorr_knorrMean
0.0387925	USA	Onshore	aggregated	479	ERA5_GWA4_wsBinCorr_knorrMean
0.075527	USA	Onshore	aggregated	480	ERA5_GWA4_wsBinCorr_knorrMean
-0.141241	USA	Onshore	aggregated	481	ERA5_GWA4_wsBinCorr_knorrMean
-0.0422031	USA	Onshore	aggregated	482	ERA5_GWA4_wsBinCorr_knorrMean
0.0977674	USA	Onshore	aggregated	483	ERA5_GWA4_wsBinCorr_knorrMean
0.0462993	USA	Onshore	aggregated	484	ERA5_GWA4_wsBinCorr_knorrMean
-0.0213406	USA	Onshore	aggregated	485	ERA5_GWA4_wsBinCorr_knorrMean
0.369167	USA	Onshore	aggregated	486	ERA5_GWA4_wsBinCorr_knorrMean
-0.22043	USA	Onshore	aggregated	487	ERA5_GWA4_wsBinCorr_knorrMean
-0.081813	USA	Onshore	aggregated	488	ERA5_GWA4_wsBinCorr_knorrMean
-0.083922	USA	Onshore	aggregated	489	ERA5_GWA4_wsBinCorr_knorrMean
-0.0920904	USA	Onshore	aggregated	490	ERA5_GWA4_wsBinCorr_knorrMean
-0.0127798	USA	Onshore	aggregated	491	ERA5_GWA4_wsBinCorr_knorrMean
-0.281557	USA	Onshore	aggregated	492	ERA5_GWA4_wsBinCorr_knorrMean
-0.156749	USA	Onshore	aggregated	493	ERA5_GWA4_wsBinCorr_knorrMean
-0.185395	USA	Onshore	aggregated	494	ERA5_GWA4_wsBinCorr_knorrMean
0.0835977	USA	Onshore	aggregated	495	ERA5_GWA4_wsBinCorr_knorrMean
0.578788	USA	Onshore	aggregated	496	ERA5_GWA4_wsBinCorr_knorrMean
-0.277842	USA	Onshore	aggregated	497	ERA5_GWA4_wsBinCorr_knorrMean
-0.302549	USA	Onshore	aggregated	498	ERA5_GWA4_wsBinCorr_knorrMean
-0.0215466	USA	Onshore	aggregated	499	ERA5_GWA4_wsBinCorr_knorrMean
-0.212241	USA	Onshore	aggregated	500	ERA5_GWA4_wsBinCorr_knorrMean
0.0161518	USA	Onshore	aggregated	501	ERA5_GWA4_wsBinCorr_knorrMean
-0.0532603	USA	Onshore	aggregated	502	ERA5_GWA4_wsBinCorr_knorrMean
-0.0261243	USA	Onshore	aggregated	503	ERA5_GWA4_wsBinCorr_knorrMean
-0.0615894	USA	Onshore	aggregated	504	ERA5_GWA4_wsBinCorr_knorrMean
-0.146873	USA	Onshore	aggregated	505	ERA5_GWA4_wsBinCorr_knorrMean
-0.115372	USA	Onshore	aggregated	506	ERA5_GWA4_wsBinCorr_knorrMean
-0.205212	USA	Onshore	aggregated	507	ERA5_GWA4_wsBinCorr_knorrMean
-0.128143	USA	Onshore	aggregated	508	ERA5_GWA4_wsBinCorr_knorrMean
-0.00156073	USA	Onshore	aggregated	509	ERA5_GWA4_wsBinCorr_knorrMean
-0.0225962	USA	Onshore	aggregated	510	ERA5_GWA4_wsBinCorr_knorrMean
-0.0330568	USA	Onshore	aggregated	511	ERA5_GWA4_wsBinCorr_knorrMean
-0.138045	USA	Onshore	aggregated	512	ERA5_GWA4_wsBinCorr_knorrMean
-0.185136	USA	Onshore	aggregated	513	ERA5_GWA4_wsBinCorr_knorrMean
0.00807307	USA	Onshore	aggregated	514	ERA5_GWA4_wsBinCorr_knorrMean
-0.115724	USA	Onshore	aggregated	515	ERA5_GWA4_wsBinCorr_knorrMean
-0.117103	USA	Onshore	aggregated	516	ERA5_GWA4_wsBinCorr_knorrMean
-0.125565	USA	Onshore	aggregated	517	ERA5_GWA4_wsBinCorr_knorrMean
-0.108908	USA	Onshore	aggregated	518	ERA5_GWA4_wsBinCorr_knorrMean
-0.349611	USA	Onshore	aggregated	519	ERA5_GWA4_wsBinCorr_knorrMean
-0.0953354	USA	Onshore	aggregated	520	ERA5_GWA4_wsBinCorr_knorrMean
0.593981	USA	Onshore	aggregated	521	ERA5_GWA4_wsBinCorr_knorrMean
-0.000430601	USA	Onshore	aggregated	522	ERA5_GWA4_wsBinCorr_knorrMean
-0.107905	USA	Onshore	aggregated	523	ERA5_GWA4_wsBinCorr_knorrMean
-0.186521	USA	Onshore	aggregated	524	ERA5_GWA4_wsBinCorr_knorrMean
0.0653946	USA	Onshore	aggregated	525	ERA5_GWA4_wsBinCorr_knorrMean
-0.256708	USA	Onshore	aggregated	526	ERA5_GWA4_wsBinCorr_knorrMean
-0.248568	USA	Onshore	aggregated	527	ERA5_GWA4_wsBinCorr_knorrMean
-0.366386	USA	Onshore	aggregated	528	ERA5_GWA4_wsBinCorr_knorrMean
-0.292706	USA	Onshore	aggregated	529	ERA5_GWA4_wsBinCorr_knorrMean
-0.279286	USA	Onshore	aggregated	530	ERA5_GWA4_wsBinCorr_knorrMean
-0.209034	USA	Onshore	aggregated	531	ERA5_GWA4_wsBinCorr_knorrMean
-0.08613	USA	Onshore	aggregated	532	ERA5_GWA4_wsBinCorr_knorrMean
-0.14994	USA	Onshore	aggregated	533	ERA5_GWA4_wsBinCorr_knorrMean
-0.15173	USA	Onshore	aggregated	534	ERA5_GWA4_wsBinCorr_knorrMean
0.0257338	USA	Onshore	aggregated	535	ERA5_GWA4_wsBinCorr_knorrMean
-0.044967	USA	Onshore	aggregated	536	ERA5_GWA4_wsBinCorr_knorrMean
-0.0982807	USA	Onshore	aggregated	537	ERA5_GWA4_wsBinCorr_knorrMean
0.162563	USA	Onshore	aggregated	538	ERA5_GWA4_wsBinCorr_knorrMean
0.11	USA	Onshore	aggregated	539	ERA5_GWA4_wsBinCorr_knorrMean
0.145838	USA	Onshore	aggregated	540	ERA5_GWA4_wsBinCorr_knorrMean
0.205802	USA	Onshore	aggregated	541	ERA5_GWA4_wsBinCorr_knorrMean
0.0690823	USA	Onshore	aggregated	542	ERA5_GWA4_wsBinCorr_knorrMean
-0.176653	USA	Onshore	aggregated	543	ERA5_GWA4_wsBinCorr_knorrMean
0.350232	USA	Onshore	aggregated	544	ERA5_GWA4_wsBinCorr_knorrMean
0.208635	USA	Onshore	aggregated	545	ERA5_GWA4_wsBinCorr_knorrMean
0.686039	USA	Onshore	aggregated	546	ERA5_GWA4_wsBinCorr_knorrMean
-0.339414	USA	Onshore	aggregated	547	ERA5_GWA4_wsBinCorr_knorrMean
-0.159383	USA	Onshore	aggregated	548	ERA5_GWA4_wsBinCorr_knorrMean
0.0119329	USA	Onshore	aggregated	549	ERA5_GWA4_wsBinCorr_knorrMean
0.113426	USA	Onshore	aggregated	550	ERA5_GWA4_wsBinCorr_knorrMean
0.150212	USA	Onshore	aggregated	551	ERA5_GWA4_wsBinCorr_knorrMean
-0.0897709	USA	Onshore	aggregated	552	ERA5_GWA4_wsBinCorr_knorrMean
-0.0737644	USA	Onshore	aggregated	553	ERA5_GWA4_wsBinCorr_knorrMean
0.462578	USA	Onshore	aggregated	554	ERA5_GWA4_wsBinCorr_knorrMean
-0.125288	USA	Onshore	aggregated	555	ERA5_GWA4_wsBinCorr_knorrMean
-0.158363	USA	Onshore	aggregated	556	ERA5_GWA4_wsBinCorr_knorrMean
-0.0381801	USA	Onshore	aggregated	557	ERA5_GWA4_wsBinCorr_knorrMean
-0.329526	USA	Onshore	aggregated	558	ERA5_GWA4_wsBinCorr_knorrMean
-0.103811	USA	Onshore	aggregated	559	ERA5_GWA4_wsBinCorr_knorrMean
0.162212	USA	Onshore	aggregated	560	ERA5_GWA4_wsBinCorr_knorrMean
-0.11929	USA	Onshore	aggregated	561	ERA5_GWA4_wsBinCorr_knorrMean
0.03527	USA	Onshore	aggregated	562	ERA5_GWA4_wsBinCorr_knorrMean
-0.17622	USA	Onshore	aggregated	563	ERA5_GWA4_wsBinCorr_knorrMean
-0.150122	USA	Onshore	aggregated	564	ERA5_GWA4_wsBinCorr_knorrMean
-0.0460399	USA	Onshore	aggregated	565	ERA5_GWA4_wsBinCorr_knorrMean
0.103322	USA	Onshore	aggregated	566	ERA5_GWA4_wsBinCorr_knorrMean
-0.14847	USA	Onshore	aggregated	567	ERA5_GWA4_wsBinCorr_knorrMean
-0.13945	USA	Onshore	aggregated	568	ERA5_GWA4_wsBinCorr_knorrMean
-0.217641	USA	Onshore	aggregated	569	ERA5_GWA4_wsBinCorr_knorrMean
-0.147125	USA	Onshore	aggregated	570	ERA5_GWA4_wsBinCorr_knorrMean
-0.0552717	USA	Onshore	aggregated	571	ERA5_GWA4_wsBinCorr_knorrMean
-0.050386	USA	Onshore	aggregated	572	ERA5_GWA4_wsBinCorr_knorrMean
0.106861	USA	Onshore	aggregated	573	ERA5_GWA4_wsBinCorr_knorrMean
-0.119654	USA	Onshore	aggregated	574	ERA5_GWA4_wsBinCorr_knorrMean
-0.0978089	USA	Onshore	aggregated	575	ERA5_GWA4_wsBinCorr_knorrMean
-0.0445773	USA	Onshore	aggregated	576	ERA5_GWA4_wsBinCorr_knorrMean
-0.225268	USA	Onshore	aggregated	577	ERA5_GWA4_wsBinCorr_knorrMean
0.0674005	USA	Onshore	aggregated	578	ERA5_GWA4_wsBinCorr_knorrMean
0.103959	USA	Onshore	aggregated	579	ERA5_GWA4_wsBinCorr_knorrMean
-0.144682	USA	Onshore	aggregated	580	ERA5_GWA4_wsBinCorr_knorrMean
0.0814696	USA	Onshore	aggregated	581	ERA5_GWA4_wsBinCorr_knorrMean
-0.0411161	USA	Onshore	aggregated	582	ERA5_GWA4_wsBinCorr_knorrMean
-0.216227	USA	Onshore	aggregated	583	ERA5_GWA4_wsBinCorr_knorrMean
0.524966	USA	Onshore	aggregated	584	ERA5_GWA4_wsBinCorr_knorrMean
-0.263115	USA	Onshore	aggregated	585	ERA5_GWA4_wsBinCorr_knorrMean
-0.00109272	USA	Onshore	aggregated	586	ERA5_GWA4_wsBinCorr_knorrMean
-0.0972283	USA	Onshore	aggregated	587	ERA5_GWA4_wsBinCorr_knorrMean
-0.136353	USA	Onshore	aggregated	588	ERA5_GWA4_wsBinCorr_knorrMean
-0.0940769	USA	Onshore	aggregated	589	ERA5_GWA4_wsBinCorr_knorrMean
0.131364	USA	Onshore	aggregated	590	ERA5_GWA4_wsBinCorr_knorrMean
0.0797767	USA	Onshore	aggregated	591	ERA5_GWA4_wsBinCorr_knorrMean
0.0164555	USA	Onshore	aggregated	592	ERA5_GWA4_wsBinCorr_knorrMean
-0.114488	USA	Onshore	aggregated	593	ERA5_GWA4_wsBinCorr_knorrMean
0.0245734	USA	Onshore	aggregated	594	ERA5_GWA4_wsBinCorr_knorrMean
-0.194513	USA	Onshore	aggregated	595	ERA5_GWA4_wsBinCorr_knorrMean
-0.138432	USA	Onshore	aggregated	596	ERA5_GWA4_wsBinCorr_knorrMean
-0.0546472	USA	Onshore	aggregated	597	ERA5_GWA4_wsBinCorr_knorrMean
-0.305375	USA	Onshore	aggregated	598	ERA5_GWA4_wsBinCorr_knorrMean
-0.217322	USA	Onshore	aggregated	599	ERA5_GWA4_wsBinCorr_knorrMean
-0.047705	USA	Onshore	aggregated	600	ERA5_GWA4_wsBinCorr_knorrMean
0.188039	USA	Onshore	aggregated	601	ERA5_GWA4_wsBinCorr_knorrMean
0.0140742	USA	Onshore	aggregated	602	ERA5_GWA4_wsBinCorr_knorrMean
0.00053256	USA	Onshore	aggregated	603	ERA5_GWA4_wsBinCorr_knorrMean
-0.163604	USA	Onshore	aggregated	604	ERA5_GWA4_wsBinCorr_knorrMean
-0.0152198	USA	Onshore	aggregated	605	ERA5_GWA4_wsBinCorr_knorrMean
-0.0252317	USA	Onshore	aggregated	606	ERA5_GWA4_wsBinCorr_knorrMean
0.0673295	USA	Onshore	aggregated	607	ERA5_GWA4_wsBinCorr_knorrMean
0.0184485	USA	Onshore	aggregated	608	ERA5_GWA4_wsBinCorr_knorrMean
-0.0176772	USA	Onshore	aggregated	609	ERA5_GWA4_wsBinCorr_knorrMean
-0.0957616	USA	Onshore	aggregated	610	ERA5_GWA4_wsBinCorr_knorrMean
0.0632958	USA	Onshore	aggregated	611	ERA5_GWA4_wsBinCorr_knorrMean
0.0394313	USA	Onshore	aggregated	612	ERA5_GWA4_wsBinCorr_knorrMean
-0.0613845	USA	Onshore	aggregated	613	ERA5_GWA4_wsBinCorr_knorrMean
0.07561	USA	Onshore	aggregated	614	ERA5_GWA4_wsBinCorr_knorrMean
-0.176689	USA	Onshore	aggregated	615	ERA5_GWA4_wsBinCorr_knorrMean
-0.0321087	USA	Onshore	aggregated	616	ERA5_GWA4_wsBinCorr_knorrMean
0.0587753	USA	Onshore	aggregated	617	ERA5_GWA4_wsBinCorr_knorrMean
-0.195384	USA	Onshore	aggregated	618	ERA5_GWA4_wsBinCorr_knorrMean
0.04045	USA	Onshore	aggregated	619	ERA5_GWA4_wsBinCorr_knorrMean
-0.238123	USA	Onshore	aggregated	620	ERA5_GWA4_wsBinCorr_knorrMean
-0.0321451	USA	Onshore	aggregated	621	ERA5_GWA4_wsBinCorr_knorrMean
-0.0190647	USA	Onshore	aggregated	622	ERA5_GWA4_wsBinCorr_knorrMean
0.103015	USA	Onshore	aggregated	623	ERA5_GWA4_wsBinCorr_knorrMean
0.0893759	USA	Onshore	aggregated	624	ERA5_GWA4_wsBinCorr_knorrMean
0.361844	USA	Onshore	aggregated	625	ERA5_GWA4_wsBinCorr_knorrMean
-0.0189223	USA	Onshore	aggregated	626	ERA5_GWA4_wsBinCorr_knorrMean
-0.064083	USA	Onshore	aggregated	627	ERA5_GWA4_wsBinCorr_knorrMean
-0.0566683	USA	Onshore	aggregated	628	ERA5_GWA4_wsBinCorr_knorrMean
0.172582	USA	Onshore	aggregated	629	ERA5_GWA4_wsBinCorr_knorrMean
0.279336	USA	Onshore	aggregated	630	ERA5_GWA4_wsBinCorr_knorrMean
-0.189079	USA	Onshore	aggregated	631	ERA5_GWA4_wsBinCorr_knorrMean
-0.00647291	USA	Onshore	aggregated	632	ERA5_GWA4_wsBinCorr_knorrMean
-0.122988	USA	Onshore	aggregated	633	ERA5_GWA4_wsBinCorr_knorrMean
0.0764547	USA	Onshore	aggregated	634	ERA5_GWA4_wsBinCorr_knorrMean
-0.10502	USA	Onshore	aggregated	635	ERA5_GWA4_wsBinCorr_knorrMean
0.0193159	USA	Onshore	aggregated	636	ERA5_GWA4_wsBinCorr_knorrMean
-0.0214165	USA	Onshore	aggregated	637	ERA5_GWA4_wsBinCorr_knorrMean
0.0327673	USA	Onshore	aggregated	638	ERA5_GWA4_wsBinCorr_knorrMean
0.0165351	USA	Onshore	aggregated	639	ERA5_GWA4_wsBinCorr_knorrMean
-0.084623	USA	Onshore	aggregated	640	ERA5_GWA4_wsBinCorr_knorrMean
-0.0126604	USA	Onshore	aggregated	641	ERA5_GWA4_wsBinCorr_knorrMean
-0.0938695	USA	Onshore	aggregated	642	ERA5_GWA4_wsBinCorr_knorrMean
0.130837	USA	Onshore	aggregated	643	ERA5_GWA4_wsBinCorr_knorrMean
0.154839	USA	Onshore	aggregated	644	ERA5_GWA4_wsBinCorr_knorrMean
0.121302	USA	Onshore	aggregated	645	ERA5_GWA4_wsBinCorr_knorrMean
0.097339	USA	Onshore	aggregated	646	ERA5_GWA4_wsBinCorr_knorrMean
0.262846	USA	Onshore	aggregated	647	ERA5_GWA4_wsBinCorr_knorrMean
0.0961347	USA	Onshore	aggregated	648	ERA5_GWA4_wsBinCorr_knorrMean
0.783117	USA	Onshore	aggregated	649	ERA5_GWA4_wsBinCorr_knorrMean
-0.0700189	USA	Onshore	aggregated	650	ERA5_GWA4_wsBinCorr_knorrMean
0.263994	USA	Onshore	aggregated	651	ERA5_GWA4_wsBinCorr_knorrMean
0.0439575	USA	Onshore	aggregated	652	ERA5_GWA4_wsBinCorr_knorrMean
0.170541	USA	Onshore	aggregated	653	ERA5_GWA4_wsBinCorr_knorrMean
0.123498	USA	Onshore	aggregated	654	ERA5_GWA4_wsBinCorr_knorrMean
0.120293	USA	Onshore	aggregated	655	ERA5_GWA4_wsBinCorr_knorrMean
0.0193554	USA	Onshore	aggregated	656	ERA5_GWA4_wsBinCorr_knorrMean
0.0205023	USA	Onshore	aggregated	657	ERA5_GWA4_wsBinCorr_knorrMean
0.337424	USA	Onshore	aggregated	658	ERA5_GWA4_wsBinCorr_knorrMean
0.0559066	USA	Onshore	aggregated	659	ERA5_GWA4_wsBinCorr_knorrMean
-0.220152	USA	Onshore	aggregated	660	ERA5_GWA4_wsBinCorr_knorrMean
0.87042	USA	Onshore	aggregated	661	ERA5_GWA4_wsBinCorr_knorrMean
-0.00372908	USA	Onshore	aggregated	662	ERA5_GWA4_wsBinCorr_knorrMean
0.214231	USA	Onshore	aggregated	663	ERA5_GWA4_wsBinCorr_knorrMean
0.131794	USA	Onshore	aggregated	664	ERA5_GWA4_wsBinCorr_knorrMean
-0.109582	USA	Onshore	aggregated	665	ERA5_GWA4_wsBinCorr_knorrMean
-0.224873	USA	Onshore	aggregated	666	ERA5_GWA4_wsBinCorr_knorrMean
0.0413133	USA	Onshore	aggregated	667	ERA5_GWA4_wsBinCorr_knorrMean
-0.0240335	USA	Onshore	aggregated	668	ERA5_GWA4_wsBinCorr_knorrMean
-0.175963	USA	Onshore	aggregated	669	ERA5_GWA4_wsBinCorr_knorrMean
-0.244588	USA	Onshore	aggregated	670	ERA5_GWA4_wsBinCorr_knorrMean
0.0377405	USA	Onshore	aggregated	671	ERA5_GWA4_wsBinCorr_knorrMean
0.871501	USA	Onshore	aggregated	672	ERA5_GWA4_wsBinCorr_knorrMean
0.856284	USA	Onshore	aggregated	673	ERA5_GWA4_wsBinCorr_knorrMean
0.793593	USA	Onshore	aggregated	674	ERA5_GWA4_wsBinCorr_knorrMean
-0.0504805	USA	Onshore	aggregated	675	ERA5_GWA4_wsBinCorr_knorrMean
-0.063217	USA	Onshore	aggregated	31	ERA5_GWA4_wsBinCorr_denaMean
0.281341	USA	Onshore	aggregated	32	ERA5_GWA4_wsBinCorr_denaMean
0.106188	USA	Onshore	aggregated	33	ERA5_GWA4_wsBinCorr_denaMean
-0.169331	USA	Onshore	aggregated	34	ERA5_GWA4_wsBinCorr_denaMean
-0.147307	USA	Onshore	aggregated	35	ERA5_GWA4_wsBinCorr_denaMean
0.830943	USA	Onshore	aggregated	36	ERA5_GWA4_wsBinCorr_denaMean
1.04065	USA	Onshore	aggregated	37	ERA5_GWA4_wsBinCorr_denaMean
0.37334	USA	Onshore	aggregated	38	ERA5_GWA4_wsBinCorr_denaMean
0.352859	USA	Onshore	aggregated	39	ERA5_GWA4_wsBinCorr_denaMean
-0.048121	USA	Onshore	aggregated	40	ERA5_GWA4_wsBinCorr_denaMean
0.744824	USA	Onshore	aggregated	41	ERA5_GWA4_wsBinCorr_denaMean
0.0153825	USA	Onshore	aggregated	42	ERA5_GWA4_wsBinCorr_denaMean
0.137707	USA	Onshore	aggregated	43	ERA5_GWA4_wsBinCorr_denaMean
-0.233437	USA	Onshore	aggregated	44	ERA5_GWA4_wsBinCorr_denaMean
0.200482	USA	Onshore	aggregated	45	ERA5_GWA4_wsBinCorr_denaMean
0.272656	USA	Onshore	aggregated	46	ERA5_GWA4_wsBinCorr_denaMean
0.536251	USA	Onshore	aggregated	47	ERA5_GWA4_wsBinCorr_denaMean
0.228583	USA	Onshore	aggregated	48	ERA5_GWA4_wsBinCorr_denaMean
0.481475	USA	Onshore	aggregated	49	ERA5_GWA4_wsBinCorr_denaMean
0.308987	USA	Onshore	aggregated	50	ERA5_GWA4_wsBinCorr_denaMean
-0.132876	USA	Onshore	aggregated	51	ERA5_GWA4_wsBinCorr_denaMean
-0.192174	USA	Onshore	aggregated	52	ERA5_GWA4_wsBinCorr_denaMean
0.215663	USA	Onshore	aggregated	53	ERA5_GWA4_wsBinCorr_denaMean
-0.218092	USA	Onshore	aggregated	54	ERA5_GWA4_wsBinCorr_denaMean
-0.22609	USA	Onshore	aggregated	55	ERA5_GWA4_wsBinCorr_denaMean
-0.0456456	USA	Onshore	aggregated	56	ERA5_GWA4_wsBinCorr_denaMean
1.0078	USA	Onshore	aggregated	57	ERA5_GWA4_wsBinCorr_denaMean
0.017368	USA	Onshore	aggregated	58	ERA5_GWA4_wsBinCorr_denaMean
0.1151	USA	Onshore	aggregated	59	ERA5_GWA4_wsBinCorr_denaMean
-0.0210218	USA	Onshore	aggregated	60	ERA5_GWA4_wsBinCorr_denaMean
0.0450254	USA	Onshore	aggregated	61	ERA5_GWA4_wsBinCorr_denaMean
1.01777	USA	Onshore	aggregated	62	ERA5_GWA4_wsBinCorr_denaMean
0.0294592	USA	Onshore	aggregated	63	ERA5_GWA4_wsBinCorr_denaMean
0.168682	USA	Onshore	aggregated	64	ERA5_GWA4_wsBinCorr_denaMean
-0.22741	USA	Onshore	aggregated	65	ERA5_GWA4_wsBinCorr_denaMean
0.557316	USA	Onshore	aggregated	66	ERA5_GWA4_wsBinCorr_denaMean
-0.0713898	USA	Onshore	aggregated	67	ERA5_GWA4_wsBinCorr_denaMean
0.114654	USA	Onshore	aggregated	68	ERA5_GWA4_wsBinCorr_denaMean
-0.0432368	USA	Onshore	aggregated	69	ERA5_GWA4_wsBinCorr_denaMean
-0.0182611	USA	Onshore	aggregated	70	ERA5_GWA4_wsBinCorr_denaMean
0.44202	USA	Onshore	aggregated	71	ERA5_GWA4_wsBinCorr_denaMean
0.394787	USA	Onshore	aggregated	72	ERA5_GWA4_wsBinCorr_denaMean
-0.0427099	USA	Onshore	aggregated	73	ERA5_GWA4_wsBinCorr_denaMean
0.156629	USA	Onshore	aggregated	74	ERA5_GWA4_wsBinCorr_denaMean
-0.0711268	USA	Onshore	aggregated	75	ERA5_GWA4_wsBinCorr_denaMean
-0.00511693	USA	Onshore	aggregated	76	ERA5_GWA4_wsBinCorr_denaMean
-0.159628	USA	Onshore	aggregated	77	ERA5_GWA4_wsBinCorr_denaMean
-0.343164	USA	Onshore	aggregated	78	ERA5_GWA4_wsBinCorr_denaMean
-0.0512777	USA	Onshore	aggregated	79	ERA5_GWA4_wsBinCorr_denaMean
-0.106679	USA	Onshore	aggregated	80	ERA5_GWA4_wsBinCorr_denaMean
0.350551	USA	Onshore	aggregated	81	ERA5_GWA4_wsBinCorr_denaMean
-0.143972	USA	Onshore	aggregated	82	ERA5_GWA4_wsBinCorr_denaMean
-0.21955	USA	Onshore	aggregated	83	ERA5_GWA4_wsBinCorr_denaMean
0.142788	USA	Onshore	aggregated	84	ERA5_GWA4_wsBinCorr_denaMean
-0.141764	USA	Onshore	aggregated	85	ERA5_GWA4_wsBinCorr_denaMean
0.195907	USA	Onshore	aggregated	86	ERA5_GWA4_wsBinCorr_denaMean
-0.132208	USA	Onshore	aggregated	87	ERA5_GWA4_wsBinCorr_denaMean
0.373159	USA	Onshore	aggregated	88	ERA5_GWA4_wsBinCorr_denaMean
-0.103746	USA	Onshore	aggregated	89	ERA5_GWA4_wsBinCorr_denaMean
-0.113294	USA	Onshore	aggregated	90	ERA5_GWA4_wsBinCorr_denaMean
-0.012361	USA	Onshore	aggregated	91	ERA5_GWA4_wsBinCorr_denaMean
0.0559552	USA	Onshore	aggregated	92	ERA5_GWA4_wsBinCorr_denaMean
-0.260489	USA	Onshore	aggregated	93	ERA5_GWA4_wsBinCorr_denaMean
0.0853303	USA	Onshore	aggregated	94	ERA5_GWA4_wsBinCorr_denaMean
0.660313	USA	Onshore	aggregated	95	ERA5_GWA4_wsBinCorr_denaMean
0.0801946	USA	Onshore	aggregated	96	ERA5_GWA4_wsBinCorr_denaMean
0.177846	USA	Onshore	aggregated	97	ERA5_GWA4_wsBinCorr_denaMean
0.022061	USA	Onshore	aggregated	98	ERA5_GWA4_wsBinCorr_denaMean
0.143222	USA	Onshore	aggregated	99	ERA5_GWA4_wsBinCorr_denaMean
-0.161483	USA	Onshore	aggregated	100	ERA5_GWA4_wsBinCorr_denaMean
0.18432	USA	Onshore	aggregated	101	ERA5_GWA4_wsBinCorr_denaMean
-0.160921	USA	Onshore	aggregated	102	ERA5_GWA4_wsBinCorr_denaMean
0.0183923	USA	Onshore	aggregated	103	ERA5_GWA4_wsBinCorr_denaMean
0.22528	USA	Onshore	aggregated	104	ERA5_GWA4_wsBinCorr_denaMean
-0.0224427	USA	Onshore	aggregated	105	ERA5_GWA4_wsBinCorr_denaMean
1.20893	USA	Onshore	aggregated	106	ERA5_GWA4_wsBinCorr_denaMean
-0.26769	USA	Onshore	aggregated	107	ERA5_GWA4_wsBinCorr_denaMean
-0.280587	USA	Onshore	aggregated	108	ERA5_GWA4_wsBinCorr_denaMean
-0.188894	USA	Onshore	aggregated	109	ERA5_GWA4_wsBinCorr_denaMean
-0.265943	USA	Onshore	aggregated	110	ERA5_GWA4_wsBinCorr_denaMean
-0.270963	USA	Onshore	aggregated	111	ERA5_GWA4_wsBinCorr_denaMean
-0.164462	USA	Onshore	aggregated	112	ERA5_GWA4_wsBinCorr_denaMean
-0.212572	USA	Onshore	aggregated	113	ERA5_GWA4_wsBinCorr_denaMean
0.211099	USA	Onshore	aggregated	114	ERA5_GWA4_wsBinCorr_denaMean
-0.145825	USA	Onshore	aggregated	115	ERA5_GWA4_wsBinCorr_denaMean
0.241458	USA	Onshore	aggregated	116	ERA5_GWA4_wsBinCorr_denaMean
-0.0960895	USA	Onshore	aggregated	117	ERA5_GWA4_wsBinCorr_denaMean
0.0794654	USA	Onshore	aggregated	118	ERA5_GWA4_wsBinCorr_denaMean
0.0618047	USA	Onshore	aggregated	119	ERA5_GWA4_wsBinCorr_denaMean
-0.00765401	USA	Onshore	aggregated	120	ERA5_GWA4_wsBinCorr_denaMean
0.692768	USA	Onshore	aggregated	121	ERA5_GWA4_wsBinCorr_denaMean
-0.344679	USA	Onshore	aggregated	122	ERA5_GWA4_wsBinCorr_denaMean
0.387421	USA	Onshore	aggregated	123	ERA5_GWA4_wsBinCorr_denaMean
0.164202	USA	Onshore	aggregated	124	ERA5_GWA4_wsBinCorr_denaMean
0.333616	USA	Onshore	aggregated	125	ERA5_GWA4_wsBinCorr_denaMean
0.229075	USA	Onshore	aggregated	126	ERA5_GWA4_wsBinCorr_denaMean
0.490811	USA	Onshore	aggregated	127	ERA5_GWA4_wsBinCorr_denaMean
0.402005	USA	Onshore	aggregated	128	ERA5_GWA4_wsBinCorr_denaMean
0.167404	USA	Onshore	aggregated	129	ERA5_GWA4_wsBinCorr_denaMean
0.0531663	USA	Onshore	aggregated	130	ERA5_GWA4_wsBinCorr_denaMean
0.105787	USA	Onshore	aggregated	131	ERA5_GWA4_wsBinCorr_denaMean
-0.0959564	USA	Onshore	aggregated	132	ERA5_GWA4_wsBinCorr_denaMean
0.222569	USA	Onshore	aggregated	133	ERA5_GWA4_wsBinCorr_denaMean
0.48166	USA	Onshore	aggregated	134	ERA5_GWA4_wsBinCorr_denaMean
0.324618	USA	Onshore	aggregated	135	ERA5_GWA4_wsBinCorr_denaMean
0.176082	USA	Onshore	aggregated	136	ERA5_GWA4_wsBinCorr_denaMean
0.513381	USA	Onshore	aggregated	137	ERA5_GWA4_wsBinCorr_denaMean
0.188619	USA	Onshore	aggregated	138	ERA5_GWA4_wsBinCorr_denaMean
-0.106064	USA	Onshore	aggregated	139	ERA5_GWA4_wsBinCorr_denaMean
-0.0972359	USA	Onshore	aggregated	140	ERA5_GWA4_wsBinCorr_denaMean
0.334343	USA	Onshore	aggregated	141	ERA5_GWA4_wsBinCorr_denaMean
0.0826635	USA	Onshore	aggregated	142	ERA5_GWA4_wsBinCorr_denaMean
0.0162655	USA	Onshore	aggregated	143	ERA5_GWA4_wsBinCorr_denaMean
-0.0421234	USA	Onshore	aggregated	144	ERA5_GWA4_wsBinCorr_denaMean
-0.161461	USA	Onshore	aggregated	145	ERA5_GWA4_wsBinCorr_denaMean
0.156071	USA	Onshore	aggregated	146	ERA5_GWA4_wsBinCorr_denaMean
0.254442	USA	Onshore	aggregated	147	ERA5_GWA4_wsBinCorr_denaMean
0.316828	USA	Onshore	aggregated	148	ERA5_GWA4_wsBinCorr_denaMean
0.0544842	USA	Onshore	aggregated	149	ERA5_GWA4_wsBinCorr_denaMean
0.532691	USA	Onshore	aggregated	150	ERA5_GWA4_wsBinCorr_denaMean
-0.0607163	USA	Onshore	aggregated	151	ERA5_GWA4_wsBinCorr_denaMean
0.124202	USA	Onshore	aggregated	152	ERA5_GWA4_wsBinCorr_denaMean
0.441081	USA	Onshore	aggregated	153	ERA5_GWA4_wsBinCorr_denaMean
0.731691	USA	Onshore	aggregated	154	ERA5_GWA4_wsBinCorr_denaMean
0.0493597	USA	Onshore	aggregated	155	ERA5_GWA4_wsBinCorr_denaMean
0.0781161	USA	Onshore	aggregated	156	ERA5_GWA4_wsBinCorr_denaMean
0.00175818	USA	Onshore	aggregated	157	ERA5_GWA4_wsBinCorr_denaMean
0.229813	USA	Onshore	aggregated	158	ERA5_GWA4_wsBinCorr_denaMean
-0.147705	USA	Onshore	aggregated	159	ERA5_GWA4_wsBinCorr_denaMean
-0.0694949	USA	Onshore	aggregated	160	ERA5_GWA4_wsBinCorr_denaMean
0.00103049	USA	Onshore	aggregated	161	ERA5_GWA4_wsBinCorr_denaMean
-0.159815	USA	Onshore	aggregated	162	ERA5_GWA4_wsBinCorr_denaMean
-0.000527969	USA	Onshore	aggregated	163	ERA5_GWA4_wsBinCorr_denaMean
-0.321529	USA	Onshore	aggregated	164	ERA5_GWA4_wsBinCorr_denaMean
-0.0590016	USA	Onshore	aggregated	165	ERA5_GWA4_wsBinCorr_denaMean
0.352748	USA	Onshore	aggregated	166	ERA5_GWA4_wsBinCorr_denaMean
0.0727993	USA	Onshore	aggregated	167	ERA5_GWA4_wsBinCorr_denaMean
0.710516	USA	Onshore	aggregated	168	ERA5_GWA4_wsBinCorr_denaMean
0.0414251	USA	Onshore	aggregated	169	ERA5_GWA4_wsBinCorr_denaMean
-0.0306497	USA	Onshore	aggregated	170	ERA5_GWA4_wsBinCorr_denaMean
-0.0675858	USA	Onshore	aggregated	171	ERA5_GWA4_wsBinCorr_denaMean
0.226538	USA	Onshore	aggregated	172	ERA5_GWA4_wsBinCorr_denaMean
0.0702509	USA	Onshore	aggregated	173	ERA5_GWA4_wsBinCorr_denaMean
-0.0240381	USA	Onshore	aggregated	174	ERA5_GWA4_wsBinCorr_denaMean
-0.866928	USA	Onshore	aggregated	175	ERA5_GWA4_wsBinCorr_denaMean
0.0347618	USA	Onshore	aggregated	176	ERA5_GWA4_wsBinCorr_denaMean
-0.0886129	USA	Onshore	aggregated	177	ERA5_GWA4_wsBinCorr_denaMean
0.0362847	USA	Onshore	aggregated	178	ERA5_GWA4_wsBinCorr_denaMean
-0.171636	USA	Onshore	aggregated	179	ERA5_GWA4_wsBinCorr_denaMean
-0.0585037	USA	Onshore	aggregated	180	ERA5_GWA4_wsBinCorr_denaMean
0.183091	USA	Onshore	aggregated	181	ERA5_GWA4_wsBinCorr_denaMean
-0.183173	USA	Onshore	aggregated	182	ERA5_GWA4_wsBinCorr_denaMean
-0.0515327	USA	Onshore	aggregated	183	ERA5_GWA4_wsBinCorr_denaMean
-0.0314453	USA	Onshore	aggregated	184	ERA5_GWA4_wsBinCorr_denaMean
0.138108	USA	Onshore	aggregated	185	ERA5_GWA4_wsBinCorr_denaMean
0.56402	USA	Onshore	aggregated	186	ERA5_GWA4_wsBinCorr_denaMean
-0.0964277	USA	Onshore	aggregated	187	ERA5_GWA4_wsBinCorr_denaMean
0.258939	USA	Onshore	aggregated	188	ERA5_GWA4_wsBinCorr_denaMean
0.133268	USA	Onshore	aggregated	189	ERA5_GWA4_wsBinCorr_denaMean
0.334613	USA	Onshore	aggregated	190	ERA5_GWA4_wsBinCorr_denaMean
0.49999	USA	Onshore	aggregated	191	ERA5_GWA4_wsBinCorr_denaMean
0.28682	USA	Onshore	aggregated	192	ERA5_GWA4_wsBinCorr_denaMean
0.0774617	USA	Onshore	aggregated	193	ERA5_GWA4_wsBinCorr_denaMean
0.111333	USA	Onshore	aggregated	194	ERA5_GWA4_wsBinCorr_denaMean
0.131551	USA	Onshore	aggregated	195	ERA5_GWA4_wsBinCorr_denaMean
-0.128138	USA	Onshore	aggregated	196	ERA5_GWA4_wsBinCorr_denaMean
0.0918854	USA	Onshore	aggregated	197	ERA5_GWA4_wsBinCorr_denaMean
-0.0561898	USA	Onshore	aggregated	198	ERA5_GWA4_wsBinCorr_denaMean
0.00123723	USA	Onshore	aggregated	199	ERA5_GWA4_wsBinCorr_denaMean
-0.280846	USA	Onshore	aggregated	200	ERA5_GWA4_wsBinCorr_denaMean
0.191442	USA	Onshore	aggregated	201	ERA5_GWA4_wsBinCorr_denaMean
0.166111	USA	Onshore	aggregated	202	ERA5_GWA4_wsBinCorr_denaMean
-0.0101096	USA	Onshore	aggregated	203	ERA5_GWA4_wsBinCorr_denaMean
0.151437	USA	Onshore	aggregated	204	ERA5_GWA4_wsBinCorr_denaMean
-0.0870597	USA	Onshore	aggregated	205	ERA5_GWA4_wsBinCorr_denaMean
-0.0438179	USA	Onshore	aggregated	206	ERA5_GWA4_wsBinCorr_denaMean
-0.00832778	USA	Onshore	aggregated	207	ERA5_GWA4_wsBinCorr_denaMean
0.309669	USA	Onshore	aggregated	208	ERA5_GWA4_wsBinCorr_denaMean
0.229222	USA	Onshore	aggregated	209	ERA5_GWA4_wsBinCorr_denaMean
-0.218301	USA	Onshore	aggregated	210	ERA5_GWA4_wsBinCorr_denaMean
-0.19362	USA	Onshore	aggregated	211	ERA5_GWA4_wsBinCorr_denaMean
-0.275107	USA	Onshore	aggregated	212	ERA5_GWA4_wsBinCorr_denaMean
0.0229493	USA	Onshore	aggregated	213	ERA5_GWA4_wsBinCorr_denaMean
0.12293	USA	Onshore	aggregated	214	ERA5_GWA4_wsBinCorr_denaMean
-0.0795632	USA	Onshore	aggregated	215	ERA5_GWA4_wsBinCorr_denaMean
0.0814208	USA	Onshore	aggregated	216	ERA5_GWA4_wsBinCorr_denaMean
0.219901	USA	Onshore	aggregated	217	ERA5_GWA4_wsBinCorr_denaMean
0.341289	USA	Onshore	aggregated	218	ERA5_GWA4_wsBinCorr_denaMean
0.00378493	USA	Onshore	aggregated	219	ERA5_GWA4_wsBinCorr_denaMean
0.00369421	USA	Onshore	aggregated	220	ERA5_GWA4_wsBinCorr_denaMean
0.022321	USA	Onshore	aggregated	221	ERA5_GWA4_wsBinCorr_denaMean
-0.0648125	USA	Onshore	aggregated	222	ERA5_GWA4_wsBinCorr_denaMean
-0.0846763	USA	Onshore	aggregated	223	ERA5_GWA4_wsBinCorr_denaMean
-0.00376882	USA	Onshore	aggregated	224	ERA5_GWA4_wsBinCorr_denaMean
0.0723468	USA	Onshore	aggregated	225	ERA5_GWA4_wsBinCorr_denaMean
-0.0913538	USA	Onshore	aggregated	226	ERA5_GWA4_wsBinCorr_denaMean
0.43419	USA	Onshore	aggregated	227	ERA5_GWA4_wsBinCorr_denaMean
0.657631	USA	Onshore	aggregated	228	ERA5_GWA4_wsBinCorr_denaMean
0.210089	USA	Onshore	aggregated	229	ERA5_GWA4_wsBinCorr_denaMean
-0.0735572	USA	Onshore	aggregated	230	ERA5_GWA4_wsBinCorr_denaMean
-0.0989646	USA	Onshore	aggregated	231	ERA5_GWA4_wsBinCorr_denaMean
0.103847	USA	Onshore	aggregated	232	ERA5_GWA4_wsBinCorr_denaMean
0.23895	USA	Onshore	aggregated	233	ERA5_GWA4_wsBinCorr_denaMean
0.223009	USA	Onshore	aggregated	234	ERA5_GWA4_wsBinCorr_denaMean
-0.0174865	USA	Onshore	aggregated	235	ERA5_GWA4_wsBinCorr_denaMean
-0.234251	USA	Onshore	aggregated	236	ERA5_GWA4_wsBinCorr_denaMean
-0.126449	USA	Onshore	aggregated	237	ERA5_GWA4_wsBinCorr_denaMean
-0.304672	USA	Onshore	aggregated	238	ERA5_GWA4_wsBinCorr_denaMean
-0.191711	USA	Onshore	aggregated	239	ERA5_GWA4_wsBinCorr_denaMean
-0.13952	USA	Onshore	aggregated	240	ERA5_GWA4_wsBinCorr_denaMean
-0.230512	USA	Onshore	aggregated	241	ERA5_GWA4_wsBinCorr_denaMean
-0.00454793	USA	Onshore	aggregated	242	ERA5_GWA4_wsBinCorr_denaMean
-0.0534156	USA	Onshore	aggregated	243	ERA5_GWA4_wsBinCorr_denaMean
-0.224079	USA	Onshore	aggregated	244	ERA5_GWA4_wsBinCorr_denaMean
-0.378727	USA	Onshore	aggregated	245	ERA5_GWA4_wsBinCorr_denaMean
-0.341077	USA	Onshore	aggregated	246	ERA5_GWA4_wsBinCorr_denaMean
0.0433135	USA	Onshore	aggregated	247	ERA5_GWA4_wsBinCorr_denaMean
-0.163215	USA	Onshore	aggregated	248	ERA5_GWA4_wsBinCorr_denaMean
-0.114775	USA	Onshore	aggregated	249	ERA5_GWA4_wsBinCorr_denaMean
-0.252276	USA	Onshore	aggregated	250	ERA5_GWA4_wsBinCorr_denaMean
-0.125947	USA	Onshore	aggregated	251	ERA5_GWA4_wsBinCorr_denaMean
0.49787	USA	Onshore	aggregated	252	ERA5_GWA4_wsBinCorr_denaMean
-0.105467	USA	Onshore	aggregated	253	ERA5_GWA4_wsBinCorr_denaMean
-0.188587	USA	Onshore	aggregated	254	ERA5_GWA4_wsBinCorr_denaMean
0.195894	USA	Onshore	aggregated	255	ERA5_GWA4_wsBinCorr_denaMean
-0.00254504	USA	Onshore	aggregated	256	ERA5_GWA4_wsBinCorr_denaMean
-0.0824208	USA	Onshore	aggregated	257	ERA5_GWA4_wsBinCorr_denaMean
0.356348	USA	Onshore	aggregated	258	ERA5_GWA4_wsBinCorr_denaMean
-0.00468578	USA	Onshore	aggregated	259	ERA5_GWA4_wsBinCorr_denaMean
0.125762	USA	Onshore	aggregated	260	ERA5_GWA4_wsBinCorr_denaMean
0.614088	USA	Onshore	aggregated	261	ERA5_GWA4_wsBinCorr_denaMean
0.0848731	USA	Onshore	aggregated	262	ERA5_GWA4_wsBinCorr_denaMean
-0.00118345	USA	Onshore	aggregated	263	ERA5_GWA4_wsBinCorr_denaMean
-0.00959285	USA	Onshore	aggregated	264	ERA5_GWA4_wsBinCorr_denaMean
-0.1745	USA	Onshore	aggregated	265	ERA5_GWA4_wsBinCorr_denaMean
0.113049	USA	Onshore	aggregated	266	ERA5_GWA4_wsBinCorr_denaMean
0.250652	USA	Onshore	aggregated	267	ERA5_GWA4_wsBinCorr_denaMean
-0.190902	USA	Onshore	aggregated	268	ERA5_GWA4_wsBinCorr_denaMean
0.160245	USA	Onshore	aggregated	269	ERA5_GWA4_wsBinCorr_denaMean
-0.06371	USA	Onshore	aggregated	270	ERA5_GWA4_wsBinCorr_denaMean
-0.162068	USA	Onshore	aggregated	271	ERA5_GWA4_wsBinCorr_denaMean
-0.142116	USA	Onshore	aggregated	272	ERA5_GWA4_wsBinCorr_denaMean
-0.013075	USA	Onshore	aggregated	273	ERA5_GWA4_wsBinCorr_denaMean
-0.101375	USA	Onshore	aggregated	274	ERA5_GWA4_wsBinCorr_denaMean
-0.073503	USA	Onshore	aggregated	275	ERA5_GWA4_wsBinCorr_denaMean
0.184735	USA	Onshore	aggregated	276	ERA5_GWA4_wsBinCorr_denaMean
-0.0891256	USA	Onshore	aggregated	277	ERA5_GWA4_wsBinCorr_denaMean
-0.16466	USA	Onshore	aggregated	278	ERA5_GWA4_wsBinCorr_denaMean
-0.203074	USA	Onshore	aggregated	279	ERA5_GWA4_wsBinCorr_denaMean
-0.202719	USA	Onshore	aggregated	280	ERA5_GWA4_wsBinCorr_denaMean
-0.24853	USA	Onshore	aggregated	281	ERA5_GWA4_wsBinCorr_denaMean
-0.343678	USA	Onshore	aggregated	282	ERA5_GWA4_wsBinCorr_denaMean
-0.0191203	USA	Onshore	aggregated	283	ERA5_GWA4_wsBinCorr_denaMean
0.0112031	USA	Onshore	aggregated	284	ERA5_GWA4_wsBinCorr_denaMean
0.0301412	USA	Onshore	aggregated	285	ERA5_GWA4_wsBinCorr_denaMean
0.112698	USA	Onshore	aggregated	286	ERA5_GWA4_wsBinCorr_denaMean
0.0120683	USA	Onshore	aggregated	287	ERA5_GWA4_wsBinCorr_denaMean
0.0819864	USA	Onshore	aggregated	288	ERA5_GWA4_wsBinCorr_denaMean
-0.137645	USA	Onshore	aggregated	289	ERA5_GWA4_wsBinCorr_denaMean
-0.0761224	USA	Onshore	aggregated	290	ERA5_GWA4_wsBinCorr_denaMean
0.0630972	USA	Onshore	aggregated	291	ERA5_GWA4_wsBinCorr_denaMean
0.0528651	USA	Onshore	aggregated	292	ERA5_GWA4_wsBinCorr_denaMean
0.497053	USA	Onshore	aggregated	293	ERA5_GWA4_wsBinCorr_denaMean
0.117264	USA	Onshore	aggregated	294	ERA5_GWA4_wsBinCorr_denaMean
-0.0058735	USA	Onshore	aggregated	295	ERA5_GWA4_wsBinCorr_denaMean
0.183899	USA	Onshore	aggregated	296	ERA5_GWA4_wsBinCorr_denaMean
0.122198	USA	Onshore	aggregated	297	ERA5_GWA4_wsBinCorr_denaMean
0.0696599	USA	Onshore	aggregated	298	ERA5_GWA4_wsBinCorr_denaMean
0.0131192	USA	Onshore	aggregated	299	ERA5_GWA4_wsBinCorr_denaMean
-0.0860649	USA	Onshore	aggregated	300	ERA5_GWA4_wsBinCorr_denaMean
-0.140776	USA	Onshore	aggregated	301	ERA5_GWA4_wsBinCorr_denaMean
-0.248756	USA	Onshore	aggregated	302	ERA5_GWA4_wsBinCorr_denaMean
-0.171111	USA	Onshore	aggregated	303	ERA5_GWA4_wsBinCorr_denaMean
-0.16081	USA	Onshore	aggregated	304	ERA5_GWA4_wsBinCorr_denaMean
-0.168021	USA	Onshore	aggregated	305	ERA5_GWA4_wsBinCorr_denaMean
-0.358782	USA	Onshore	aggregated	306	ERA5_GWA4_wsBinCorr_denaMean
-0.280879	USA	Onshore	aggregated	307	ERA5_GWA4_wsBinCorr_denaMean
-0.205612	USA	Onshore	aggregated	308	ERA5_GWA4_wsBinCorr_denaMean
-0.198508	USA	Onshore	aggregated	309	ERA5_GWA4_wsBinCorr_denaMean
-0.428239	USA	Onshore	aggregated	310	ERA5_GWA4_wsBinCorr_denaMean
0.893894	USA	Onshore	aggregated	311	ERA5_GWA4_wsBinCorr_denaMean
1.28139	USA	Onshore	aggregated	312	ERA5_GWA4_wsBinCorr_denaMean
-0.0864023	USA	Onshore	aggregated	313	ERA5_GWA4_wsBinCorr_denaMean
-0.0822541	USA	Onshore	aggregated	314	ERA5_GWA4_wsBinCorr_denaMean
0.437227	USA	Onshore	aggregated	315	ERA5_GWA4_wsBinCorr_denaMean
-0.114849	USA	Onshore	aggregated	316	ERA5_GWA4_wsBinCorr_denaMean
-0.172761	USA	Onshore	aggregated	317	ERA5_GWA4_wsBinCorr_denaMean
-0.211308	USA	Onshore	aggregated	318	ERA5_GWA4_wsBinCorr_denaMean
0.373864	USA	Onshore	aggregated	319	ERA5_GWA4_wsBinCorr_denaMean
-0.134784	USA	Onshore	aggregated	320	ERA5_GWA4_wsBinCorr_denaMean
0.114461	USA	Onshore	aggregated	321	ERA5_GWA4_wsBinCorr_denaMean
0.275302	USA	Onshore	aggregated	322	ERA5_GWA4_wsBinCorr_denaMean
0.772352	USA	Onshore	aggregated	323	ERA5_GWA4_wsBinCorr_denaMean
0.866657	USA	Onshore	aggregated	324	ERA5_GWA4_wsBinCorr_denaMean
0.634138	USA	Onshore	aggregated	325	ERA5_GWA4_wsBinCorr_denaMean
-0.265527	USA	Onshore	aggregated	326	ERA5_GWA4_wsBinCorr_denaMean
-0.189176	USA	Onshore	aggregated	327	ERA5_GWA4_wsBinCorr_denaMean
0.0695219	USA	Onshore	aggregated	328	ERA5_GWA4_wsBinCorr_denaMean
-0.0794647	USA	Onshore	aggregated	329	ERA5_GWA4_wsBinCorr_denaMean
-0.0440461	USA	Onshore	aggregated	330	ERA5_GWA4_wsBinCorr_denaMean
-0.296949	USA	Onshore	aggregated	331	ERA5_GWA4_wsBinCorr_denaMean
0.0786709	USA	Onshore	aggregated	332	ERA5_GWA4_wsBinCorr_denaMean
0.0253896	USA	Onshore	aggregated	333	ERA5_GWA4_wsBinCorr_denaMean
-0.0159423	USA	Onshore	aggregated	334	ERA5_GWA4_wsBinCorr_denaMean
0.163849	USA	Onshore	aggregated	335	ERA5_GWA4_wsBinCorr_denaMean
-0.171064	USA	Onshore	aggregated	336	ERA5_GWA4_wsBinCorr_denaMean
-0.0332895	USA	Onshore	aggregated	337	ERA5_GWA4_wsBinCorr_denaMean
-0.102433	USA	Onshore	aggregated	338	ERA5_GWA4_wsBinCorr_denaMean
-0.161834	USA	Onshore	aggregated	339	ERA5_GWA4_wsBinCorr_denaMean
0.189734	USA	Onshore	aggregated	340	ERA5_GWA4_wsBinCorr_denaMean
-0.0429082	USA	Onshore	aggregated	341	ERA5_GWA4_wsBinCorr_denaMean
-0.092811	USA	Onshore	aggregated	342	ERA5_GWA4_wsBinCorr_denaMean
-0.109513	USA	Onshore	aggregated	343	ERA5_GWA4_wsBinCorr_denaMean
-0.122975	USA	Onshore	aggregated	344	ERA5_GWA4_wsBinCorr_denaMean
-0.0312425	USA	Onshore	aggregated	345	ERA5_GWA4_wsBinCorr_denaMean
-0.0163191	USA	Onshore	aggregated	346	ERA5_GWA4_wsBinCorr_denaMean
-0.0897692	USA	Onshore	aggregated	347	ERA5_GWA4_wsBinCorr_denaMean
0.00322826	USA	Onshore	aggregated	348	ERA5_GWA4_wsBinCorr_denaMean
-0.1157	USA	Onshore	aggregated	349	ERA5_GWA4_wsBinCorr_denaMean
0.105662	USA	Onshore	aggregated	350	ERA5_GWA4_wsBinCorr_denaMean
0.213976	USA	Onshore	aggregated	351	ERA5_GWA4_wsBinCorr_denaMean
-0.0915432	USA	Onshore	aggregated	352	ERA5_GWA4_wsBinCorr_denaMean
0.837622	USA	Onshore	aggregated	353	ERA5_GWA4_wsBinCorr_denaMean
0.285309	USA	Onshore	aggregated	354	ERA5_GWA4_wsBinCorr_denaMean
0.0163529	USA	Onshore	aggregated	355	ERA5_GWA4_wsBinCorr_denaMean
-0.212994	USA	Onshore	aggregated	356	ERA5_GWA4_wsBinCorr_denaMean
-0.0795422	USA	Onshore	aggregated	357	ERA5_GWA4_wsBinCorr_denaMean
-0.0198411	USA	Onshore	aggregated	358	ERA5_GWA4_wsBinCorr_denaMean
0.0168689	USA	Onshore	aggregated	359	ERA5_GWA4_wsBinCorr_denaMean
0.0890665	USA	Onshore	aggregated	360	ERA5_GWA4_wsBinCorr_denaMean
-0.150784	USA	Onshore	aggregated	361	ERA5_GWA4_wsBinCorr_denaMean
-0.0818563	USA	Onshore	aggregated	362	ERA5_GWA4_wsBinCorr_denaMean
0.126898	USA	Onshore	aggregated	363	ERA5_GWA4_wsBinCorr_denaMean
-0.0111708	USA	Onshore	aggregated	364	ERA5_GWA4_wsBinCorr_denaMean
-0.2606	USA	Onshore	aggregated	365	ERA5_GWA4_wsBinCorr_denaMean
-0.0643997	USA	Onshore	aggregated	366	ERA5_GWA4_wsBinCorr_denaMean
-0.0949675	USA	Onshore	aggregated	367	ERA5_GWA4_wsBinCorr_denaMean
0.0104865	USA	Onshore	aggregated	368	ERA5_GWA4_wsBinCorr_denaMean
0.00760523	USA	Onshore	aggregated	369	ERA5_GWA4_wsBinCorr_denaMean
-0.188255	USA	Onshore	aggregated	370	ERA5_GWA4_wsBinCorr_denaMean
-0.211459	USA	Onshore	aggregated	371	ERA5_GWA4_wsBinCorr_denaMean
0.299008	USA	Onshore	aggregated	372	ERA5_GWA4_wsBinCorr_denaMean
-0.182354	USA	Onshore	aggregated	373	ERA5_GWA4_wsBinCorr_denaMean
-0.244895	USA	Onshore	aggregated	374	ERA5_GWA4_wsBinCorr_denaMean
0.152783	USA	Onshore	aggregated	375	ERA5_GWA4_wsBinCorr_denaMean
-0.209478	USA	Onshore	aggregated	376	ERA5_GWA4_wsBinCorr_denaMean
-0.213803	USA	Onshore	aggregated	377	ERA5_GWA4_wsBinCorr_denaMean
-0.00980645	USA	Onshore	aggregated	378	ERA5_GWA4_wsBinCorr_denaMean
-0.0717632	USA	Onshore	aggregated	379	ERA5_GWA4_wsBinCorr_denaMean
0.516683	USA	Onshore	aggregated	380	ERA5_GWA4_wsBinCorr_denaMean
-0.126053	USA	Onshore	aggregated	381	ERA5_GWA4_wsBinCorr_denaMean
-0.230018	USA	Onshore	aggregated	382	ERA5_GWA4_wsBinCorr_denaMean
-0.127666	USA	Onshore	aggregated	383	ERA5_GWA4_wsBinCorr_denaMean
-0.158445	USA	Onshore	aggregated	384	ERA5_GWA4_wsBinCorr_denaMean
-0.206064	USA	Onshore	aggregated	385	ERA5_GWA4_wsBinCorr_denaMean
-0.396583	USA	Onshore	aggregated	386	ERA5_GWA4_wsBinCorr_denaMean
-0.0487919	USA	Onshore	aggregated	387	ERA5_GWA4_wsBinCorr_denaMean
-0.0645034	USA	Onshore	aggregated	388	ERA5_GWA4_wsBinCorr_denaMean
-0.207298	USA	Onshore	aggregated	389	ERA5_GWA4_wsBinCorr_denaMean
-0.210837	USA	Onshore	aggregated	390	ERA5_GWA4_wsBinCorr_denaMean
-0.207102	USA	Onshore	aggregated	391	ERA5_GWA4_wsBinCorr_denaMean
0.445999	USA	Onshore	aggregated	392	ERA5_GWA4_wsBinCorr_denaMean
0.00193901	USA	Onshore	aggregated	393	ERA5_GWA4_wsBinCorr_denaMean
-0.219885	USA	Onshore	aggregated	394	ERA5_GWA4_wsBinCorr_denaMean
-0.210667	USA	Onshore	aggregated	395	ERA5_GWA4_wsBinCorr_denaMean
0.310613	USA	Onshore	aggregated	396	ERA5_GWA4_wsBinCorr_denaMean
-0.174554	USA	Onshore	aggregated	397	ERA5_GWA4_wsBinCorr_denaMean
0.765323	USA	Onshore	aggregated	398	ERA5_GWA4_wsBinCorr_denaMean
0.773902	USA	Onshore	aggregated	399	ERA5_GWA4_wsBinCorr_denaMean
-0.0407953	USA	Onshore	aggregated	400	ERA5_GWA4_wsBinCorr_denaMean
-0.0310869	USA	Onshore	aggregated	401	ERA5_GWA4_wsBinCorr_denaMean
0.0220225	USA	Onshore	aggregated	402	ERA5_GWA4_wsBinCorr_denaMean
-0.0274803	USA	Onshore	aggregated	403	ERA5_GWA4_wsBinCorr_denaMean
0.129861	USA	Onshore	aggregated	404	ERA5_GWA4_wsBinCorr_denaMean
0.2364	USA	Onshore	aggregated	405	ERA5_GWA4_wsBinCorr_denaMean
0.499808	USA	Onshore	aggregated	406	ERA5_GWA4_wsBinCorr_denaMean
-0.245934	USA	Onshore	aggregated	407	ERA5_GWA4_wsBinCorr_denaMean
-0.0313032	USA	Onshore	aggregated	408	ERA5_GWA4_wsBinCorr_denaMean
-0.0507872	USA	Onshore	aggregated	409	ERA5_GWA4_wsBinCorr_denaMean
0.571386	USA	Onshore	aggregated	410	ERA5_GWA4_wsBinCorr_denaMean
-0.236501	USA	Onshore	aggregated	411	ERA5_GWA4_wsBinCorr_denaMean
0.0918718	USA	Onshore	aggregated	412	ERA5_GWA4_wsBinCorr_denaMean
0.296397	USA	Onshore	aggregated	413	ERA5_GWA4_wsBinCorr_denaMean
-0.123708	USA	Onshore	aggregated	414	ERA5_GWA4_wsBinCorr_denaMean
0.166367	USA	Onshore	aggregated	415	ERA5_GWA4_wsBinCorr_denaMean
-0.108937	USA	Onshore	aggregated	416	ERA5_GWA4_wsBinCorr_denaMean
-0.103014	USA	Onshore	aggregated	417	ERA5_GWA4_wsBinCorr_denaMean
0.137672	USA	Onshore	aggregated	418	ERA5_GWA4_wsBinCorr_denaMean
0.0449362	USA	Onshore	aggregated	419	ERA5_GWA4_wsBinCorr_denaMean
-0.0770349	USA	Onshore	aggregated	420	ERA5_GWA4_wsBinCorr_denaMean
0.251042	USA	Onshore	aggregated	421	ERA5_GWA4_wsBinCorr_denaMean
-0.041862	USA	Onshore	aggregated	422	ERA5_GWA4_wsBinCorr_denaMean
0.129474	USA	Onshore	aggregated	423	ERA5_GWA4_wsBinCorr_denaMean
0.0987437	USA	Onshore	aggregated	424	ERA5_GWA4_wsBinCorr_denaMean
-0.226219	USA	Onshore	aggregated	425	ERA5_GWA4_wsBinCorr_denaMean
-0.0574803	USA	Onshore	aggregated	426	ERA5_GWA4_wsBinCorr_denaMean
0.0952227	USA	Onshore	aggregated	427	ERA5_GWA4_wsBinCorr_denaMean
-0.0506913	USA	Onshore	aggregated	428	ERA5_GWA4_wsBinCorr_denaMean
0.0838791	USA	Onshore	aggregated	429	ERA5_GWA4_wsBinCorr_denaMean
-0.267538	USA	Onshore	aggregated	430	ERA5_GWA4_wsBinCorr_denaMean
-0.229363	USA	Onshore	aggregated	431	ERA5_GWA4_wsBinCorr_denaMean
0.276822	USA	Onshore	aggregated	432	ERA5_GWA4_wsBinCorr_denaMean
-0.0310719	USA	Onshore	aggregated	433	ERA5_GWA4_wsBinCorr_denaMean
0.513673	USA	Onshore	aggregated	434	ERA5_GWA4_wsBinCorr_denaMean
-0.0586256	USA	Onshore	aggregated	435	ERA5_GWA4_wsBinCorr_denaMean
-0.21134	USA	Onshore	aggregated	436	ERA5_GWA4_wsBinCorr_denaMean
-0.0848363	USA	Onshore	aggregated	437	ERA5_GWA4_wsBinCorr_denaMean
-0.180275	USA	Onshore	aggregated	438	ERA5_GWA4_wsBinCorr_denaMean
-0.0239895	USA	Onshore	aggregated	439	ERA5_GWA4_wsBinCorr_denaMean
-0.194213	USA	Onshore	aggregated	440	ERA5_GWA4_wsBinCorr_denaMean
-0.0488175	USA	Onshore	aggregated	441	ERA5_GWA4_wsBinCorr_denaMean
0.0384032	USA	Onshore	aggregated	442	ERA5_GWA4_wsBinCorr_denaMean
-0.0804354	USA	Onshore	aggregated	443	ERA5_GWA4_wsBinCorr_denaMean
-0.157731	USA	Onshore	aggregated	444	ERA5_GWA4_wsBinCorr_denaMean
-0.233379	USA	Onshore	aggregated	445	ERA5_GWA4_wsBinCorr_denaMean
-0.00577892	USA	Onshore	aggregated	446	ERA5_GWA4_wsBinCorr_denaMean
0.540658	USA	Onshore	aggregated	447	ERA5_GWA4_wsBinCorr_denaMean
0.168914	USA	Onshore	aggregated	448	ERA5_GWA4_wsBinCorr_denaMean
-0.185453	USA	Onshore	aggregated	449	ERA5_GWA4_wsBinCorr_denaMean
0.0113407	USA	Onshore	aggregated	450	ERA5_GWA4_wsBinCorr_denaMean
-0.0986539	USA	Onshore	aggregated	451	ERA5_GWA4_wsBinCorr_denaMean
0.67261	USA	Onshore	aggregated	452	ERA5_GWA4_wsBinCorr_denaMean
-0.168665	USA	Onshore	aggregated	453	ERA5_GWA4_wsBinCorr_denaMean
0.0136114	USA	Onshore	aggregated	454	ERA5_GWA4_wsBinCorr_denaMean
0.00403699	USA	Onshore	aggregated	455	ERA5_GWA4_wsBinCorr_denaMean
-0.206465	USA	Onshore	aggregated	456	ERA5_GWA4_wsBinCorr_denaMean
-0.209069	USA	Onshore	aggregated	457	ERA5_GWA4_wsBinCorr_denaMean
0.150318	USA	Onshore	aggregated	458	ERA5_GWA4_wsBinCorr_denaMean
-0.148259	USA	Onshore	aggregated	459	ERA5_GWA4_wsBinCorr_denaMean
0.398447	USA	Onshore	aggregated	460	ERA5_GWA4_wsBinCorr_denaMean
-0.190285	USA	Onshore	aggregated	461	ERA5_GWA4_wsBinCorr_denaMean
-0.141565	USA	Onshore	aggregated	462	ERA5_GWA4_wsBinCorr_denaMean
-0.195254	USA	Onshore	aggregated	463	ERA5_GWA4_wsBinCorr_denaMean
-0.166253	USA	Onshore	aggregated	464	ERA5_GWA4_wsBinCorr_denaMean
-0.122392	USA	Onshore	aggregated	465	ERA5_GWA4_wsBinCorr_denaMean
-0.222457	USA	Onshore	aggregated	466	ERA5_GWA4_wsBinCorr_denaMean
-0.247261	USA	Onshore	aggregated	467	ERA5_GWA4_wsBinCorr_denaMean
-0.248326	USA	Onshore	aggregated	468	ERA5_GWA4_wsBinCorr_denaMean
-0.177675	USA	Onshore	aggregated	469	ERA5_GWA4_wsBinCorr_denaMean
-0.0180922	USA	Onshore	aggregated	470	ERA5_GWA4_wsBinCorr_denaMean
-0.0984369	USA	Onshore	aggregated	471	ERA5_GWA4_wsBinCorr_denaMean
3.94645e-05	USA	Onshore	aggregated	472	ERA5_GWA4_wsBinCorr_denaMean
-0.18517	USA	Onshore	aggregated	473	ERA5_GWA4_wsBinCorr_denaMean
-0.247946	USA	Onshore	aggregated	474	ERA5_GWA4_wsBinCorr_denaMean
-0.190551	USA	Onshore	aggregated	475	ERA5_GWA4_wsBinCorr_denaMean
0.188858	USA	Onshore	aggregated	476	ERA5_GWA4_wsBinCorr_denaMean
-0.0580014	USA	Onshore	aggregated	477	ERA5_GWA4_wsBinCorr_denaMean
-0.162092	USA	Onshore	aggregated	478	ERA5_GWA4_wsBinCorr_denaMean
-0.00384987	USA	Onshore	aggregated	479	ERA5_GWA4_wsBinCorr_denaMean
0.0376031	USA	Onshore	aggregated	480	ERA5_GWA4_wsBinCorr_denaMean
-0.181079	USA	Onshore	aggregated	481	ERA5_GWA4_wsBinCorr_denaMean
-0.0782282	USA	Onshore	aggregated	482	ERA5_GWA4_wsBinCorr_denaMean
0.064533	USA	Onshore	aggregated	483	ERA5_GWA4_wsBinCorr_denaMean
0.00748154	USA	Onshore	aggregated	484	ERA5_GWA4_wsBinCorr_denaMean
-0.0507222	USA	Onshore	aggregated	485	ERA5_GWA4_wsBinCorr_denaMean
0.32228	USA	Onshore	aggregated	486	ERA5_GWA4_wsBinCorr_denaMean
-0.249293	USA	Onshore	aggregated	487	ERA5_GWA4_wsBinCorr_denaMean
-0.113189	USA	Onshore	aggregated	488	ERA5_GWA4_wsBinCorr_denaMean
-0.110389	USA	Onshore	aggregated	489	ERA5_GWA4_wsBinCorr_denaMean
-0.129966	USA	Onshore	aggregated	490	ERA5_GWA4_wsBinCorr_denaMean
-0.0429821	USA	Onshore	aggregated	491	ERA5_GWA4_wsBinCorr_denaMean
-0.312427	USA	Onshore	aggregated	492	ERA5_GWA4_wsBinCorr_denaMean
-0.186027	USA	Onshore	aggregated	493	ERA5_GWA4_wsBinCorr_denaMean
-0.214353	USA	Onshore	aggregated	494	ERA5_GWA4_wsBinCorr_denaMean
0.0402393	USA	Onshore	aggregated	495	ERA5_GWA4_wsBinCorr_denaMean
0.520852	USA	Onshore	aggregated	496	ERA5_GWA4_wsBinCorr_denaMean
-0.309449	USA	Onshore	aggregated	497	ERA5_GWA4_wsBinCorr_denaMean
-0.330783	USA	Onshore	aggregated	498	ERA5_GWA4_wsBinCorr_denaMean
-0.0525652	USA	Onshore	aggregated	499	ERA5_GWA4_wsBinCorr_denaMean
-0.239404	USA	Onshore	aggregated	500	ERA5_GWA4_wsBinCorr_denaMean
-0.033873	USA	Onshore	aggregated	501	ERA5_GWA4_wsBinCorr_denaMean
-0.0879633	USA	Onshore	aggregated	502	ERA5_GWA4_wsBinCorr_denaMean
-0.0614271	USA	Onshore	aggregated	503	ERA5_GWA4_wsBinCorr_denaMean
-0.0932152	USA	Onshore	aggregated	504	ERA5_GWA4_wsBinCorr_denaMean
-0.175251	USA	Onshore	aggregated	505	ERA5_GWA4_wsBinCorr_denaMean
-0.144374	USA	Onshore	aggregated	506	ERA5_GWA4_wsBinCorr_denaMean
-0.240182	USA	Onshore	aggregated	507	ERA5_GWA4_wsBinCorr_denaMean
-0.16131	USA	Onshore	aggregated	508	ERA5_GWA4_wsBinCorr_denaMean
-0.0463314	USA	Onshore	aggregated	509	ERA5_GWA4_wsBinCorr_denaMean
-0.0540694	USA	Onshore	aggregated	510	ERA5_GWA4_wsBinCorr_denaMean
-0.0814505	USA	Onshore	aggregated	511	ERA5_GWA4_wsBinCorr_denaMean
-0.168957	USA	Onshore	aggregated	512	ERA5_GWA4_wsBinCorr_denaMean
-0.21596	USA	Onshore	aggregated	513	ERA5_GWA4_wsBinCorr_denaMean
-0.0259913	USA	Onshore	aggregated	514	ERA5_GWA4_wsBinCorr_denaMean
-0.159117	USA	Onshore	aggregated	515	ERA5_GWA4_wsBinCorr_denaMean
-0.145174	USA	Onshore	aggregated	516	ERA5_GWA4_wsBinCorr_denaMean
-0.154721	USA	Onshore	aggregated	517	ERA5_GWA4_wsBinCorr_denaMean
-0.139245	USA	Onshore	aggregated	518	ERA5_GWA4_wsBinCorr_denaMean
-0.379234	USA	Onshore	aggregated	519	ERA5_GWA4_wsBinCorr_denaMean
-0.128428	USA	Onshore	aggregated	520	ERA5_GWA4_wsBinCorr_denaMean
0.562808	USA	Onshore	aggregated	521	ERA5_GWA4_wsBinCorr_denaMean
-0.0347873	USA	Onshore	aggregated	522	ERA5_GWA4_wsBinCorr_denaMean
-0.140926	USA	Onshore	aggregated	523	ERA5_GWA4_wsBinCorr_denaMean
-0.231867	USA	Onshore	aggregated	524	ERA5_GWA4_wsBinCorr_denaMean
0.0232957	USA	Onshore	aggregated	525	ERA5_GWA4_wsBinCorr_denaMean
-0.29962	USA	Onshore	aggregated	526	ERA5_GWA4_wsBinCorr_denaMean
-0.29007	USA	Onshore	aggregated	527	ERA5_GWA4_wsBinCorr_denaMean
-0.402934	USA	Onshore	aggregated	528	ERA5_GWA4_wsBinCorr_denaMean
-0.334961	USA	Onshore	aggregated	529	ERA5_GWA4_wsBinCorr_denaMean
-0.319502	USA	Onshore	aggregated	530	ERA5_GWA4_wsBinCorr_denaMean
-0.253075	USA	Onshore	aggregated	531	ERA5_GWA4_wsBinCorr_denaMean
-0.12976	USA	Onshore	aggregated	532	ERA5_GWA4_wsBinCorr_denaMean
-0.191202	USA	Onshore	aggregated	533	ERA5_GWA4_wsBinCorr_denaMean
-0.18432	USA	Onshore	aggregated	534	ERA5_GWA4_wsBinCorr_denaMean
-0.0115301	USA	Onshore	aggregated	535	ERA5_GWA4_wsBinCorr_denaMean
-0.0813687	USA	Onshore	aggregated	536	ERA5_GWA4_wsBinCorr_denaMean
-0.126644	USA	Onshore	aggregated	537	ERA5_GWA4_wsBinCorr_denaMean
0.12936	USA	Onshore	aggregated	538	ERA5_GWA4_wsBinCorr_denaMean
0.0795465	USA	Onshore	aggregated	539	ERA5_GWA4_wsBinCorr_denaMean
0.11255	USA	Onshore	aggregated	540	ERA5_GWA4_wsBinCorr_denaMean
0.17265	USA	Onshore	aggregated	541	ERA5_GWA4_wsBinCorr_denaMean
0.0412493	USA	Onshore	aggregated	542	ERA5_GWA4_wsBinCorr_denaMean
-0.210564	USA	Onshore	aggregated	543	ERA5_GWA4_wsBinCorr_denaMean
0.294239	USA	Onshore	aggregated	544	ERA5_GWA4_wsBinCorr_denaMean
0.164386	USA	Onshore	aggregated	545	ERA5_GWA4_wsBinCorr_denaMean
0.60563	USA	Onshore	aggregated	546	ERA5_GWA4_wsBinCorr_denaMean
-0.374245	USA	Onshore	aggregated	547	ERA5_GWA4_wsBinCorr_denaMean
-0.191255	USA	Onshore	aggregated	548	ERA5_GWA4_wsBinCorr_denaMean
-0.0420264	USA	Onshore	aggregated	549	ERA5_GWA4_wsBinCorr_denaMean
0.0661141	USA	Onshore	aggregated	550	ERA5_GWA4_wsBinCorr_denaMean
0.0985507	USA	Onshore	aggregated	551	ERA5_GWA4_wsBinCorr_denaMean
-0.124008	USA	Onshore	aggregated	552	ERA5_GWA4_wsBinCorr_denaMean
-0.108602	USA	Onshore	aggregated	553	ERA5_GWA4_wsBinCorr_denaMean
0.392792	USA	Onshore	aggregated	554	ERA5_GWA4_wsBinCorr_denaMean
-0.156743	USA	Onshore	aggregated	555	ERA5_GWA4_wsBinCorr_denaMean
-0.187076	USA	Onshore	aggregated	556	ERA5_GWA4_wsBinCorr_denaMean
-0.0731976	USA	Onshore	aggregated	557	ERA5_GWA4_wsBinCorr_denaMean
-0.362323	USA	Onshore	aggregated	558	ERA5_GWA4_wsBinCorr_denaMean
-0.140945	USA	Onshore	aggregated	559	ERA5_GWA4_wsBinCorr_denaMean
0.111023	USA	Onshore	aggregated	560	ERA5_GWA4_wsBinCorr_denaMean
-0.153464	USA	Onshore	aggregated	561	ERA5_GWA4_wsBinCorr_denaMean
-0.00787874	USA	Onshore	aggregated	562	ERA5_GWA4_wsBinCorr_denaMean
-0.216606	USA	Onshore	aggregated	563	ERA5_GWA4_wsBinCorr_denaMean
-0.178863	USA	Onshore	aggregated	564	ERA5_GWA4_wsBinCorr_denaMean
-0.0917022	USA	Onshore	aggregated	565	ERA5_GWA4_wsBinCorr_denaMean
0.0575556	USA	Onshore	aggregated	566	ERA5_GWA4_wsBinCorr_denaMean
-0.180616	USA	Onshore	aggregated	567	ERA5_GWA4_wsBinCorr_denaMean
-0.171448	USA	Onshore	aggregated	568	ERA5_GWA4_wsBinCorr_denaMean
-0.247977	USA	Onshore	aggregated	569	ERA5_GWA4_wsBinCorr_denaMean
-0.173286	USA	Onshore	aggregated	570	ERA5_GWA4_wsBinCorr_denaMean
-0.0888586	USA	Onshore	aggregated	571	ERA5_GWA4_wsBinCorr_denaMean
-0.0825746	USA	Onshore	aggregated	572	ERA5_GWA4_wsBinCorr_denaMean
0.0710661	USA	Onshore	aggregated	573	ERA5_GWA4_wsBinCorr_denaMean
-0.15167	USA	Onshore	aggregated	574	ERA5_GWA4_wsBinCorr_denaMean
-0.13297	USA	Onshore	aggregated	575	ERA5_GWA4_wsBinCorr_denaMean
-0.078918	USA	Onshore	aggregated	576	ERA5_GWA4_wsBinCorr_denaMean
-0.256973	USA	Onshore	aggregated	577	ERA5_GWA4_wsBinCorr_denaMean
0.0267106	USA	Onshore	aggregated	578	ERA5_GWA4_wsBinCorr_denaMean
0.0732976	USA	Onshore	aggregated	579	ERA5_GWA4_wsBinCorr_denaMean
-0.177838	USA	Onshore	aggregated	580	ERA5_GWA4_wsBinCorr_denaMean
0.0404195	USA	Onshore	aggregated	581	ERA5_GWA4_wsBinCorr_denaMean
-0.0668434	USA	Onshore	aggregated	582	ERA5_GWA4_wsBinCorr_denaMean
-0.247984	USA	Onshore	aggregated	583	ERA5_GWA4_wsBinCorr_denaMean
0.496024	USA	Onshore	aggregated	584	ERA5_GWA4_wsBinCorr_denaMean
-0.299381	USA	Onshore	aggregated	585	ERA5_GWA4_wsBinCorr_denaMean
-0.0363212	USA	Onshore	aggregated	586	ERA5_GWA4_wsBinCorr_denaMean
-0.127211	USA	Onshore	aggregated	587	ERA5_GWA4_wsBinCorr_denaMean
-0.166489	USA	Onshore	aggregated	588	ERA5_GWA4_wsBinCorr_denaMean
-0.128731	USA	Onshore	aggregated	589	ERA5_GWA4_wsBinCorr_denaMean
0.0821564	USA	Onshore	aggregated	590	ERA5_GWA4_wsBinCorr_denaMean
0.0398861	USA	Onshore	aggregated	591	ERA5_GWA4_wsBinCorr_denaMean
-0.0169375	USA	Onshore	aggregated	592	ERA5_GWA4_wsBinCorr_denaMean
-0.147816	USA	Onshore	aggregated	593	ERA5_GWA4_wsBinCorr_denaMean
-0.0103454	USA	Onshore	aggregated	594	ERA5_GWA4_wsBinCorr_denaMean
-0.22516	USA	Onshore	aggregated	595	ERA5_GWA4_wsBinCorr_denaMean
-0.17048	USA	Onshore	aggregated	596	ERA5_GWA4_wsBinCorr_denaMean
-0.0854652	USA	Onshore	aggregated	597	ERA5_GWA4_wsBinCorr_denaMean
-0.335713	USA	Onshore	aggregated	598	ERA5_GWA4_wsBinCorr_denaMean
-0.249728	USA	Onshore	aggregated	599	ERA5_GWA4_wsBinCorr_denaMean
-0.0883424	USA	Onshore	aggregated	600	ERA5_GWA4_wsBinCorr_denaMean
0.135663	USA	Onshore	aggregated	601	ERA5_GWA4_wsBinCorr_denaMean
-0.017714	USA	Onshore	aggregated	602	ERA5_GWA4_wsBinCorr_denaMean
-0.0280755	USA	Onshore	aggregated	603	ERA5_GWA4_wsBinCorr_denaMean
-0.195798	USA	Onshore	aggregated	604	ERA5_GWA4_wsBinCorr_denaMean
-0.0482113	USA	Onshore	aggregated	605	ERA5_GWA4_wsBinCorr_denaMean
-0.0605147	USA	Onshore	aggregated	606	ERA5_GWA4_wsBinCorr_denaMean
0.0205982	USA	Onshore	aggregated	607	ERA5_GWA4_wsBinCorr_denaMean
-0.0138785	USA	Onshore	aggregated	608	ERA5_GWA4_wsBinCorr_denaMean
-0.0468116	USA	Onshore	aggregated	609	ERA5_GWA4_wsBinCorr_denaMean
-0.13	USA	Onshore	aggregated	610	ERA5_GWA4_wsBinCorr_denaMean
0.0247572	USA	Onshore	aggregated	611	ERA5_GWA4_wsBinCorr_denaMean
-0.00501995	USA	Onshore	aggregated	612	ERA5_GWA4_wsBinCorr_denaMean
-0.0910548	USA	Onshore	aggregated	613	ERA5_GWA4_wsBinCorr_denaMean
0.0404527	USA	Onshore	aggregated	614	ERA5_GWA4_wsBinCorr_denaMean
-0.206857	USA	Onshore	aggregated	615	ERA5_GWA4_wsBinCorr_denaMean
-0.0701396	USA	Onshore	aggregated	616	ERA5_GWA4_wsBinCorr_denaMean
0.0127677	USA	Onshore	aggregated	617	ERA5_GWA4_wsBinCorr_denaMean
-0.226049	USA	Onshore	aggregated	618	ERA5_GWA4_wsBinCorr_denaMean
0.00554702	USA	Onshore	aggregated	619	ERA5_GWA4_wsBinCorr_denaMean
-0.266003	USA	Onshore	aggregated	620	ERA5_GWA4_wsBinCorr_denaMean
-0.0773383	USA	Onshore	aggregated	621	ERA5_GWA4_wsBinCorr_denaMean
-0.0588247	USA	Onshore	aggregated	622	ERA5_GWA4_wsBinCorr_denaMean
0.0711943	USA	Onshore	aggregated	623	ERA5_GWA4_wsBinCorr_denaMean
0.0511641	USA	Onshore	aggregated	624	ERA5_GWA4_wsBinCorr_denaMean
0.29732	USA	Onshore	aggregated	625	ERA5_GWA4_wsBinCorr_denaMean
-0.0662864	USA	Onshore	aggregated	626	ERA5_GWA4_wsBinCorr_denaMean
-0.0975334	USA	Onshore	aggregated	627	ERA5_GWA4_wsBinCorr_denaMean
-0.0884968	USA	Onshore	aggregated	628	ERA5_GWA4_wsBinCorr_denaMean
0.123803	USA	Onshore	aggregated	629	ERA5_GWA4_wsBinCorr_denaMean
0.208823	USA	Onshore	aggregated	630	ERA5_GWA4_wsBinCorr_denaMean
-0.232664	USA	Onshore	aggregated	631	ERA5_GWA4_wsBinCorr_denaMean
-0.0318766	USA	Onshore	aggregated	632	ERA5_GWA4_wsBinCorr_denaMean
-0.159378	USA	Onshore	aggregated	633	ERA5_GWA4_wsBinCorr_denaMean
0.0424938	USA	Onshore	aggregated	634	ERA5_GWA4_wsBinCorr_denaMean
-0.139098	USA	Onshore	aggregated	635	ERA5_GWA4_wsBinCorr_denaMean
-0.0296658	USA	Onshore	aggregated	636	ERA5_GWA4_wsBinCorr_denaMean
-0.0684131	USA	Onshore	aggregated	637	ERA5_GWA4_wsBinCorr_denaMean
-0.0167095	USA	Onshore	aggregated	638	ERA5_GWA4_wsBinCorr_denaMean
-0.0322487	USA	Onshore	aggregated	639	ERA5_GWA4_wsBinCorr_denaMean
-0.128555	USA	Onshore	aggregated	640	ERA5_GWA4_wsBinCorr_denaMean
-0.0594873	USA	Onshore	aggregated	641	ERA5_GWA4_wsBinCorr_denaMean
-0.138238	USA	Onshore	aggregated	642	ERA5_GWA4_wsBinCorr_denaMean
0.0815409	USA	Onshore	aggregated	643	ERA5_GWA4_wsBinCorr_denaMean
0.0959712	USA	Onshore	aggregated	644	ERA5_GWA4_wsBinCorr_denaMean
0.0739927	USA	Onshore	aggregated	645	ERA5_GWA4_wsBinCorr_denaMean
0.0629557	USA	Onshore	aggregated	646	ERA5_GWA4_wsBinCorr_denaMean
0.224852	USA	Onshore	aggregated	647	ERA5_GWA4_wsBinCorr_denaMean
0.0568916	USA	Onshore	aggregated	648	ERA5_GWA4_wsBinCorr_denaMean
0.716782	USA	Onshore	aggregated	649	ERA5_GWA4_wsBinCorr_denaMean
-0.102749	USA	Onshore	aggregated	650	ERA5_GWA4_wsBinCorr_denaMean
0.222885	USA	Onshore	aggregated	651	ERA5_GWA4_wsBinCorr_denaMean
-0.0083619	USA	Onshore	aggregated	652	ERA5_GWA4_wsBinCorr_denaMean
0.122282	USA	Onshore	aggregated	653	ERA5_GWA4_wsBinCorr_denaMean
0.0847001	USA	Onshore	aggregated	654	ERA5_GWA4_wsBinCorr_denaMean
0.0723611	USA	Onshore	aggregated	655	ERA5_GWA4_wsBinCorr_denaMean
-0.0252004	USA	Onshore	aggregated	656	ERA5_GWA4_wsBinCorr_denaMean
-0.0140856	USA	Onshore	aggregated	657	ERA5_GWA4_wsBinCorr_denaMean
0.300445	USA	Onshore	aggregated	658	ERA5_GWA4_wsBinCorr_denaMean
0.0174836	USA	Onshore	aggregated	659	ERA5_GWA4_wsBinCorr_denaMean
-0.260788	USA	Onshore	aggregated	660	ERA5_GWA4_wsBinCorr_denaMean
0.8115	USA	Onshore	aggregated	661	ERA5_GWA4_wsBinCorr_denaMean
-0.0346074	USA	Onshore	aggregated	662	ERA5_GWA4_wsBinCorr_denaMean
0.171553	USA	Onshore	aggregated	663	ERA5_GWA4_wsBinCorr_denaMean
0.0841985	USA	Onshore	aggregated	664	ERA5_GWA4_wsBinCorr_denaMean
-0.156062	USA	Onshore	aggregated	665	ERA5_GWA4_wsBinCorr_denaMean
-0.26078	USA	Onshore	aggregated	666	ERA5_GWA4_wsBinCorr_denaMean
0.00924123	USA	Onshore	aggregated	667	ERA5_GWA4_wsBinCorr_denaMean
-0.0542563	USA	Onshore	aggregated	668	ERA5_GWA4_wsBinCorr_denaMean
-0.20447	USA	Onshore	aggregated	669	ERA5_GWA4_wsBinCorr_denaMean
-0.275989	USA	Onshore	aggregated	670	ERA5_GWA4_wsBinCorr_denaMean
0.000353046	USA	Onshore	aggregated	671	ERA5_GWA4_wsBinCorr_denaMean
0.810816	USA	Onshore	aggregated	672	ERA5_GWA4_wsBinCorr_denaMean
0.792161	USA	Onshore	aggregated	673	ERA5_GWA4_wsBinCorr_denaMean
0.731169	USA	Onshore	aggregated	674	ERA5_GWA4_wsBinCorr_denaMean
-0.0879454	USA	Onshore	aggregated	675	ERA5_GWA4_wsBinCorr_denaMean
0.292309	USA	Onshore	aggregated	31	ERA5_GWA4_Raw
0.815959	USA	Onshore	aggregated	32	ERA5_GWA4_Raw
0.621783	USA	Onshore	aggregated	33	ERA5_GWA4_Raw
0.130279	USA	Onshore	aggregated	34	ERA5_GWA4_Raw
0.0955996	USA	Onshore	aggregated	35	ERA5_GWA4_Raw
1.17595	USA	Onshore	aggregated	36	ERA5_GWA4_Raw
1.60633	USA	Onshore	aggregated	37	ERA5_GWA4_Raw
0.711739	USA	Onshore	aggregated	38	ERA5_GWA4_Raw
0.578972	USA	Onshore	aggregated	39	ERA5_GWA4_Raw
0.162597	USA	Onshore	aggregated	40	ERA5_GWA4_Raw
1.39987	USA	Onshore	aggregated	41	ERA5_GWA4_Raw
0.443356	USA	Onshore	aggregated	42	ERA5_GWA4_Raw
0.526809	USA	Onshore	aggregated	43	ERA5_GWA4_Raw
0.092621	USA	Onshore	aggregated	44	ERA5_GWA4_Raw
0.72605	USA	Onshore	aggregated	45	ERA5_GWA4_Raw
0.679691	USA	Onshore	aggregated	46	ERA5_GWA4_Raw
1.12028	USA	Onshore	aggregated	47	ERA5_GWA4_Raw
0.651325	USA	Onshore	aggregated	48	ERA5_GWA4_Raw
1.11963	USA	Onshore	aggregated	49	ERA5_GWA4_Raw
0.834191	USA	Onshore	aggregated	50	ERA5_GWA4_Raw
0.23367	USA	Onshore	aggregated	51	ERA5_GWA4_Raw
0.214608	USA	Onshore	aggregated	52	ERA5_GWA4_Raw
0.615479	USA	Onshore	aggregated	53	ERA5_GWA4_Raw
0.0301385	USA	Onshore	aggregated	54	ERA5_GWA4_Raw
0.129166	USA	Onshore	aggregated	55	ERA5_GWA4_Raw
0.379668	USA	Onshore	aggregated	56	ERA5_GWA4_Raw
1.35567	USA	Onshore	aggregated	57	ERA5_GWA4_Raw
0.36767	USA	Onshore	aggregated	58	ERA5_GWA4_Raw
0.531554	USA	Onshore	aggregated	59	ERA5_GWA4_Raw
0.342483	USA	Onshore	aggregated	60	ERA5_GWA4_Raw
0.35907	USA	Onshore	aggregated	61	ERA5_GWA4_Raw
1.49643	USA	Onshore	aggregated	62	ERA5_GWA4_Raw
0.396942	USA	Onshore	aggregated	63	ERA5_GWA4_Raw
0.602554	USA	Onshore	aggregated	64	ERA5_GWA4_Raw
0.0137047	USA	Onshore	aggregated	65	ERA5_GWA4_Raw
1.02174	USA	Onshore	aggregated	66	ERA5_GWA4_Raw
0.288556	USA	Onshore	aggregated	67	ERA5_GWA4_Raw
0.52367	USA	Onshore	aggregated	68	ERA5_GWA4_Raw
0.201126	USA	Onshore	aggregated	69	ERA5_GWA4_Raw
0.281888	USA	Onshore	aggregated	70	ERA5_GWA4_Raw
1.05712	USA	Onshore	aggregated	71	ERA5_GWA4_Raw
0.970911	USA	Onshore	aggregated	72	ERA5_GWA4_Raw
0.307087	USA	Onshore	aggregated	73	ERA5_GWA4_Raw
0.429205	USA	Onshore	aggregated	74	ERA5_GWA4_Raw
0.199538	USA	Onshore	aggregated	75	ERA5_GWA4_Raw
0.310986	USA	Onshore	aggregated	76	ERA5_GWA4_Raw
0.0842311	USA	Onshore	aggregated	77	ERA5_GWA4_Raw
-0.044158	USA	Onshore	aggregated	78	ERA5_GWA4_Raw
0.261807	USA	Onshore	aggregated	79	ERA5_GWA4_Raw
0.204397	USA	Onshore	aggregated	80	ERA5_GWA4_Raw
0.73849	USA	Onshore	aggregated	81	ERA5_GWA4_Raw
0.184296	USA	Onshore	aggregated	82	ERA5_GWA4_Raw
0.0701641	USA	Onshore	aggregated	83	ERA5_GWA4_Raw
0.488225	USA	Onshore	aggregated	84	ERA5_GWA4_Raw
0.176018	USA	Onshore	aggregated	85	ERA5_GWA4_Raw
0.465616	USA	Onshore	aggregated	86	ERA5_GWA4_Raw
0.193102	USA	Onshore	aggregated	87	ERA5_GWA4_Raw
0.827463	USA	Onshore	aggregated	88	ERA5_GWA4_Raw
0.222488	USA	Onshore	aggregated	89	ERA5_GWA4_Raw
0.20313	USA	Onshore	aggregated	90	ERA5_GWA4_Raw
0.337024	USA	Onshore	aggregated	91	ERA5_GWA4_Raw
0.465048	USA	Onshore	aggregated	92	ERA5_GWA4_Raw
-0.050986	USA	Onshore	aggregated	93	ERA5_GWA4_Raw
0.260402	USA	Onshore	aggregated	94	ERA5_GWA4_Raw
1.18182	USA	Onshore	aggregated	95	ERA5_GWA4_Raw
0.488259	USA	Onshore	aggregated	96	ERA5_GWA4_Raw
0.493655	USA	Onshore	aggregated	97	ERA5_GWA4_Raw
0.401775	USA	Onshore	aggregated	98	ERA5_GWA4_Raw
0.53635	USA	Onshore	aggregated	99	ERA5_GWA4_Raw
0.156597	USA	Onshore	aggregated	100	ERA5_GWA4_Raw
0.632598	USA	Onshore	aggregated	101	ERA5_GWA4_Raw
0.164084	USA	Onshore	aggregated	102	ERA5_GWA4_Raw
0.389567	USA	Onshore	aggregated	103	ERA5_GWA4_Raw
0.607824	USA	Onshore	aggregated	104	ERA5_GWA4_Raw
0.238946	USA	Onshore	aggregated	105	ERA5_GWA4_Raw
1.6444	USA	Onshore	aggregated	106	ERA5_GWA4_Raw
0.00630482	USA	Onshore	aggregated	107	ERA5_GWA4_Raw
-0.0158545	USA	Onshore	aggregated	108	ERA5_GWA4_Raw
0.0769944	USA	Onshore	aggregated	109	ERA5_GWA4_Raw
-0.0252288	USA	Onshore	aggregated	110	ERA5_GWA4_Raw
-0.0169048	USA	Onshore	aggregated	111	ERA5_GWA4_Raw
0.111671	USA	Onshore	aggregated	112	ERA5_GWA4_Raw
0.050039	USA	Onshore	aggregated	113	ERA5_GWA4_Raw
0.556022	USA	Onshore	aggregated	114	ERA5_GWA4_Raw
0.153948	USA	Onshore	aggregated	115	ERA5_GWA4_Raw
0.511057	USA	Onshore	aggregated	116	ERA5_GWA4_Raw
0.236242	USA	Onshore	aggregated	117	ERA5_GWA4_Raw
0.375017	USA	Onshore	aggregated	118	ERA5_GWA4_Raw
0.401985	USA	Onshore	aggregated	119	ERA5_GWA4_Raw
0.282712	USA	Onshore	aggregated	120	ERA5_GWA4_Raw
1.05495	USA	Onshore	aggregated	121	ERA5_GWA4_Raw
-0.0548565	USA	Onshore	aggregated	122	ERA5_GWA4_Raw
0.896046	USA	Onshore	aggregated	123	ERA5_GWA4_Raw
0.544255	USA	Onshore	aggregated	124	ERA5_GWA4_Raw
0.759463	USA	Onshore	aggregated	125	ERA5_GWA4_Raw
0.54898	USA	Onshore	aggregated	126	ERA5_GWA4_Raw
1.03223	USA	Onshore	aggregated	127	ERA5_GWA4_Raw
0.737831	USA	Onshore	aggregated	128	ERA5_GWA4_Raw
0.589476	USA	Onshore	aggregated	129	ERA5_GWA4_Raw
0.476046	USA	Onshore	aggregated	130	ERA5_GWA4_Raw
0.543045	USA	Onshore	aggregated	131	ERA5_GWA4_Raw
0.340163	USA	Onshore	aggregated	132	ERA5_GWA4_Raw
0.684147	USA	Onshore	aggregated	133	ERA5_GWA4_Raw
1.04386	USA	Onshore	aggregated	134	ERA5_GWA4_Raw
0.891817	USA	Onshore	aggregated	135	ERA5_GWA4_Raw
0.652288	USA	Onshore	aggregated	136	ERA5_GWA4_Raw
0.905003	USA	Onshore	aggregated	137	ERA5_GWA4_Raw
0.536641	USA	Onshore	aggregated	138	ERA5_GWA4_Raw
0.25487	USA	Onshore	aggregated	139	ERA5_GWA4_Raw
0.287664	USA	Onshore	aggregated	140	ERA5_GWA4_Raw
0.812485	USA	Onshore	aggregated	141	ERA5_GWA4_Raw
0.498057	USA	Onshore	aggregated	142	ERA5_GWA4_Raw
0.342415	USA	Onshore	aggregated	143	ERA5_GWA4_Raw
0.305376	USA	Onshore	aggregated	144	ERA5_GWA4_Raw
0.151969	USA	Onshore	aggregated	145	ERA5_GWA4_Raw
0.542133	USA	Onshore	aggregated	146	ERA5_GWA4_Raw
0.759713	USA	Onshore	aggregated	147	ERA5_GWA4_Raw
0.777398	USA	Onshore	aggregated	148	ERA5_GWA4_Raw
0.477677	USA	Onshore	aggregated	149	ERA5_GWA4_Raw
1.01889	USA	Onshore	aggregated	150	ERA5_GWA4_Raw
0.302974	USA	Onshore	aggregated	151	ERA5_GWA4_Raw
0.575244	USA	Onshore	aggregated	152	ERA5_GWA4_Raw
0.955527	USA	Onshore	aggregated	153	ERA5_GWA4_Raw
1.28562	USA	Onshore	aggregated	154	ERA5_GWA4_Raw
0.422631	USA	Onshore	aggregated	155	ERA5_GWA4_Raw
0.461105	USA	Onshore	aggregated	156	ERA5_GWA4_Raw
0.359473	USA	Onshore	aggregated	157	ERA5_GWA4_Raw
0.642354	USA	Onshore	aggregated	158	ERA5_GWA4_Raw
0.179824	USA	Onshore	aggregated	159	ERA5_GWA4_Raw
0.32243	USA	Onshore	aggregated	160	ERA5_GWA4_Raw
0.352426	USA	Onshore	aggregated	161	ERA5_GWA4_Raw
0.183075	USA	Onshore	aggregated	162	ERA5_GWA4_Raw
0.247992	USA	Onshore	aggregated	163	ERA5_GWA4_Raw
-0.0830219	USA	Onshore	aggregated	164	ERA5_GWA4_Raw
0.184087	USA	Onshore	aggregated	165	ERA5_GWA4_Raw
0.739173	USA	Onshore	aggregated	166	ERA5_GWA4_Raw
0.319222	USA	Onshore	aggregated	167	ERA5_GWA4_Raw
1.17621	USA	Onshore	aggregated	168	ERA5_GWA4_Raw
0.370423	USA	Onshore	aggregated	169	ERA5_GWA4_Raw
0.286227	USA	Onshore	aggregated	170	ERA5_GWA4_Raw
0.282521	USA	Onshore	aggregated	171	ERA5_GWA4_Raw
0.656784	USA	Onshore	aggregated	172	ERA5_GWA4_Raw
0.382113	USA	Onshore	aggregated	173	ERA5_GWA4_Raw
0.29338	USA	Onshore	aggregated	174	ERA5_GWA4_Raw
-0.800734	USA	Onshore	aggregated	175	ERA5_GWA4_Raw
0.434065	USA	Onshore	aggregated	176	ERA5_GWA4_Raw
0.236578	USA	Onshore	aggregated	177	ERA5_GWA4_Raw
0.357162	USA	Onshore	aggregated	178	ERA5_GWA4_Raw
0.139346	USA	Onshore	aggregated	179	ERA5_GWA4_Raw
0.313428	USA	Onshore	aggregated	180	ERA5_GWA4_Raw
0.649292	USA	Onshore	aggregated	181	ERA5_GWA4_Raw
0.178307	USA	Onshore	aggregated	182	ERA5_GWA4_Raw
0.257967	USA	Onshore	aggregated	183	ERA5_GWA4_Raw
0.368448	USA	Onshore	aggregated	184	ERA5_GWA4_Raw
0.562142	USA	Onshore	aggregated	185	ERA5_GWA4_Raw
1.02508	USA	Onshore	aggregated	186	ERA5_GWA4_Raw
0.219	USA	Onshore	aggregated	187	ERA5_GWA4_Raw
0.651521	USA	Onshore	aggregated	188	ERA5_GWA4_Raw
0.471334	USA	Onshore	aggregated	189	ERA5_GWA4_Raw
0.702939	USA	Onshore	aggregated	190	ERA5_GWA4_Raw
0.771137	USA	Onshore	aggregated	191	ERA5_GWA4_Raw
0.685212	USA	Onshore	aggregated	192	ERA5_GWA4_Raw
0.455355	USA	Onshore	aggregated	193	ERA5_GWA4_Raw
0.463599	USA	Onshore	aggregated	194	ERA5_GWA4_Raw
0.610834	USA	Onshore	aggregated	195	ERA5_GWA4_Raw
0.244815	USA	Onshore	aggregated	196	ERA5_GWA4_Raw
0.416916	USA	Onshore	aggregated	197	ERA5_GWA4_Raw
0.296411	USA	Onshore	aggregated	198	ERA5_GWA4_Raw
0.3638	USA	Onshore	aggregated	199	ERA5_GWA4_Raw
0.0471824	USA	Onshore	aggregated	200	ERA5_GWA4_Raw
0.584825	USA	Onshore	aggregated	201	ERA5_GWA4_Raw
0.536732	USA	Onshore	aggregated	202	ERA5_GWA4_Raw
0.36168	USA	Onshore	aggregated	203	ERA5_GWA4_Raw
0.622326	USA	Onshore	aggregated	204	ERA5_GWA4_Raw
0.315961	USA	Onshore	aggregated	205	ERA5_GWA4_Raw
0.381283	USA	Onshore	aggregated	206	ERA5_GWA4_Raw
0.417066	USA	Onshore	aggregated	207	ERA5_GWA4_Raw
0.59681	USA	Onshore	aggregated	208	ERA5_GWA4_Raw
0.587007	USA	Onshore	aggregated	209	ERA5_GWA4_Raw
0.0904905	USA	Onshore	aggregated	210	ERA5_GWA4_Raw
0.100823	USA	Onshore	aggregated	211	ERA5_GWA4_Raw
0.0247565	USA	Onshore	aggregated	212	ERA5_GWA4_Raw
0.345167	USA	Onshore	aggregated	213	ERA5_GWA4_Raw
0.524591	USA	Onshore	aggregated	214	ERA5_GWA4_Raw
0.317292	USA	Onshore	aggregated	215	ERA5_GWA4_Raw
0.496112	USA	Onshore	aggregated	216	ERA5_GWA4_Raw
0.684388	USA	Onshore	aggregated	217	ERA5_GWA4_Raw
0.807565	USA	Onshore	aggregated	218	ERA5_GWA4_Raw
0.301529	USA	Onshore	aggregated	219	ERA5_GWA4_Raw
0.29179	USA	Onshore	aggregated	220	ERA5_GWA4_Raw
0.342715	USA	Onshore	aggregated	221	ERA5_GWA4_Raw
0.20702	USA	Onshore	aggregated	222	ERA5_GWA4_Raw
0.207059	USA	Onshore	aggregated	223	ERA5_GWA4_Raw
0.320945	USA	Onshore	aggregated	224	ERA5_GWA4_Raw
0.443557	USA	Onshore	aggregated	225	ERA5_GWA4_Raw
0.234897	USA	Onshore	aggregated	226	ERA5_GWA4_Raw
0.989306	USA	Onshore	aggregated	227	ERA5_GWA4_Raw
1.26748	USA	Onshore	aggregated	228	ERA5_GWA4_Raw
0.609022	USA	Onshore	aggregated	229	ERA5_GWA4_Raw
0.274224	USA	Onshore	aggregated	230	ERA5_GWA4_Raw
0.200353	USA	Onshore	aggregated	231	ERA5_GWA4_Raw
0.53717	USA	Onshore	aggregated	232	ERA5_GWA4_Raw
0.782107	USA	Onshore	aggregated	233	ERA5_GWA4_Raw
0.695049	USA	Onshore	aggregated	234	ERA5_GWA4_Raw
0.270823	USA	Onshore	aggregated	235	ERA5_GWA4_Raw
0.0301623	USA	Onshore	aggregated	236	ERA5_GWA4_Raw
0.138358	USA	Onshore	aggregated	237	ERA5_GWA4_Raw
-0.0530721	USA	Onshore	aggregated	238	ERA5_GWA4_Raw
0.0751456	USA	Onshore	aggregated	239	ERA5_GWA4_Raw
0.144187	USA	Onshore	aggregated	240	ERA5_GWA4_Raw
0.0179407	USA	Onshore	aggregated	241	ERA5_GWA4_Raw
0.315569	USA	Onshore	aggregated	242	ERA5_GWA4_Raw
0.329657	USA	Onshore	aggregated	243	ERA5_GWA4_Raw
0.135425	USA	Onshore	aggregated	244	ERA5_GWA4_Raw
-0.088183	USA	Onshore	aggregated	245	ERA5_GWA4_Raw
-0.0211762	USA	Onshore	aggregated	246	ERA5_GWA4_Raw
0.409751	USA	Onshore	aggregated	247	ERA5_GWA4_Raw
0.119896	USA	Onshore	aggregated	248	ERA5_GWA4_Raw
0.203909	USA	Onshore	aggregated	249	ERA5_GWA4_Raw
0.0244615	USA	Onshore	aggregated	250	ERA5_GWA4_Raw
0.193622	USA	Onshore	aggregated	251	ERA5_GWA4_Raw
0.852283	USA	Onshore	aggregated	252	ERA5_GWA4_Raw
0.241422	USA	Onshore	aggregated	253	ERA5_GWA4_Raw
0.083975	USA	Onshore	aggregated	254	ERA5_GWA4_Raw
0.490823	USA	Onshore	aggregated	255	ERA5_GWA4_Raw
0.292139	USA	Onshore	aggregated	256	ERA5_GWA4_Raw
0.191069	USA	Onshore	aggregated	257	ERA5_GWA4_Raw
0.713591	USA	Onshore	aggregated	258	ERA5_GWA4_Raw
0.33985	USA	Onshore	aggregated	259	ERA5_GWA4_Raw
0.55616	USA	Onshore	aggregated	260	ERA5_GWA4_Raw
0.910037	USA	Onshore	aggregated	261	ERA5_GWA4_Raw
0.577928	USA	Onshore	aggregated	262	ERA5_GWA4_Raw
0.242074	USA	Onshore	aggregated	263	ERA5_GWA4_Raw
0.264732	USA	Onshore	aggregated	264	ERA5_GWA4_Raw
0.151692	USA	Onshore	aggregated	265	ERA5_GWA4_Raw
0.608013	USA	Onshore	aggregated	266	ERA5_GWA4_Raw
0.586551	USA	Onshore	aggregated	267	ERA5_GWA4_Raw
0.142367	USA	Onshore	aggregated	268	ERA5_GWA4_Raw
0.618632	USA	Onshore	aggregated	269	ERA5_GWA4_Raw
0.269856	USA	Onshore	aggregated	270	ERA5_GWA4_Raw
0.11467	USA	Onshore	aggregated	271	ERA5_GWA4_Raw
0.190067	USA	Onshore	aggregated	272	ERA5_GWA4_Raw
0.34212	USA	Onshore	aggregated	273	ERA5_GWA4_Raw
0.245422	USA	Onshore	aggregated	274	ERA5_GWA4_Raw
0.188876	USA	Onshore	aggregated	275	ERA5_GWA4_Raw
0.637442	USA	Onshore	aggregated	276	ERA5_GWA4_Raw
0.173186	USA	Onshore	aggregated	277	ERA5_GWA4_Raw
0.142775	USA	Onshore	aggregated	278	ERA5_GWA4_Raw
0.0487695	USA	Onshore	aggregated	279	ERA5_GWA4_Raw
0.0524619	USA	Onshore	aggregated	280	ERA5_GWA4_Raw
-0.00426723	USA	Onshore	aggregated	281	ERA5_GWA4_Raw
-0.04894	USA	Onshore	aggregated	282	ERA5_GWA4_Raw
0.239781	USA	Onshore	aggregated	283	ERA5_GWA4_Raw
0.403889	USA	Onshore	aggregated	284	ERA5_GWA4_Raw
0.343782	USA	Onshore	aggregated	285	ERA5_GWA4_Raw
0.392508	USA	Onshore	aggregated	286	ERA5_GWA4_Raw
0.442427	USA	Onshore	aggregated	287	ERA5_GWA4_Raw
0.350246	USA	Onshore	aggregated	288	ERA5_GWA4_Raw
0.196291	USA	Onshore	aggregated	289	ERA5_GWA4_Raw
0.24012	USA	Onshore	aggregated	290	ERA5_GWA4_Raw
0.484452	USA	Onshore	aggregated	291	ERA5_GWA4_Raw
0.464633	USA	Onshore	aggregated	292	ERA5_GWA4_Raw
0.64708	USA	Onshore	aggregated	293	ERA5_GWA4_Raw
0.341465	USA	Onshore	aggregated	294	ERA5_GWA4_Raw
0.350897	USA	Onshore	aggregated	295	ERA5_GWA4_Raw
0.459096	USA	Onshore	aggregated	296	ERA5_GWA4_Raw
0.514802	USA	Onshore	aggregated	297	ERA5_GWA4_Raw
0.470804	USA	Onshore	aggregated	298	ERA5_GWA4_Raw
0.351571	USA	Onshore	aggregated	299	ERA5_GWA4_Raw
0.233067	USA	Onshore	aggregated	300	ERA5_GWA4_Raw
0.126968	USA	Onshore	aggregated	301	ERA5_GWA4_Raw
0.0942439	USA	Onshore	aggregated	302	ERA5_GWA4_Raw
0.208216	USA	Onshore	aggregated	303	ERA5_GWA4_Raw
0.13599	USA	Onshore	aggregated	304	ERA5_GWA4_Raw
0.128632	USA	Onshore	aggregated	305	ERA5_GWA4_Raw
-0.102407	USA	Onshore	aggregated	306	ERA5_GWA4_Raw
-0.012627	USA	Onshore	aggregated	307	ERA5_GWA4_Raw
0.06182	USA	Onshore	aggregated	308	ERA5_GWA4_Raw
0.137517	USA	Onshore	aggregated	309	ERA5_GWA4_Raw
-0.15376	USA	Onshore	aggregated	310	ERA5_GWA4_Raw
1.67465	USA	Onshore	aggregated	311	ERA5_GWA4_Raw
2.2152	USA	Onshore	aggregated	312	ERA5_GWA4_Raw
0.253183	USA	Onshore	aggregated	313	ERA5_GWA4_Raw
0.256153	USA	Onshore	aggregated	314	ERA5_GWA4_Raw
0.814365	USA	Onshore	aggregated	315	ERA5_GWA4_Raw
0.157953	USA	Onshore	aggregated	316	ERA5_GWA4_Raw
0.112343	USA	Onshore	aggregated	317	ERA5_GWA4_Raw
0.0860237	USA	Onshore	aggregated	318	ERA5_GWA4_Raw
0.741146	USA	Onshore	aggregated	319	ERA5_GWA4_Raw
0.212249	USA	Onshore	aggregated	320	ERA5_GWA4_Raw
0.47132	USA	Onshore	aggregated	321	ERA5_GWA4_Raw
0.701244	USA	Onshore	aggregated	322	ERA5_GWA4_Raw
1.3439	USA	Onshore	aggregated	323	ERA5_GWA4_Raw
1.4289	USA	Onshore	aggregated	324	ERA5_GWA4_Raw
1.04538	USA	Onshore	aggregated	325	ERA5_GWA4_Raw
0.0106058	USA	Onshore	aggregated	326	ERA5_GWA4_Raw
0.107201	USA	Onshore	aggregated	327	ERA5_GWA4_Raw
0.331213	USA	Onshore	aggregated	328	ERA5_GWA4_Raw
0.245568	USA	Onshore	aggregated	329	ERA5_GWA4_Raw
0.239436	USA	Onshore	aggregated	330	ERA5_GWA4_Raw
0.00351279	USA	Onshore	aggregated	331	ERA5_GWA4_Raw
0.465945	USA	Onshore	aggregated	332	ERA5_GWA4_Raw
0.315882	USA	Onshore	aggregated	333	ERA5_GWA4_Raw
0.223908	USA	Onshore	aggregated	334	ERA5_GWA4_Raw
0.563384	USA	Onshore	aggregated	335	ERA5_GWA4_Raw
0.166444	USA	Onshore	aggregated	336	ERA5_GWA4_Raw
0.266892	USA	Onshore	aggregated	337	ERA5_GWA4_Raw
0.194965	USA	Onshore	aggregated	338	ERA5_GWA4_Raw
0.129039	USA	Onshore	aggregated	339	ERA5_GWA4_Raw
0.589369	USA	Onshore	aggregated	340	ERA5_GWA4_Raw
0.268857	USA	Onshore	aggregated	341	ERA5_GWA4_Raw
0.200946	USA	Onshore	aggregated	342	ERA5_GWA4_Raw
0.184506	USA	Onshore	aggregated	343	ERA5_GWA4_Raw
0.162661	USA	Onshore	aggregated	344	ERA5_GWA4_Raw
0.293703	USA	Onshore	aggregated	345	ERA5_GWA4_Raw
0.328447	USA	Onshore	aggregated	346	ERA5_GWA4_Raw
0.199928	USA	Onshore	aggregated	347	ERA5_GWA4_Raw
0.292145	USA	Onshore	aggregated	348	ERA5_GWA4_Raw
0.185413	USA	Onshore	aggregated	349	ERA5_GWA4_Raw
0.583065	USA	Onshore	aggregated	350	ERA5_GWA4_Raw
0.590181	USA	Onshore	aggregated	351	ERA5_GWA4_Raw
0.244435	USA	Onshore	aggregated	352	ERA5_GWA4_Raw
1.31243	USA	Onshore	aggregated	353	ERA5_GWA4_Raw
0.859166	USA	Onshore	aggregated	354	ERA5_GWA4_Raw
0.359867	USA	Onshore	aggregated	355	ERA5_GWA4_Raw
0.0606198	USA	Onshore	aggregated	356	ERA5_GWA4_Raw
0.230778	USA	Onshore	aggregated	357	ERA5_GWA4_Raw
0.218926	USA	Onshore	aggregated	358	ERA5_GWA4_Raw
0.340744	USA	Onshore	aggregated	359	ERA5_GWA4_Raw
0.399364	USA	Onshore	aggregated	360	ERA5_GWA4_Raw
0.0989396	USA	Onshore	aggregated	361	ERA5_GWA4_Raw
0.251223	USA	Onshore	aggregated	362	ERA5_GWA4_Raw
0.556511	USA	Onshore	aggregated	363	ERA5_GWA4_Raw
0.231231	USA	Onshore	aggregated	364	ERA5_GWA4_Raw
0.053615	USA	Onshore	aggregated	365	ERA5_GWA4_Raw
0.219203	USA	Onshore	aggregated	366	ERA5_GWA4_Raw
0.178273	USA	Onshore	aggregated	367	ERA5_GWA4_Raw
0.425912	USA	Onshore	aggregated	368	ERA5_GWA4_Raw
0.287899	USA	Onshore	aggregated	369	ERA5_GWA4_Raw
0.0943161	USA	Onshore	aggregated	370	ERA5_GWA4_Raw
0.0597902	USA	Onshore	aggregated	371	ERA5_GWA4_Raw
0.583051	USA	Onshore	aggregated	372	ERA5_GWA4_Raw
0.0794454	USA	Onshore	aggregated	373	ERA5_GWA4_Raw
0.0669479	USA	Onshore	aggregated	374	ERA5_GWA4_Raw
0.569509	USA	Onshore	aggregated	375	ERA5_GWA4_Raw
0.0818243	USA	Onshore	aggregated	376	ERA5_GWA4_Raw
0.0303822	USA	Onshore	aggregated	377	ERA5_GWA4_Raw
0.268216	USA	Onshore	aggregated	378	ERA5_GWA4_Raw
0.246469	USA	Onshore	aggregated	379	ERA5_GWA4_Raw
0.870607	USA	Onshore	aggregated	380	ERA5_GWA4_Raw
0.182697	USA	Onshore	aggregated	381	ERA5_GWA4_Raw
0.104395	USA	Onshore	aggregated	382	ERA5_GWA4_Raw
0.171812	USA	Onshore	aggregated	383	ERA5_GWA4_Raw
0.219891	USA	Onshore	aggregated	384	ERA5_GWA4_Raw
0.0400806	USA	Onshore	aggregated	385	ERA5_GWA4_Raw
-0.15174	USA	Onshore	aggregated	386	ERA5_GWA4_Raw
0.249836	USA	Onshore	aggregated	387	ERA5_GWA4_Raw
0.200879	USA	Onshore	aggregated	388	ERA5_GWA4_Raw
0.0328226	USA	Onshore	aggregated	389	ERA5_GWA4_Raw
0.0317319	USA	Onshore	aggregated	390	ERA5_GWA4_Raw
0.10447	USA	Onshore	aggregated	391	ERA5_GWA4_Raw
0.883617	USA	Onshore	aggregated	392	ERA5_GWA4_Raw
0.342231	USA	Onshore	aggregated	393	ERA5_GWA4_Raw
0.0948559	USA	Onshore	aggregated	394	ERA5_GWA4_Raw
0.102975	USA	Onshore	aggregated	395	ERA5_GWA4_Raw
0.65664	USA	Onshore	aggregated	396	ERA5_GWA4_Raw
0.120602	USA	Onshore	aggregated	397	ERA5_GWA4_Raw
1.25426	USA	Onshore	aggregated	398	ERA5_GWA4_Raw
1.27818	USA	Onshore	aggregated	399	ERA5_GWA4_Raw
0.316353	USA	Onshore	aggregated	400	ERA5_GWA4_Raw
0.191934	USA	Onshore	aggregated	401	ERA5_GWA4_Raw
0.276384	USA	Onshore	aggregated	402	ERA5_GWA4_Raw
0.208943	USA	Onshore	aggregated	403	ERA5_GWA4_Raw
0.435957	USA	Onshore	aggregated	404	ERA5_GWA4_Raw
0.550804	USA	Onshore	aggregated	405	ERA5_GWA4_Raw
1.17182	USA	Onshore	aggregated	406	ERA5_GWA4_Raw
0.0576079	USA	Onshore	aggregated	407	ERA5_GWA4_Raw
0.233902	USA	Onshore	aggregated	408	ERA5_GWA4_Raw
0.236502	USA	Onshore	aggregated	409	ERA5_GWA4_Raw
0.877776	USA	Onshore	aggregated	410	ERA5_GWA4_Raw
0.00949797	USA	Onshore	aggregated	411	ERA5_GWA4_Raw
0.370207	USA	Onshore	aggregated	412	ERA5_GWA4_Raw
0.663659	USA	Onshore	aggregated	413	ERA5_GWA4_Raw
0.177431	USA	Onshore	aggregated	414	ERA5_GWA4_Raw
0.606814	USA	Onshore	aggregated	415	ERA5_GWA4_Raw
0.112006	USA	Onshore	aggregated	416	ERA5_GWA4_Raw
0.191897	USA	Onshore	aggregated	417	ERA5_GWA4_Raw
0.491438	USA	Onshore	aggregated	418	ERA5_GWA4_Raw
0.394657	USA	Onshore	aggregated	419	ERA5_GWA4_Raw
0.170677	USA	Onshore	aggregated	420	ERA5_GWA4_Raw
0.492763	USA	Onshore	aggregated	421	ERA5_GWA4_Raw
0.235242	USA	Onshore	aggregated	422	ERA5_GWA4_Raw
0.452403	USA	Onshore	aggregated	423	ERA5_GWA4_Raw
0.439656	USA	Onshore	aggregated	424	ERA5_GWA4_Raw
0.00707919	USA	Onshore	aggregated	425	ERA5_GWA4_Raw
0.256467	USA	Onshore	aggregated	426	ERA5_GWA4_Raw
0.44589	USA	Onshore	aggregated	427	ERA5_GWA4_Raw
0.220794	USA	Onshore	aggregated	428	ERA5_GWA4_Raw
0.320164	USA	Onshore	aggregated	429	ERA5_GWA4_Raw
-0.00571011	USA	Onshore	aggregated	430	ERA5_GWA4_Raw
0.0456796	USA	Onshore	aggregated	431	ERA5_GWA4_Raw
0.703015	USA	Onshore	aggregated	432	ERA5_GWA4_Raw
0.364942	USA	Onshore	aggregated	433	ERA5_GWA4_Raw
1.14326	USA	Onshore	aggregated	434	ERA5_GWA4_Raw
0.290362	USA	Onshore	aggregated	435	ERA5_GWA4_Raw
0.0355926	USA	Onshore	aggregated	436	ERA5_GWA4_Raw
0.374069	USA	Onshore	aggregated	437	ERA5_GWA4_Raw
0.113444	USA	Onshore	aggregated	438	ERA5_GWA4_Raw
0.309391	USA	Onshore	aggregated	439	ERA5_GWA4_Raw
0.149559	USA	Onshore	aggregated	440	ERA5_GWA4_Raw
0.249573	USA	Onshore	aggregated	441	ERA5_GWA4_Raw
0.310674	USA	Onshore	aggregated	442	ERA5_GWA4_Raw
0.181309	USA	Onshore	aggregated	443	ERA5_GWA4_Raw
0.144932	USA	Onshore	aggregated	444	ERA5_GWA4_Raw
-0.00409991	USA	Onshore	aggregated	445	ERA5_GWA4_Raw
0.32661	USA	Onshore	aggregated	446	ERA5_GWA4_Raw
0.833646	USA	Onshore	aggregated	447	ERA5_GWA4_Raw
0.684978	USA	Onshore	aggregated	448	ERA5_GWA4_Raw
0.0863411	USA	Onshore	aggregated	449	ERA5_GWA4_Raw
0.226986	USA	Onshore	aggregated	450	ERA5_GWA4_Raw
0.205102	USA	Onshore	aggregated	451	ERA5_GWA4_Raw
1.02426	USA	Onshore	aggregated	452	ERA5_GWA4_Raw
0.117806	USA	Onshore	aggregated	453	ERA5_GWA4_Raw
0.276265	USA	Onshore	aggregated	454	ERA5_GWA4_Raw
0.298499	USA	Onshore	aggregated	455	ERA5_GWA4_Raw
0.0374118	USA	Onshore	aggregated	456	ERA5_GWA4_Raw
0.055909	USA	Onshore	aggregated	457	ERA5_GWA4_Raw
0.666979	USA	Onshore	aggregated	458	ERA5_GWA4_Raw
0.154854	USA	Onshore	aggregated	459	ERA5_GWA4_Raw
1.03036	USA	Onshore	aggregated	460	ERA5_GWA4_Raw
0.119866	USA	Onshore	aggregated	461	ERA5_GWA4_Raw
0.141358	USA	Onshore	aggregated	462	ERA5_GWA4_Raw
0.0806621	USA	Onshore	aggregated	463	ERA5_GWA4_Raw
0.116985	USA	Onshore	aggregated	464	ERA5_GWA4_Raw
0.171141	USA	Onshore	aggregated	465	ERA5_GWA4_Raw
0.0500219	USA	Onshore	aggregated	466	ERA5_GWA4_Raw
0.0227653	USA	Onshore	aggregated	467	ERA5_GWA4_Raw
0.0189359	USA	Onshore	aggregated	468	ERA5_GWA4_Raw
0.1558	USA	Onshore	aggregated	469	ERA5_GWA4_Raw
0.19325	USA	Onshore	aggregated	470	ERA5_GWA4_Raw
0.159442	USA	Onshore	aggregated	471	ERA5_GWA4_Raw
0.296717	USA	Onshore	aggregated	472	ERA5_GWA4_Raw
0.0455744	USA	Onshore	aggregated	473	ERA5_GWA4_Raw
0.00613322	USA	Onshore	aggregated	474	ERA5_GWA4_Raw
0.100876	USA	Onshore	aggregated	475	ERA5_GWA4_Raw
0.583441	USA	Onshore	aggregated	476	ERA5_GWA4_Raw
0.193951	USA	Onshore	aggregated	477	ERA5_GWA4_Raw
0.102695	USA	Onshore	aggregated	478	ERA5_GWA4_Raw
0.35675	USA	Onshore	aggregated	479	ERA5_GWA4_Raw
0.325414	USA	Onshore	aggregated	480	ERA5_GWA4_Raw
0.140913	USA	Onshore	aggregated	481	ERA5_GWA4_Raw
0.191345	USA	Onshore	aggregated	482	ERA5_GWA4_Raw
0.31177	USA	Onshore	aggregated	483	ERA5_GWA4_Raw
0.295856	USA	Onshore	aggregated	484	ERA5_GWA4_Raw
0.212064	USA	Onshore	aggregated	485	ERA5_GWA4_Raw
0.660206	USA	Onshore	aggregated	486	ERA5_GWA4_Raw
-0.0096664	USA	Onshore	aggregated	487	ERA5_GWA4_Raw
0.144231	USA	Onshore	aggregated	488	ERA5_GWA4_Raw
0.106096	USA	Onshore	aggregated	489	ERA5_GWA4_Raw
0.150365	USA	Onshore	aggregated	490	ERA5_GWA4_Raw
0.202451	USA	Onshore	aggregated	491	ERA5_GWA4_Raw
-0.0390801	USA	Onshore	aggregated	492	ERA5_GWA4_Raw
0.0736499	USA	Onshore	aggregated	493	ERA5_GWA4_Raw
0.0369306	USA	Onshore	aggregated	494	ERA5_GWA4_Raw
0.368184	USA	Onshore	aggregated	495	ERA5_GWA4_Raw
0.969329	USA	Onshore	aggregated	496	ERA5_GWA4_Raw
-0.0463001	USA	Onshore	aggregated	497	ERA5_GWA4_Raw
-0.0943119	USA	Onshore	aggregated	498	ERA5_GWA4_Raw
0.199171	USA	Onshore	aggregated	499	ERA5_GWA4_Raw
-0.015927	USA	Onshore	aggregated	500	ERA5_GWA4_Raw
0.36291	USA	Onshore	aggregated	501	ERA5_GWA4_Raw
0.216229	USA	Onshore	aggregated	502	ERA5_GWA4_Raw
0.202715	USA	Onshore	aggregated	503	ERA5_GWA4_Raw
0.14809	USA	Onshore	aggregated	504	ERA5_GWA4_Raw
0.0433905	USA	Onshore	aggregated	505	ERA5_GWA4_Raw
0.0721787	USA	Onshore	aggregated	506	ERA5_GWA4_Raw
0.0553235	USA	Onshore	aggregated	507	ERA5_GWA4_Raw
0.105186	USA	Onshore	aggregated	508	ERA5_GWA4_Raw
0.312243	USA	Onshore	aggregated	509	ERA5_GWA4_Raw
0.18044	USA	Onshore	aggregated	510	ERA5_GWA4_Raw
0.301991	USA	Onshore	aggregated	511	ERA5_GWA4_Raw
0.0792678	USA	Onshore	aggregated	512	ERA5_GWA4_Raw
0.0224053	USA	Onshore	aggregated	513	ERA5_GWA4_Raw
0.227376	USA	Onshore	aggregated	514	ERA5_GWA4_Raw
0.18505	USA	Onshore	aggregated	515	ERA5_GWA4_Raw
0.100891	USA	Onshore	aggregated	516	ERA5_GWA4_Raw
0.082754	USA	Onshore	aggregated	517	ERA5_GWA4_Raw
0.106345	USA	Onshore	aggregated	518	ERA5_GWA4_Raw
-0.122485	USA	Onshore	aggregated	519	ERA5_GWA4_Raw
0.118059	USA	Onshore	aggregated	520	ERA5_GWA4_Raw
0.842857	USA	Onshore	aggregated	521	ERA5_GWA4_Raw
0.22254	USA	Onshore	aggregated	522	ERA5_GWA4_Raw
0.0994416	USA	Onshore	aggregated	523	ERA5_GWA4_Raw
0.113402	USA	Onshore	aggregated	524	ERA5_GWA4_Raw
0.349132	USA	Onshore	aggregated	525	ERA5_GWA4_Raw
0.0255606	USA	Onshore	aggregated	526	ERA5_GWA4_Raw
0.0303906	USA	Onshore	aggregated	527	ERA5_GWA4_Raw
-0.125702	USA	Onshore	aggregated	528	ERA5_GWA4_Raw
-0.0207911	USA	Onshore	aggregated	529	ERA5_GWA4_Raw
-0.0112967	USA	Onshore	aggregated	530	ERA5_GWA4_Raw
0.0859302	USA	Onshore	aggregated	531	ERA5_GWA4_Raw
0.19909	USA	Onshore	aggregated	532	ERA5_GWA4_Raw
0.119818	USA	Onshore	aggregated	533	ERA5_GWA4_Raw
0.0841289	USA	Onshore	aggregated	534	ERA5_GWA4_Raw
0.291038	USA	Onshore	aggregated	535	ERA5_GWA4_Raw
0.210033	USA	Onshore	aggregated	536	ERA5_GWA4_Raw
0.0887979	USA	Onshore	aggregated	537	ERA5_GWA4_Raw
0.361285	USA	Onshore	aggregated	538	ERA5_GWA4_Raw
0.291889	USA	Onshore	aggregated	539	ERA5_GWA4_Raw
0.343498	USA	Onshore	aggregated	540	ERA5_GWA4_Raw
0.403748	USA	Onshore	aggregated	541	ERA5_GWA4_Raw
0.234299	USA	Onshore	aggregated	542	ERA5_GWA4_Raw
0.093187	USA	Onshore	aggregated	543	ERA5_GWA4_Raw
0.746482	USA	Onshore	aggregated	544	ERA5_GWA4_Raw
0.489236	USA	Onshore	aggregated	545	ERA5_GWA4_Raw
1.25567	USA	Onshore	aggregated	546	ERA5_GWA4_Raw
-0.122487	USA	Onshore	aggregated	547	ERA5_GWA4_Raw
0.0690549	USA	Onshore	aggregated	548	ERA5_GWA4_Raw
0.378031	USA	Onshore	aggregated	549	ERA5_GWA4_Raw
0.453132	USA	Onshore	aggregated	550	ERA5_GWA4_Raw
0.516477	USA	Onshore	aggregated	551	ERA5_GWA4_Raw
0.167897	USA	Onshore	aggregated	552	ERA5_GWA4_Raw
0.188504	USA	Onshore	aggregated	553	ERA5_GWA4_Raw
1.00006	USA	Onshore	aggregated	554	ERA5_GWA4_Raw
0.0769361	USA	Onshore	aggregated	555	ERA5_GWA4_Raw
0.0663361	USA	Onshore	aggregated	556	ERA5_GWA4_Raw
0.180119	USA	Onshore	aggregated	557	ERA5_GWA4_Raw
-0.0867813	USA	Onshore	aggregated	558	ERA5_GWA4_Raw
0.143829	USA	Onshore	aggregated	559	ERA5_GWA4_Raw
0.477497	USA	Onshore	aggregated	560	ERA5_GWA4_Raw
0.119908	USA	Onshore	aggregated	561	ERA5_GWA4_Raw
0.332653	USA	Onshore	aggregated	562	ERA5_GWA4_Raw
0.08788	USA	Onshore	aggregated	563	ERA5_GWA4_Raw
0.0550423	USA	Onshore	aggregated	564	ERA5_GWA4_Raw
0.263583	USA	Onshore	aggregated	565	ERA5_GWA4_Raw
0.418898	USA	Onshore	aggregated	566	ERA5_GWA4_Raw
0.0843952	USA	Onshore	aggregated	567	ERA5_GWA4_Raw
0.092478	USA	Onshore	aggregated	568	ERA5_GWA4_Raw
0.00625515	USA	Onshore	aggregated	569	ERA5_GWA4_Raw
0.0579065	USA	Onshore	aggregated	570	ERA5_GWA4_Raw
0.171919	USA	Onshore	aggregated	571	ERA5_GWA4_Raw
0.172926	USA	Onshore	aggregated	572	ERA5_GWA4_Raw
0.395098	USA	Onshore	aggregated	573	ERA5_GWA4_Raw
0.0910155	USA	Onshore	aggregated	574	ERA5_GWA4_Raw
0.135189	USA	Onshore	aggregated	575	ERA5_GWA4_Raw
0.208534	USA	Onshore	aggregated	576	ERA5_GWA4_Raw
-0.0096287	USA	Onshore	aggregated	577	ERA5_GWA4_Raw
0.324674	USA	Onshore	aggregated	578	ERA5_GWA4_Raw
0.304072	USA	Onshore	aggregated	579	ERA5_GWA4_Raw
0.0874443	USA	Onshore	aggregated	580	ERA5_GWA4_Raw
0.367017	USA	Onshore	aggregated	581	ERA5_GWA4_Raw
0.149972	USA	Onshore	aggregated	582	ERA5_GWA4_Raw
0.00517514	USA	Onshore	aggregated	583	ERA5_GWA4_Raw
0.758128	USA	Onshore	aggregated	584	ERA5_GWA4_Raw
-0.0376338	USA	Onshore	aggregated	585	ERA5_GWA4_Raw
0.225403	USA	Onshore	aggregated	586	ERA5_GWA4_Raw
0.0981711	USA	Onshore	aggregated	587	ERA5_GWA4_Raw
0.0768804	USA	Onshore	aggregated	588	ERA5_GWA4_Raw
0.163257	USA	Onshore	aggregated	589	ERA5_GWA4_Raw
0.49773	USA	Onshore	aggregated	590	ERA5_GWA4_Raw
0.336752	USA	Onshore	aggregated	591	ERA5_GWA4_Raw
0.232286	USA	Onshore	aggregated	592	ERA5_GWA4_Raw
0.115659	USA	Onshore	aggregated	593	ERA5_GWA4_Raw
0.257641	USA	Onshore	aggregated	594	ERA5_GWA4_Raw
0.00215968	USA	Onshore	aggregated	595	ERA5_GWA4_Raw
0.0667177	USA	Onshore	aggregated	596	ERA5_GWA4_Raw
0.160584	USA	Onshore	aggregated	597	ERA5_GWA4_Raw
-0.0991178	USA	Onshore	aggregated	598	ERA5_GWA4_Raw
0.0147178	USA	Onshore	aggregated	599	ERA5_GWA4_Raw
0.232112	USA	Onshore	aggregated	600	ERA5_GWA4_Raw
0.548335	USA	Onshore	aggregated	601	ERA5_GWA4_Raw
0.254387	USA	Onshore	aggregated	602	ERA5_GWA4_Raw
0.185108	USA	Onshore	aggregated	603	ERA5_GWA4_Raw
0.0423477	USA	Onshore	aggregated	604	ERA5_GWA4_Raw
0.186124	USA	Onshore	aggregated	605	ERA5_GWA4_Raw
0.202545	USA	Onshore	aggregated	606	ERA5_GWA4_Raw
0.378638	USA	Onshore	aggregated	607	ERA5_GWA4_Raw
0.228659	USA	Onshore	aggregated	608	ERA5_GWA4_Raw
0.166629	USA	Onshore	aggregated	609	ERA5_GWA4_Raw
0.136856	USA	Onshore	aggregated	610	ERA5_GWA4_Raw
0.320474	USA	Onshore	aggregated	611	ERA5_GWA4_Raw
0.345301	USA	Onshore	aggregated	612	ERA5_GWA4_Raw
0.13872	USA	Onshore	aggregated	613	ERA5_GWA4_Raw
0.293266	USA	Onshore	aggregated	614	ERA5_GWA4_Raw
0.0378116	USA	Onshore	aggregated	615	ERA5_GWA4_Raw
0.230455	USA	Onshore	aggregated	616	ERA5_GWA4_Raw
0.375742	USA	Onshore	aggregated	617	ERA5_GWA4_Raw
0.00735687	USA	Onshore	aggregated	618	ERA5_GWA4_Raw
0.270775	USA	Onshore	aggregated	619	ERA5_GWA4_Raw
-0.0529867	USA	Onshore	aggregated	620	ERA5_GWA4_Raw
0.284681	USA	Onshore	aggregated	621	ERA5_GWA4_Raw
0.249746	USA	Onshore	aggregated	622	ERA5_GWA4_Raw
0.291808	USA	Onshore	aggregated	623	ERA5_GWA4_Raw
0.351913	USA	Onshore	aggregated	624	ERA5_GWA4_Raw
0.816046	USA	Onshore	aggregated	625	ERA5_GWA4_Raw
0.315403	USA	Onshore	aggregated	626	ERA5_GWA4_Raw
0.166505	USA	Onshore	aggregated	627	ERA5_GWA4_Raw
0.163208	USA	Onshore	aggregated	628	ERA5_GWA4_Raw
0.578841	USA	Onshore	aggregated	629	ERA5_GWA4_Raw
0.848299	USA	Onshore	aggregated	630	ERA5_GWA4_Raw
0.114535	USA	Onshore	aggregated	631	ERA5_GWA4_Raw
0.167597	USA	Onshore	aggregated	632	ERA5_GWA4_Raw
0.110533	USA	Onshore	aggregated	633	ERA5_GWA4_Raw
0.291449	USA	Onshore	aggregated	634	ERA5_GWA4_Raw
0.120545	USA	Onshore	aggregated	635	ERA5_GWA4_Raw
0.355945	USA	Onshore	aggregated	636	ERA5_GWA4_Raw
0.301593	USA	Onshore	aggregated	637	ERA5_GWA4_Raw
0.373043	USA	Onshore	aggregated	638	ERA5_GWA4_Raw
0.351904	USA	Onshore	aggregated	639	ERA5_GWA4_Raw
0.217391	USA	Onshore	aggregated	640	ERA5_GWA4_Raw
0.310336	USA	Onshore	aggregated	641	ERA5_GWA4_Raw
0.20952	USA	Onshore	aggregated	642	ERA5_GWA4_Raw
0.504529	USA	Onshore	aggregated	643	ERA5_GWA4_Raw
0.570586	USA	Onshore	aggregated	644	ERA5_GWA4_Raw
0.415393	USA	Onshore	aggregated	645	ERA5_GWA4_Raw
0.312475	USA	Onshore	aggregated	646	ERA5_GWA4_Raw
0.498835	USA	Onshore	aggregated	647	ERA5_GWA4_Raw
0.355334	USA	Onshore	aggregated	648	ERA5_GWA4_Raw
1.20702	USA	Onshore	aggregated	649	ERA5_GWA4_Raw
[truncated: 50 more rows]
