# Supplementary material for: Towards high resolution, validated and open global wind power assessments
Source: Nat Commun. 2026 Jan 14;17:539. doi: 10.1038/s41467-026-68337-z (PMC12804690; doi:10.1038/s41467-026-68337-z)
Supplement: Supplementary file 8 — Source Data [file 41467_2026_68337_MOESM8_ESM.zip › SupplementaryFigure10.xlsx]

## Sheet: Sheet1
grid_lat	dcca_mean	dcca_count
-80	0.486849	12
-75	0.602236	11
-70	0.807578	11
-65	0.72777	7
-55	0.771938	15
-50	0.778102	14
-45	0.778438	60
-40	0.776519	136
-35	0.751941	201
-30	0.681989	121
-25	0.658385	144
-20	0.620657	123
-15	0.547013	77
-10	0.411807	70
-5	0.345875	76
0	0.365085	69
5	0.354268	128
10	0.43716	189
15	0.473891	212
20	0.569385	254
25	0.617248	364
30	0.648579	785
35	0.669809	1045
40	0.696254	1274
45	0.674004	1395
50	0.760923	1097
55	0.754478	658
60	0.697795	489
65	0.729521	290
70	0.783613	83
75	0.78151	33
80	0.774603	10
