# Supplementary material for: Towards high resolution, validated and open global wind power assessments
Source: Nat Commun. 2026 Jan 14;17:539. doi: 10.1038/s41467-026-68337-z (PMC12804690; doi:10.1038/s41467-026-68337-z)
Supplement: Supplementary file 8 — Source Data [file 41467_2026_68337_MOESM8_ESM.zip › SupplementaryFigure11.xlsx]

## Sheet: Sheet1
grid_lat	grid_lon	gwa_div_meas
-17	-180	1.26386
66	-180	0.720256
68	-180	1.03853
-21	-179	1.25293
-19	-179	0.0586959
-18	-179	0.0333947
-15	-179	1.87952
67	-179	0.895629
70	-179	0.862279
-30	-178	3.25681
28	-178	1.26207
-44	-177	0.956283
-14	-177	0.523183
51	-177	0.956741
-22	-176	1.02247
-20	-175	0.841491
-19	-174	0.523617
64	-174	0.931723
-14	-173	0.810019
-14	-172	1.22858
63	-172	0.893854
-15	-171	0.894089
57	-171	0.942442
63	-171	0.868716
-20	-170	0.390676
16	-170	0.980713
56	-170	0.889853
66	-170	1.02114
52	-169	1.113
65	-168	0.818926
53	-167	1.15328
60	-167	0.842234
61	-167	0.84185
66	-167	0.88799
68	-167	0.940245
-11	-166	1.14769
60	-166	0.875239
61	-166	0.840376
64	-166	0.824254
62	-165	0.909737
67	-165	0.94296
-19	-164	1.06604
62	-164	0.829396
64	-164	0.936343
69	-164	0.750176
23	-163	0.960614
55	-163	1.414
58	-163	0.785043
66	-163	0.816537
67	-163	0.977937
-11	-162	1.53386
56	-162	1.13271
60	-162	0.958921
61	-162	1.24875
64	-162	0.366374
65	-162	0.798813
19	-161	0.968715
55	-161	1.06413
59	-161	0.995352
61	-161	0.426334
62	-161	0.0927105
63	-161	0.916054
70	-161	0.830471
-22	-160	1.00275
-19	-160	1.25463
21	-160	0.812753
22	-160	0.626705
61	-160	1.38293
66	-160	1.02284
-10	-159	1.04889
21	-159	0.944675
56	-159	0.767411
59	-159	0.448519
64	-159	0.522057
-21	-158	1.5137
17	-158	0.934322
21	-158	1.02207
58	-158	1.13292
61	-158	0.141369
67	-158	0.0894394
19	-157	0.507857
20	-157	0.813799
58	-157	0.998925
64	-157	0.97335
65	-157	0.972788
71	-157	0.852724
19	-156	0.940329
59	-156	0.923793
61	-156	1.21853
62	-156	0.598134
59	-155	1.13877
60	-155	0.489697
66	-154	0.273573
17	-153	1.01901
57	-153	1.03817
60	-153	0.137937
61	-153	0.570024
62	-153	1.72166
63	-153	0.712358
65	-153	0.945682
69	-153	0.807083
-17	-152	1.15492
59	-152	0.811277
60	-152	1.0029
61	-152	0.0943079
66	-152	0.789182
68	-152	0.926544
61	-151	1.05628
62	-151	0.633982
70	-151	0.756365
-24	-150	0.953995
-18	-150	0.774304
60	-150	0.503727
61	-150	0.972229
62	-150	0.381559
64	-150	1.11386
70	-150	0.896659
60	-149	0.81775
63	-149	0.809614
67	-149	0.644941
70	-149	0.841499
61	-148	0.936626
64	-148	0.901242
59	-147	1.04746
61	-147	0.72635
-15	-146	1.03528
60	-146	1.23343
62	-146	0.995549
63	-146	0.555215
66	-146	1.19763
68	-146	1.12748
-28	-145	0.859621
-20	-145	1.25839
62	-144	1.08943
70	-144	0.917727
61	-143	0.652766
62	-142	0.872326
64	-142	0.450993
-19	-141	0.989534
62	-141	0.0715024
69	-141	0.824599
-10	-140	0.252681
59	-140	1.16085
61	-140	0.951564
64	-140	0.482881
67	-140	0.978324
-22	-139	0.977706
69	-139	1.00173
60	-138	0.103254
68	-138	0.932849
58	-137	0.350268
62	-137	0.389102
66	-137	1.07607
57	-136	7.46986
58	-136	0.0891435
59	-136	0.748995
60	-136	0.994085
63	-136	0.808487
68	-136	1.25445
69	-136	0.989688
-24	-135	0.0957769
56	-135	1.06489
57	-135	0.708357
58	-135	0.950461
67	-135	1.04371
54	-134	0.0476572
55	-134	0.485727
56	-134	0.613967
57	-134	1.11693
62	-134	0.894647
68	-134	0.810261
69	-134	0.896948
53	-133	1.17101
54	-133	0.9656
56	-133	1.03111
60	-133	0.942348
53	-132	1.13865
54	-132	1.04861
55	-132	0.962527
51	-131	0.895126
53	-131	0.324795
54	-131	0.933123
58	-131	0.181176
63	-131	1.66055
67	-131	0.898637
69	-131	0.781229
55	-130	1.13998
50	-129	0.796858
54	-129	0.846522
60	-129	1.24158
66	-129	0.972981
50	-128	0.914237
52	-128	0.126373
61	-128	1.10304
49	-127	1.21961
52	-127	0.870724
65	-127	1.07252
67	-127	1.06144
49	-126	0.480261
53	-126	1.07865
54	-126	0.284303
64	-126	1.47556
72	-126	0.926083
40	-125	1.03377
41	-125	0.979067
42	-125	0.611873
43	-125	0.91689
44	-125	0.827388
47	-125	0.89708
48	-125	0.803654
49	-125	0.994253
51	-125	0.264494
52	-125	0.0779702
61	-125	0.808779
69	-125	0.715999
70	-125	0.80896
71	-125	0.817285
38	-124	1.19885
39	-124	0.90328
42	-124	0.290895
43	-124	0.748391
44	-124	0.882314
45	-124	0.801898
46	-124	0.962888
47	-124	0.863015
48	-124	0.532247
49	-124	0.724515
50	-124	0.350028
55	-124	1.12691
60	-124	0.6834
61	-124	1.2058
63	-124	1.28766
65	-124	0.78845
36	-123	1.13822
37	-123	0.816575
38	-123	0.568954
40	-123	1.00115
41	-123	0.820114
42	-123	0.533039
45	-123	0.815839
46	-123	0.810223
47	-123	0.681144
48	-123	0.777721
49	-123	0.966653
50	-123	0.273049
52	-123	1.10083
53	-123	1.01221
61	-123	0.202645
35	-122	1.10637
36	-122	0.566547
37	-122	0.518986
38	-122	0.728951
39	-122	0.774687
42	-122	0.729136
44	-122	0.832594
45	-122	0.471949
47	-122	0.749815
48	-122	0.800105
49	-122	0.357836
51	-122	0.609559
55	-122	0.847607
61	-122	1.08077
34	-121	0.574642
35	-121	0.694943
36	-121	0.880866
37	-121	0.961036
39	-121	0.61587
41	-121	0.87028
42	-121	0.918733
46	-121	0.613851
47	-121	0.903844
49	-121	0.909089
50	-121	0.7026
55	-121	1.0043
56	-121	0.973054
33	-120	1.01846
34	-120	0.755177
35	-120	0.50956
36	-120	0.637688
38	-120	0.444201
39	-120	0.567875
43	-120	1.42716
44	-120	0.883289
45	-120	0.832294
46	-120	0.836577
47	-120	0.770629
48	-120	0.923533
49	-120	1.17815
50	-120	0.811098
52	-120	0.382756
56	-120	1.10419
69	-120	0.737217
73	-120	0.830151
74	-120	0.952505
76	-120	0.920374
33	-119	0.660037
34	-119	0.665636
35	-119	0.843035
37	-119	0.647555
39	-119	0.854466
40	-119	0.868517
43	-119	1.07368
44	-119	1.05765
45	-119	0.516926
46	-119	0.709831
50	-119	0.5966
52	-119	0.199171
53	-119	0.154471
55	-119	1.01906
56	-119	1.04939
32	-118	0.582584
33	-118	0.6379
34	-118	0.607023
35	-118	0.803471
36	-118	1.0761
38	-118	0.934039
40	-118	0.713459
42	-118	0.978836
44	-118	0.721091
45	-118	0.944361
46	-118	0.812951
47	-118	0.825368
49	-118	0.156594
50	-118	0.520581
55	-118	0.966181
56	-118	0.952138
61	-118	0.571451
63	-118	1.20593
64	-118	0.952109
70	-118	0.981359
32	-117	0.503036
33	-117	0.716987
34	-117	0.953204
36	-117	1.44048
40	-117	0.732099
43	-117	1.23104
44	-117	0.716183
47	-117	0.820965
48	-117	1.06531
49	-117	0.840454
51	-117	0.486308
52	-117	0.162921
53	-117	0.546788
55	-117	1.28398
68	-117	0.877703
32	-116	0.853578
35	-116	0.793997
36	-116	0.692782
39	-116	1.0473
40	-116	0.757088
43	-116	0.902148
46	-116	0.333625
47	-116	0.353838
49	-116	1.0136
50	-116	0.122922
51	-116	0.922634
53	-116	1.3843
54	-116	0.109382
56	-116	0.246266
60	-116	0.946968
67	-116	0.768936
32	-115	0.727621
33	-115	0.748828
34	-115	0.870083
35	-115	0.848186
37	-115	0.90265
39	-115	0.946959
40	-115	0.992581
42	-115	0.749146
43	-115	0.404392
44	-115	0.928785
46	-115	0.748162
48	-115	1.00584
49	-115	0.217147
50	-115	1.15429
51	-115	0.78728
52	-115	1.15809
53	-115	0.92057
54	-115	0.642107
55	-115	0.88638
62	-115	0.936197
35	-114	0.87299
37	-114	0.857199
38	-114	0.824279
42	-114	0.843492
43	-114	1.39277
45	-114	0.585717
46	-114	0.726997
48	-114	0.666106
49	-114	1.03696
50	-114	1.06784
51	-114	0.811431
52	-114	1.08019
53	-114	0.974514
54	-114	0.963403
58	-114	2.24545
61	-114	0.839973
32	-113	0.866631
33	-113	0.646936
34	-113	0.676352
35	-113	0.871309
37	-113	1.00592
39	-113	0.66142
40	-113	1.11686
41	-113	0.854899
42	-113	0.634317
43	-113	0.716721
44	-113	0.821178
45	-113	0.817187
48	-113	0.907407
49	-113	0.868395
50	-113	0.892827
51	-113	0.945451
52	-113	0.950868
53	-113	1.10929
54	-113	0.768321
25	-112	0.931939
29	-112	0.542366
32	-112	1.11333
33	-112	0.600646
34	-112	0.63022
35	-112	0.831219
36	-112	1.22789
40	-112	0.75102
41	-112	0.867332
42	-112	0.72999
43	-112	0.785677
45	-112	0.703875
46	-112	0.754821
47	-112	0.812004
49	-112	0.955251
50	-112	1.08267
51	-112	0.89307
52	-112	0.983791
53	-112	1.01092
54	-112	1.18001
56	-112	1.04002
57	-112	1.19221
60	-112	0.411846
65	-112	0.790077
24	-111	0.685412
27	-111	0.655088
31	-111	1.16243
32	-111	0.676042
34	-111	0.740348
35	-111	0.854656
38	-111	0.642858
39	-111	0.969563
42	-111	0.912
43	-111	1.78849
44	-111	0.896906
45	-111	0.947688
49	-111	0.974758
50	-111	0.983946
51	-111	0.853836
52	-111	1.0152
53	-111	0.746768
54	-111	0.873227
62	-111	0.720528
64	-111	0.784552
-28	-110	0.884295
23	-110	0.524572
25	-110	0.678584
27	-110	0.508867
31	-110	0.76897
32	-110	0.920616
34	-110	0.710408
35	-110	0.717145
38	-110	0.903398
40	-110	0.610058
41	-110	1.00605
42	-110	0.857617
44	-110	1.29072
46	-110	1.10028
47	-110	1.02376
48	-110	0.975008
49	-110	1.07118
50	-110	0.890487
51	-110	0.829898
54	-110	0.665702
62	-110	1.48138
26	-109	0.778516
32	-109	0.91931
35	-109	0.846328
36	-109	0.969162
37	-109	1.23787
39	-109	0.805532
40	-109	1.42716
42	-109	1.01881
43	-109	0.775748
44	-109	0.889531
45	-109	0.737568
49	-109	0.952891
52	-109	0.918284
54	-109	0.901951
55	-109	1.03905
24	-108	0.416107
28	-108	0.575996
30	-108	1.14448
32	-108	0.796396
33	-108	0.932158
35	-108	0.855762
37	-108	0.556521
38	-108	1.45197
39	-108	0.627148
40	-108	0.792373
41	-108	0.838443
43	-108	0.685179
49	-108	0.91156
50	-108	0.851383
51	-108	0.907677
53	-108	1.07134
69	-108	0.789977
23	-107	0.641523
28	-107	0.732807
31	-107	0.679519
32	-107	0.907708
34	-107	1.80732
35	-107	1.00212
38	-107	0.504383
39	-107	0.575893
42	-107	0.985027
44	-107	0.86778
47	-107	1.11104
48	-107	0.833924
53	-107	0.163074
20	-106	0.408734
26	-106	0.972137
28	-106	0.45009
32	-106	0.792288
33	-106	0.880301
35	-106	0.94492
36	-106	0.703708
37	-106	0.74648
39	-106	0.697602
40	-106	0.728026
41	-106	0.85995
42	-106	1.05509
44	-106	0.989101
46	-106	0.937601
48	-106	1.08479
49	-106	0.976387
50	-106	0.823363
51	-106	0.960098
53	-106	0.938474
55	-106	0.947577
57	-106	0.85074
59	-106	0.553322
63	-106	0.960775
69	-106	0.920132
19	-105	0.56441
21	-105	0.605364
24	-105	0.669822
30	-105	0.863829
31	-105	1.03089
32	-105	0.787518
33	-105	0.811294
36	-105	0.786523
37	-105	0.822392
38	-105	0.777974
39	-105	0.806487
40	-105	0.989591
41	-105	0.822318
42	-105	0.884779
46	-105	0.959816
47	-105	0.852628
50	-105	0.829842
51	-105	0.810554
52	-105	1.03869
19	-104	0.586722
20	-104	0.594019
23	-104	0.538326
25	-104	0.66968
30	-104	1.02654
31	-104	0.916019
32	-104	0.700773
34	-104	0.776827
35	-104	0.84077
36	-104	0.867944
37	-104	1.53356
38	-104	0.842768
39	-104	0.770395
40	-104	0.872282
41	-104	0.870239
42	-104	1.2002
43	-104	0.84567
44	-104	0.83495
45	-104	1.28287
46	-104	2.12961
48	-104	0.805451
49	-104	0.864235
50	-104	0.855444
53	-104	0.876951
56	-104	0.274788
58	-104	0.184284
78	-104	0.817609
19	-103	0.0272417
21	-103	0.789638
22	-103	0.591419
30	-103	0.959251
31	-103	1.06941
32	-103	0.928267
33	-103	1.15635
35	-103	0.881239
36	-103	0.784459
37	-103	0.905876
38	-103	0.855763
39	-103	0.797016
41	-103	0.848075
42	-103	0.867683
43	-103	0.963202
45	-103	0.932415
46	-103	0.866137
48	-103	1.46426
49	-103	0.855633
50	-103	1.00851
51	-103	0.949983
55	-103	1.25325
65	-103	0.796876
17	-102	0.370847
19	-102	0.606376
20	-102	0.493831
21	-102	1.16567
25	-102	0.60854
26	-102	0.72693
32	-102	0.8937
33	-102	0.751543
34	-102	0.93314
35	-102	0.873398
36	-102	1.07234
37	-102	1.01119
39	-102	0.817402
40	-102	0.837448
41	-102	0.841764
42	-102	1.20823
44	-102	0.869102
47	-102	0.839881
48	-102	0.767773
51	-102	0.986814
52	-102	0.967702
53	-102	0.590172
54	-102	1.28801
20	-101	0.613407
22	-101	0.654271
25	-101	0.717828
28	-101	0.868276
29	-101	0.994682
30	-101	0.823962
31	-101	0.846855
32	-101	1.15544
34	-101	0.854718
35	-101	0.901233
36	-101	0.865623
37	-101	0.804042
38	-101	1.22353
40	-101	0.840465
41	-101	0.8955
42	-101	0.939051
44	-101	1.17513
45	-101	0.795893
46	-101	0.789824
49	-101	0.980553
50	-101	0.974277
51	-101	0.821006
68	-101	0.749717
16	-100	0.871856
17	-100	0.972979
18	-100	0.64823
19	-100	0.50248
21	-100	0.617677
23	-100	0.66161
27	-100	0.644674
28	-100	0.935745
29	-100	0.720874
30	-100	0.893702
32	-100	0.948987
34	-100	0.877972
35	-100	0.878184
36	-100	0.977819
37	-100	0.850488
38	-100	0.824664
39	-100	0.782832
40	-100	0.861009
41	-100	0.776012
42	-100	0.941331
43	-100	1.03782
49	-100	0.916845
50	-100	0.081053
53	-100	1.16585
19	-99	1.21565
20	-99	0.443896
21	-99	0.402114
23	-99	1.00015
26	-99	1.07039
27	-99	0.919407
29	-99	0.782816
30	-99	0.901704
31	-99	0.928521
32	-99	1.03326
33	-99	0.934566
34	-99	0.821839
35	-99	0.923288
37	-99	0.915416
38	-99	0.831965
40	-99	0.84202
41	-99	0.869189
42	-99	0.950729
43	-99	0.891634
44	-99	0.903302
46	-99	0.831229
48	-99	0.880555
49	-99	0.94235
50	-99	1.13035
58	-99	1.33602
15	-98	0.467491
18	-98	0.671701
20	-98	0.840345
22	-98	0.635037
25	-98	0.822374
26	-98	0.875272
27	-98	0.865176
28	-98	0.960034
29	-98	0.758161
30	-98	0.560612
31	-98	0.762062
32	-98	0.881192
33	-98	0.991701
34	-98	0.931639
35	-98	0.930072
36	-98	0.867543
37	-98	0.913569
38	-98	0.868653
39	-98	0.833669
40	-98	0.90978
41	-98	0.857445
42	-98	0.787718
44	-98	0.921027
46	-98	1.28869
47	-98	0.892157
49	-98	0.825621
50	-98	1.20748
51	-98	1.2189
52	-98	1.22689
55	-98	0.934241
15	-97	0.417725
17	-97	0.569002
19	-97	0.773593
28	-97	0.895994
29	-97	0.907227
30	-97	0.934885
32	-97	0.884281
33	-97	0.918285
34	-97	1.1249
35	-97	1.12085
36	-97	0.913573
38	-97	0.946857
39	-97	1.11671
40	-97	1.14586
41	-97	0.83194
42	-97	0.870217
43	-97	1.11039
44	-97	0.903214
45	-97	0.907571
46	-97	0.882903
47	-97	0.8513
48	-97	0.870353
50	-97	1.0204
56	-97	0.749185
28	-96	1.01931
29	-96	0.826789
30	-96	0.869793
31	-96	0.974474
32	-96	0.855112
33	-96	1.02305
34	-96	0.915281
35	-96	0.796256
36	-96	0.938116
37	-96	1.00807
38	-96	0.849582
39	-96	0.881272
40	-96	0.912579
41	-96	0.929382
42	-96	0.915488
43	-96	0.882908
44	-96	0.934311
45	-96	0.969315
46	-96	1.045
47	-96	1.03472
48	-96	1.44263
49	-96	1.24177
68	-96	0.907351
18	-95	1.01594
25	-95	0.966339
29	-95	0.931444
30	-95	0.875583
31	-95	0.937977
32	-95	0.822699
33	-95	0.941869
34	-95	0.919332
35	-95	0.883091
36	-95	0.775142
37	-95	0.975549
38	-95	0.832103
39	-95	0.783339
41	-95	0.991727
42	-95	0.917928
43	-95	0.871678
44	-95	0.999296
45	-95	1.04155
46	-95	1.07466
47	-95	0.171245
48	-95	0.928667
49	-95	0.694735
56	-95	1.05044
58	-95	0.844702
61	-95	0.866364
74	-95	0.99887
16	-94	0.685515
30	-94	0.709769
31	-94	0.637816
32	-94	0.903498
33	-94	0.907885
34	-94	0.246953
35	-94	0.83902
36	-94	0.995162
37	-94	0.928006
38	-94	1.0179
39	-94	1.27876
40	-94	0.891252
41	-94	1.02413
42	-94	0.89628
43	-94	0.932014
44	-94	0.839185
45	-94	1.0038
46	-94	1.09429
47	-94	0.996683
48	-94	0.919559
50	-94	1.64673
51	-94	0.843551
68	-94	0.75715
69	-94	0.865541
14	-93	0.465289
16	-93	1.03061
17	-93	0.283246
18	-93	0.0762939
30	-93	0.844929
31	-93	0.583255
32	-93	0.866429
33	-93	0.819501
34	-93	0.876925
36	-93	0.793538
37	-93	0.127079
38	-93	0.735028
40	-93	1.03612
41	-93	0.943246
42	-93	0.911686
43	-93	0.93199
44	-93	0.924591
45	-93	1.03655
46	-93	0.781789
47	-93	0.95913
48	-93	1.17247
49	-93	0.0470215
62	-93	0.874118
14	-92	0.596893
15	-92	0.322108
18	-92	0.661854
29	-92	1.46195
30	-92	1.07999
31	-92	0.848771
32	-92	0.760361
33	-92	0.968456
34	-92	0.893947
35	-92	1.25196
36	-92	1.13334
38	-92	0.951766
39	-92	0.896061
40	-92	0.956239
41	-92	0.930648
42	-92	0.961439
43	-92	0.958855
44	-92	1.03136
45	-92	0.97588
46	-92	0.928909
47	-92	0.90636
48	-92	0.486606
50	-92	0.933067
53	-92	1.22828
13	-91	0.441807
14	-91	0.715519
19	-91	0.540546
29	-91	0.669445
30	-91	0.936454
31	-91	0.856583
32	-91	0.883063
33	-91	0.908892
34	-91	0.955072
35	-91	0.699089
36	-91	0.751228
37	-91	1.10504
38	-91	0.840579
39	-91	0.631993
40	-91	0.904252
41	-91	0.886296
42	-91	1.01266
43	-91	0.718818
44	-91	1.3993
45	-91	0.76492
46	-91	0.941775
47	-91	0.585467
49	-91	0.77775
51	-91	1.16708
63	-91	0.825862
13	-90	0.788762
14	-90	0.515748
20	-90	0.728704
21	-90	1.70745
25	-90	0.952292
28	-90	0.879496
29	-90	0.99643
30	-90	0.729526
31	-90	0.767788
32	-90	1.52559
34	-90	0.928349
35	-90	0.932554
36	-90	0.971929
37	-90	0.920876
38	-90	0.997427
39	-90	0.910698
40	-90	0.939734
41	-90	0.889126
42	-90	0.935476
43	-90	0.927954
44	-90	0.835394
45	-90	0.943395
46	-90	0.0561426
47	-90	0.793634
48	-90	0.586911
68	-90	0.697054
13	-89	0.270628
14	-89	0.472077
15	-89	0.399801
17	-89	0.825374
18	-89	0.610494
20	-89	0.336469
30	-89	0.862914
32	-89	0.910742
33	-89	0.913557
34	-89	0.865268
35	-89	0.894552
37	-89	0.838849
38	-89	1.01702
39	-89	0.958823
40	-89	0.952572
41	-89	0.919912
42	-89	1.00278
43	-89	0.843679
44	-89	0.933063
45	-89	0.895053
47	-89	0.805308
48	-89	0.956549
49	-89	0.0734572
12	-88	0.53732
13	-88	1.00774
14	-88	0.736413
15	-88	0.71952
30	-88	0.835243
31	-88	0.847163
32	-88	2.07187
33	-88	0.721821
34	-88	0.978928
36	-88	0.966009
37	-88	0.945571
38	-88	0.920449
39	-88	0.946787
40	-88	0.879311
41	-88	0.845018
42	-88	0.953429
43	-88	0.937311
44	-88	0.778515
45	-88	0.963429
46	-88	0.797839
47	-88	0.445269
48	-88	0.628098
56	-88	1.00656
12	-87	0.781124
15	-87	0.698091
16	-87	0.920378
20	-87	0.116935
21	-87	0.843186
30	-87	0.874308
31	-87	0.876497
32	-87	0.838975
33	-87	0.564798
34	-87	0.987144
36	-87	0.827627
37	-87	0.519727
38	-87	1.00108
39	-87	0.840975
40	-87	0.922357
41	-87	0.838762
42	-87	0.826915
43	-87	0.942865
44	-87	0.859085
45	-87	0.697252
46	-87	1.21772
48	-87	1.70109
49	-87	1.01173
66	-87	0.93174
10	-86	0.675773
11	-86	1.36691
12	-86	0.725676
13	-86	0.460628
14	-86	0.113807
15	-86	0.335068
26	-86	0.921428
29	-86	0.756016
30	-86	0.824081
31	-86	0.879069
32	-86	0.796997
33	-86	0.512291
34	-86	1.27261
35	-86	0.553664
36	-86	1.69711
37	-86	1.02406
38	-86	0.801881
39	-86	0.855662
40	-86	0.852834
41	-86	0.969877
42	-86	0.865277
43	-86	0.399285
44	-86	0.906358
45	-86	0.751685
46	-86	1.03135
47	-86	1.10148
54	-86	1.12633
73	-86	0.721404
9	-85	0.701905
30	-85	0.846657
31	-85	1.09534
32	-85	0.645502
33	-85	0.553788
34	-85	0.724488
36	-85	0.820857
37	-85	0.928696
38	-85	1.11838
39	-85	0.777317
40	-85	0.985887
41	-85	0.934178
42	-85	0.945211
43	-85	0.965929
44	-85	1.06669
45	-85	0.747316
46	-85	1.04117
47	-85	0.826784
49	-85	0.155171
72	-85	1.02736
9	-84	0.507603
11	-84	1.01069
14	-84	0.414295
15	-84	0.512716
22	-84	0.606547
29	-84	0.551231
30	-84	0.603975
31	-84	0.176444
32	-84	0.787023
33	-84	0.908888
34	-84	0.784971
35	-84	0.651557
36	-84	0.707027
37	-84	0.103865
39	-84	0.939878
40	-84	0.676277
41	-84	0.816048
42	-84	0.858061
43	-84	0.762468
44	-84	0.925903
45	-84	1.00775
46	-84	1.05129
47	-84	0.19353
64	-84	0.825471
8	-83	0.66227
9	-83	0.601444
21	-83	0.655473
22	-83	0.971666
23	-83	1.38155
27	-83	0.891469
28	-83	0.868469
29	-83	0.861636
31	-83	0.845948
32	-83	0.87199
33	-83	0.72741
34	-83	0.806999
35	-83	0.987093
36	-83	0.771794
38	-83	0.855738
39	-83	0.880982
40	-83	0.964698
41	-83	0.816338
42	-83	0.92516
43	-83	1.04645
44	-83	1.40594
45	-83	1.54974
46	-83	0.170931
49	-83	1.15582
76	-83	1.14096
-5	-82	0.870321
12	-82	0.717172
19	-82	0.784943
21	-82	0.886539
22	-82	1.48864
23	-82	1.03147
24	-82	0.809254
26	-82	0.814712
27	-82	0.73906
28	-82	0.822432
29	-82	0.783381
30	-82	1.00786
31	-82	0.415172
32	-82	0.976431
33	-82	1.07917
34	-82	0.469765
35	-82	0.765682
36	-82	0.764861
37	-82	0.921613
38	-82	0.913606
39	-82	0.673546
40	-82	0.981007
41	-82	0.862849
42	-82	1.17764
43	-82	0.724953
44	-82	1.10258
45	-82	1.19147
48	-82	0.967534
68	-82	0.826285
69	-82	0.85906
-6	-81	0.725287
-4	-81	0.749788
-1	-81	0.898813
8	-81	0.626636
22	-81	0.804041
25	-81	0.801058
26	-81	0.730008
27	-81	0.805206
28	-81	0.630637
29	-81	0.71293
32	-81	0.755042
33	-81	0.685448
35	-81	0.863063
36	-81	0.890235
37	-81	0.888493
39	-81	0.561581
40	-81	0.711425
41	-81	0.886543
42	-81	1.09733
43	-81	0.0515885
44	-81	1.00977
45	-81	0.932064
46	-81	1.09259
51	-81	0.882223
-9	-80	1.1013
-7	-80	0.678157
-3	-80	0.750171
8	-80	0.705727
9	-80	0.582084
19	-80	1.0165
21	-80	1.04871
22	-80	1.07191
32	-80	1.08577
33	-80	0.531773
34	-80	0.701073
35	-80	0.899239
36	-80	0.726986
37	-80	0.897336
38	-80	0.792381
39	-80	0.983127
40	-80	1.00703
41	-80	0.781564
42	-80	0.885788
43	-80	0.839797
44	-80	0.615433
45	-80	0.29823
46	-80	0.90462
47	-80	1.00147
48	-80	0.910528
56	-80	0.821381
69	-80	0.761225
-34	-79	0.0781871
-1	-79	0.829923
22	-79	0.793239
26	-79	0.889623
28	-79	0.958525
33	-79	0.982201
34	-79	0.83038
35	-79	0.792322
36	-79	1.01137
37	-79	0.902065
38	-79	0.751962
39	-79	0.489022
40	-79	0.964294
41	-79	0.798954
42	-79	0.757115
43	-79	1.24595
44	-79	0.941246
45	-79	0.252753
48	-79	0.961092
51	-79	0.751594
52	-79	0.690697
53	-79	0.106547
58	-79	0.941309
60	-79	0.784982
-13	-78	1.22475
18	-78	0.986265
19	-78	1.39179
20	-78	0.414983
21	-78	1.09068
25	-78	0.935143
33	-78	0.817304
34	-78	0.640516
35	-78	0.745672
36	-78	0.782883
37	-78	0.782494
38	-78	0.80483
39	-78	0.814757
40	-78	0.864477
42	-78	0.863226
43	-78	1.01261
44	-78	0.985682
45	-78	0.587845
48	-78	1.08332
49	-78	0.158268
53	-78	0.923937
55	-78	1.20271
60	-78	0.853151
62	-78	0.86579
72	-78	0.730336
-14	-77	0.959019
-7	-77	0.362894
-6	-77	0.332343
3	-77	0.764729
17	-77	0.612222
20	-77	0.966177
21	-77	1.0211
34	-77	0.945926
36	-77	0.913309
37	-77	0.642604
38	-77	0.784907
39	-77	0.738363
40	-77	0.845352
41	-77	0.754812
42	-77	0.768546
43	-77	0.751748
51	-77	0.894401
53	-77	0.645197
56	-77	0.825864
-16	-76	1.13191
-10	-76	0.0381774
2	-76	0.827325
4	-76	0.671501
6	-76	0.496603
10	-76	0.96213
19	-76	0.735489
32	-76	0.992371
35	-76	0.57545
36	-76	0.521917
37	-76	0.972541
38	-76	0.927311
39	-76	0.696015
40	-76	0.743516
41	-76	0.622988
42	-76	0.846977
43	-76	0.799528
44	-76	1.01208
45	-76	0.799666
46	-76	0.421101
62	-76	0.916607
68	-76	0.755618
-14	-75	0.709464
-9	-75	0.526559
4	-75	0.597303
10	-75	0.672166
11	-75	0.404733
20	-75	1.04503
38	-75	1.0986
39	-75	0.863555
40	-75	0.620083
41	-75	0.578323
44	-75	0.758509
45	-75	1.10508
46	-75	0.216759
47	-75	1.08148
49	-75	0.673315
-42	-74	0.941677
-41	-74	1.24836
-40	-74	0.753099
-37	-74	0.795269
-4	-74	0.476263
7	-74	0.760487
40	-74	0.665513
41	-74	0.867589
42	-74	0.56706
43	-74	0.106465
44	-74	0.831594
45	-74	1.01963
49	-74	0.529474
-52	-73	0.912484
-51	-73	1.18572
-39	-73	0.91365
-8	-73	0.582471
7	-73	0.622359
11	-73	0.74228
18	-73	0.759603
21	-73	0.788276
40	-73	0.710556
41	-73	0.737646
42	-73	0.678295
43	-73	0.409845
44	-73	0.766379
45	-73	0.537943
46	-73	0.857697
47	-73	0.662087
48	-73	0.979688
57	-73	1.07079
76	-73	1.06436
-46	-72	0.900498
-43	-72	1.02029
-42	-72	0.75289
-35	-72	0.785441
-34	-72	0.691858
-30	-72	0.725104
-17	-72	0.371747
-14	-72	0.415042
8	-72	0.452752
10	-72	0.881379
18	-72	0.474677
21	-72	1.15528
41	-72	0.944607
42	-72	0.619551
43	-72	0.331756
44	-72	0.784651
45	-72	0.993081
46	-72	0.968776
47	-72	1.37812
48	-72	0.262412
49	-72	0.0901236
51	-72	1.43403
61	-72	0.623445
68	-72	0.832811
-54	-71	0.902802
-34	-71	0.83258
-29	-71	0.549196
-28	-71	0.549893
-24	-71	1.01018
-21	-71	0.839663
-19	-71	0.675445
-16	-71	0.766701
-14	-71	0.0338549
7	-71	0.524785
8	-71	0.827922
9	-71	0.663131
12	-71	0.726153
19	-71	0.773877
38	-71	1.04036
41	-71	0.548512
42	-71	0.942622
43	-71	0.786326
44	-71	0.825506
46	-71	0.14901
47	-71	0.955422
48	-71	0.612041
50	-71	1.05212
-52	-70	0.893546
-36	-70	0.802416
-13	-70	0.133404
-5	-70	0.374215
9	-70	0.956733
10	-70	0.909705
11	-70	0.731573
18	-70	1.11249
19	-70	0.724009
40	-70	1.09461
41	-70	0.519037
43	-70	0.815907
44	-70	0.145459
45	-70	0.710538
46	-70	0.237194
47	-70	1.31975
48	-70	0.98987
58	-70	0.644098
59	-70	0.812391
60	-70	0.85088
62	-70	0.963192
77	-70	1.55778
-55	-69	1.12286
-39	-69	0.886981
-35	-69	0.837634
-34	-69	0.998426
-33	-69	0.883021
-32	-69	0.738627
-23	-69	0.620605
-17	-69	0.946723
-12	-69	0.590968
10	-69	0.572245
12	-69	1.01954
18	-69	0.788221
43	-69	0.901216
44	-69	0.703453
45	-69	0.599706
46	-69	0.69126
47	-69	0.673173
48	-69	1.04284
49	-69	0.857063
58	-69	0.965025
63	-69	0.954705
70	-69	0.974012
76	-69	0.906312
-54	-68	0.983203
-50	-68	0.795215
-46	-68	1.07633
-18	-68	0.805131
-15	-68	0.258392
-10	-68	0.803154
5	-68	0.260306
7	-68	1.1799
8	-68	1.01969
9	-68	1.02069
10	-68	0.837547
18	-68	0.59611
45	-68	0.114784
46	-68	0.775108
47	-68	0.932425
48	-68	0.784295
49	-68	0.783732
-34	-67	0.9814
-31	-67	0.500379
-30	-67	0.729907
-18	-67	0.380574
-12	-67	0.0738618
10	-67	1.44602
18	-67	0.801112
41	-67	1.18892
43	-67	0.890457
44	-67	0.391301
45	-67	0.70419
47	-67	0.0767109
50	-67	1.16557
52	-67	0.926927
54	-67	1.05517
68	-67	0.685815
-44	-66	0.753308
-41	-66	0.756618
-34	-66	0.730277
-32	-66	0.733829
-29	-66	0.714105
-27	-66	0.691922
-25	-66	0.798297
-20	-66	0.687849
-14	-66	0.722453
18	-66	0.685138
43	-66	1.07335
44	-66	0.676277
45	-66	0.767461
47	-66	0.468475
48	-66	0.478993
49	-66	1.17815
58	-66	0.906159
66	-66	1.05763
-37	-65	1.00699
-34	-65	0.758203
-32	-65	0.858465
-28	-65	0.835708
-24	-65	0.683622
-22	-65	0.454857
-15	-65	0.671028
-14	-65	0.712463
-4	-65	0.487245
10	-65	0.875468
17	-65	0.784517
18	-65	0.951212
32	-65	0.72924
43	-65	1.18328
44	-65	0.907369
45	-65	0.771702
46	-65	0.522794
47	-65	1.10625
48	-65	1.11646
49	-65	0.0579715
50	-65	0.587371
59	-65	1.59554
61	-65	0.850874
63	-65	0.89569
67	-65	0.819178
-36	-64	0.825917
-35	-64	0.814525
-32	-64	0.989469
-30	-64	1.17143
-23	-64	0.783143
-22	-64	0.581773
-21	-64	1.40886
-18	-64	0.923643
-9	-64	0.583942
8	-64	0.970688
9	-64	0.857021
10	-64	0.763689
18	-64	0.887222
44	-64	0.851316
45	-64	1.05187
46	-64	0.767868
47	-64	1.08271
50	-64	0.590174
51	-64	1.15725
55	-64	1.16966
64	-64	1.361
67	-64	1.50715
-41	-63	0.880486
-39	-63	0.808018
-33	-63	0.850841
10	-63	1.18002
17	-63	1.23177
44	-63	1.0096
45	-63	1.16192
46	-63	1.01631
58	-63	0.699708
-37	-62	0.756504
-36	-62	0.848873
-30	-62	0.673536
10	-62	0.818587
12	-62	0.85107
13	-62	0.787081
14	-62	1.31357
15	-62	0.590761
16	-62	0.569089
17	-62	0.816431
45	-62	0.132725
46	-62	0.863255
47	-62	0.733379
49	-62	1.06733
50	-62	0.228454
56	-62	0.904506
57	-62	1.34935
-52	-61	0.911417
-39	-61	1.18555
-35	-61	0.810256
-33	-61	0.744138
-32	-61	0.740288
-27	-61	0.565469
-25	-61	0.263608
-23	-61	0.442065
-13	-61	0.892627
-4	-61	0.682314
2	-61	0.756955
11	-61	0.822713
13	-61	0.766482
14	-61	0.902754
45	-61	1.01698
46	-61	1.10118
47	-61	0.834474
50	-61	1.01789
55	-61	0.998846
-53	-60	1.02337
-52	-60	0.9908
-38	-60	0.908506
-37	-60	0.816442
-30	-60	0.849105
-28	-60	1.10098
-20	-60	0.608804
-19	-60	0.199641
-4	-60	0.745876
13	-60	0.818666
43	-60	1.19384
47	-60	0.732694
50	-60	1.52687
55	-60	0.855471
-52	-59	1.02494
-35	-59	0.916435
-34	-59	0.930319
-33	-59	0.778151
-28	-59	0.999464
-27	-59	1.2226
-25	-59	0.147285
-24	-59	0.562729
6	-59	0.640401
48	-59	0.972261
54	-59	1.08099
-38	-58	1.04702
-37	-58	1.05928
-35	-58	0.847882
-32	-58	0.817586
-31	-58	0.923652
-30	-58	0.851693
-27	-58	0.577349
-26	-58	0.860624
-25	-58	0.522274
-24	-58	0.872958
-20	-58	0.570331
5	-58	0.779829
47	-58	0.87602
49	-58	0.50755
50	-58	0.533943
51	-58	1.0376
53	-58	1.11492
74	-58	0.693159
-35	-57	0.848657
-34	-57	0.806141
-33	-57	0.928053
-31	-57	0.870709
-26	-57	1.00721
-25	-57	0.356654
-16	-57	0.651305
-10	-57	0.515526
-5	-57	0.792038
46	-57	0.937439
48	-57	0.929157
50	-57	1.04823
51	-57	0.937882
72	-57	0.91838
-35	-56	0.605653
-32	-56	0.879106
-31	-56	0.81337
-28	-56	0.573198
-24	-56	0.555347
-23	-56	0.976612
5	-56	0.802248
46	-56	1.04355
47	-56	0.976973
49	-56	0.796228
52	-56	0.832385
-35	-55	0.937869
-34	-55	0.720484
-33	-55	0.933158
-32	-55	0.932823
-26	-55	0.769659
-21	-55	0.541641
-10	-55	0.560731
-3	-55	0.880326
48	-55	0.664021
49	-55	0.684891
70	-55	0.836396
-30	-54	0.922626
46	-54	0.966775
47	-54	0.928297
48	-54	0.785982
49	-54	1.08046
66	-54	1.50147
67	-54	0.927198
-32	-53	1.00209
-16	-53	0.643232
4	-53	0.773194
47	-53	1.1117
65	-53	0.883704
68	-53	0.974751
70	-53	0.910343
-30	-52	0.964673
-24	-52	0.944624
-23	-52	1.00215
0	-52	0.911485
3	-52	0.590624
64	-52	0.912118
69	-52	1.07442
-7	-51	0.983874
2	-51	0.659459
62	-51	0.987287
67	-51	0.736568
-26	-50	1.09418
-23	-50	0.844267
-17	-50	0.64656
-9	-50	0.692139
-6	-50	0.79214
-4	-50	1.10018
61	-50	1.43537
62	-50	1.41923
-28	-49	1.06441
-17	-49	1.14283
-11	-49	0.717097
-2	-49	0.804694
60	-49	0.908169
-24	-48	0.759381
-22	-48	0.633025
-20	-48	0.966328
-16	-48	0.842202
-6	-48	0.666875
-24	-47	0.686166
60	-47	0.568791
-24	-46	1.05338
-23	-46	0.981981
59	-46	1.02806
61	-46	0.617558
-3	-45	0.815509
-23	-44	0.798739
-22	-44	1.09483
-20	-44	0.621645
-14	-44	0.487947
60	-44	1.37494
-23	-43	0.873683
-6	-43	0.726566
61	-43	0.926421
-3	-42	0.732496
-21	-41	0.80071
-10	-41	0.973892
64	-41	1.14197
-18	-40	0.939216
-15	-40	0.857932
-13	-39	0.761002
-4	-39	0.773339
72	-39	1.49224
-11	-38	0.804693
-6	-38	0.692998
65	-38	1.85238
-10	-36	0.925635
-6	-36	0.93161
-9	-35	0.669532
-8	-35	0.751678
-4	-33	1.43263
67	-33	0.987938
39	-32	1.14746
38	-29	1.01001
38	-28	1.08375
36	-26	1.00139
37	-26	1.16514
64	-24	0.816788
65	-24	1.77081
66	-24	0.827038
16	-23	0.619436
63	-23	0.913613
65	-23	1.02035
66	-23	0.972884
70	-23	0.809293
63	-22	0.899377
64	-22	0.862551
70	-22	1.00141
63	-21	0.783865
65	-21	1.15417
74	-21	0.770068
64	-20	0.802262
65	-20	0.594153
63	-19	0.770866
65	-19	0.956152
66	-19	1.11121
76	-19	1.13689
14	-18	0.825543
20	-18	0.947088
27	-18	0.786142
28	-18	0.670021
12	-17	0.949635
13	-17	0.767433
14	-17	0.951079
16	-17	1.03875
28	-17	1.15034
32	-17	1.3407
33	-17	0.970525
65	-17	0.812074
15	-16	1.33133
18	-16	1.12094
23	-16	1.09612
27	-16	0.677273
64	-16	0.881764
66	-16	0.96471
-8	-15	0.841534
12	-15	1.14894
16	-15	1.45679
65	-15	0.875682
8	-14	0.781224
9	-14	0.561763
13	-14	1.03633
15	-14	0.966794
20	-14	0.871493
27	-14	0.751022
28	-14	0.892337
65	-14	1.43393
12	-13	1.19556
22	-13	0.772415
14	-12	0.785539
16	-12	1.07348
28	-12	0.856136
6	-11	0.58378
15	-11	0.800184
29	-11	0.877449
51	-11	1.12595
-41	-10	0.172315
13	-10	1.28672
15	-10	0.929477
30	-10	0.907972
31	-10	0.867555
32	-10	0.783392
38	-10	0.99327
54	-10	0.997967
27	-9	0.83881
31	-9	0.637321
37	-9	1.54026
39	-9	0.904816
40	-9	0.563732
41	-9	1.28103
42	-9	0.96566
43	-9	0.990074
51	-9	0.960255
52	-9	1.0332
53	-9	0.754137
54	-9	0.849856
70	-9	1.06274
4	-8	0.0866966
7	-8	0.718591
9	-8	0.467576
11	-8	0.820932
12	-8	0.858604
15	-8	0.806075
33	-8	0.805073
37	-8	0.966748
38	-8	0.94208
39	-8	0.910667
40	-8	0.655496
41	-8	1.21967
43	-8	1.30588
52	-8	1.06915
53	-8	1.29632
54	-8	0.908047
55	-8	1.00388
57	-8	0.967264
62	-8	0.929173
4	-7	0.673606
6	-7	0.767239
13	-7	1.06682
30	-7	0.817259
32	-7	0.666592
34	-7	0.867059
35	-7	0.587876
36	-7	0.82559
38	-7	0.845475
39	-7	0.91374
41	-7	1.29464
42	-7	0.586912
43	-7	0.984092
49	-7	0.445477
52	-7	0.893217
53	-7	1.03053
54	-7	1.09188
55	-7	1.11121
56	-7	1.02212
58	-7	0.919255
61	-7	0.787917
62	-7	1.00318
-16	-6	0.525088
6	-6	0.940861
7	-6	0.218015
9	-6	0.85833
11	-6	0.840097
12	-6	0.782744
33	-6	0.879416
35	-6	0.865174
36	-6	0.848971
37	-6	0.67132
38	-6	0.915915
40	-6	0.849498
41	-6	1.44757
42	-6	0.899549
43	-6	1.0566
48	-6	0.902049
49	-6	0.851509
50	-6	0.709139
51	-6	1.12154
54	-6	0.620971
55	-6	1.07714
56	-6	0.558594
57	-6	0.997937
59	-6	0.711513
6	-5	0.672436
11	-5	0.892628
13	-5	1.00924
14	-5	0.798561
31	-5	1.19309
32	-5	0.603467
33	-5	0.725945
36	-5	0.755561
37	-5	0.710133
39	-5	0.75209
40	-5	0.565655
41	-5	0.846422
47	-5	0.857559
48	-5	0.979167
50	-5	0.970853
51	-5	0.904
52	-5	0.959215
53	-5	0.903348
54	-5	1.00586
55	-5	0.998695
56	-5	0.786621
57	-5	1.11044
58	-5	1.08695
59	-5	1.00196
5	-4	0.909313
10	-4	0.879608
12	-4	0.993386
16	-4	0.914604
34	-4	1.19523
35	-4	0.85794
37	-4	0.629027
38	-4	0.613146
40	-4	0.842021
42	-4	0.923281
43	-4	0.925597
47	-4	0.754902
48	-4	0.984987
50	-4	0.958164
51	-4	0.700289
52	-4	0.94255
53	-4	1.09068
54	-4	0.914488
55	-4	1.0535
56	-4	0.902922
57	-4	0.706263
58	-4	1.07492
8	-3	0.584659
11	-3	0.958068
13	-3	1.05721
30	-3	0.687855
31	-3	0.814081
35	-3	0.908517
36	-3	0.714511
40	-3	1.16207
41	-3	1.05516
42	-3	0.932745
43	-3	0.535639
46	-3	0.113608
47	-3	1.09834
48	-3	0.906694
49	-3	0.910148
50	-3	0.91538
51	-3	0.804157
52	-3	0.981052
53	-3	1.00974
54	-3	1.02083
55	-3	0.858952
56	-3	1.04124
57	-3	0.860513
58	-3	0.872166
59	-3	0.891129
60	-3	1.09113
11	-2	1.03995
12	-2	0.804984
34	-2	0.692323
35	-2	0.787107
37	-2	0.675829
38	-2	0.702942
41	-2	0.906366
42	-2	0.957768
43	-2	1.05032
44	-2	0.492662
46	-2	0.982955
47	-2	0.983086
48	-2	0.954028
49	-2	0.888848
50	-2	1.0978
51	-2	1.03344
52	-2	1.0034
53	-2	0.918165
54	-2	0.935836
55	-2	0.997257
57	-2	1.21262
59	-2	0.964256
60	-2	0.986051
5	-1	0.738011
14	-1	1.02158
16	-1	0.74705
27	-1	0.725599
32	-1	1.04361
33	-1	0.844533
35	-1	0.764913
37	-1	0.86236
38	-1	0.893313
39	-1	0.776788
42	-1	0.856183
43	-1	0.99384
44	-1	0.971525
45	-1	0.962177
46	-1	1.00857
47	-1	0.743381
48	-1	0.980336
49	-1	1.03095
50	-1	0.946232
51	-1	0.826759
52	-1	1.01145
53	-1	0.9375
54	-1	1.14377
60	-1	0.930336
10	0	1.04073
12	0	1.49552
21	0	0.504963
29	0	0.802211
34	0	0.492431
35	0	0.826552
40	0	0.95776
41	0	0.692254
43	0	1.00942
44	0	1.11969
45	0	1.06821
46	0	0.999037
47	0	1.07257
48	0	0.617799
49	0	0.887288
50	0	0.842039
[truncated: 3,495 more rows]
