# Supplementary material for: Towards high resolution, validated and open global wind power assessments
Source: Nat Commun. 2026 Jan 14;17:539. doi: 10.1038/s41467-026-68337-z (PMC12804690; doi:10.1038/s41467-026-68337-z)
Supplement: Supplementary file 8 — Source Data [file 41467_2026_68337_MOESM8_ESM.zip › SupplementaryFigure12.xlsx]

## Sheet: Sheet1
lat	lon	gwa_div_meas	land_type
49.017	91.717	0.863402	bare_areas
40.703	141.368	0.968985	sparse_vegetation
39.941	-74.841	0.89366	grassland
-8.633	120.45	0.242403	cropland
66.333	36.017	1.09406	water
60.333	102.267	1.25269	forest
34.333	134.9	0.286455	forest
40.913	24.619	0.798556	sparse_vegetation
53.3	-113.6	0.830624	sparse_vegetation
-2.894	-41.732	0.732496	cropland
56.35	30.62	0.628601	urban
-3.855	-32.423	1.43263	cropland
61.1	-94.067	0.866364	sparse_vegetation
43.216	2.306	1.09615	shrubland
46.75	10.533	1.65502	water
45.033	35.383	0.961187	urban
65.633	90.017	0.831484	forest
21.3	-89.65	1.70745	water
70.617	147.883	1.01787	shrubland
63.408	18.99	1.03954	forest
57.417	67.083	1.17351	water
53.617	52.45	1.3609	sparse_vegetation
0.461	101.445	0.377217	sparse_vegetation
26.85	116.333	1.13963	urban
48.69	9.222	1.22434	sparse_vegetation
42.879	-97.364	0.729696	urban
34.116	-84.851	0.774836	grassland
48.967	24.4	0.0832546	forest
57.733	40.783	0.916987	forest
39.937	-91.192	0.896061	sparse_vegetation
39.044	-84.672	0.88105	sparse_vegetation
43.775	-87.849	1.00976	sparse_vegetation
49.083	32.667	1.16248	urban
56.633	47.767	1.2389	sparse_vegetation
65.281	-126.799	1.07252	forest
32.217	130.75	0.310257	shrubland
53.733	78.017	0.999409	cropland
52.783	-4.733	1.13783	water
63.433	21.067	0.317513	forest
48.93	-54.57	0.664021	forest
39.78	-90.238	0.4936	sparse_vegetation
54.183	100.083	0.952176	forest
44.367	20.95	0.839002	urban
31.917	-98.6	0.968905	grassland
51.283	-0.767	0.981453	urban
39.6	-78.767	0.11622	forest
47.217	8.683	0.914297	grassland
50.833	24.317	1.44249	sparse_vegetation
50.733	102.833	0.65475	grassland
40.886	14.291	0.964691	sparse_vegetation
45.333	-81.733	1.18723	water
45.733	7.35	0.735271	grassland
51.151	51.543	0.973798	grassland
-13.333	-64.15	0.712463	forest
-28.796	114.708	0.760133	sparse_vegetation
29.567	-90.66	0.859051	sparse_vegetation
12.683	101	0.753714	urban
48.233	-79.033	0.910528	urban
28.945	-13.605	0.897882	bare_areas
43.2	107.167	0.927613	bare_areas
59.533	70.417	0.0885506	forest
32.385	-94.712	0.932323	sparse_vegetation
43.204	-69.128	1.13754	water
8.483	76.95	1.01401	urban
-38.45	145.3	1.25022	water
56	92.883	0.788253	urban
51.767	-104.2	0.810554	sparse_vegetation
66.533	-18.017	1.11121	water
42.85	74.533	0.594638	urban
18.573	-69.986	0.628696	cropland
40.117	67.833	0.854257	urban
-22.47	150.18	0.151126	shrubland
37.668	45.069	0.756633	cropland
43.4	-1.683	1.13461	water
-29.093	26.302	0.718346	sparse_vegetation
-41.85	145.533	0.635191	forest
37.95	139.117	0.766273	cropland
30.126	-93.228	0.838509	grassland
44.4	131.383	0.947895	sparse_vegetation
59.767	7.367	1.05928	shrubland
61.977	-151.217	0.0943079	forest
47.9	7.617	0.833372	sparse_vegetation
32.306	10.382	1.20308	bare_areas
46.413	4.013	1.06969	sparse_vegetation
37.85	27.85	1.22321	urban
17.206	-62.59	0.881364	water
52.567	129.067	0.430323	forest
15.73	121.5	0.551557	cropland
50.499	-98.037	1.13035	water
53.067	132.933	0.283284	forest
13.483	144.8	0.862486	sparse_vegetation
58.7	81.5	0.83543	shrubland
43	-82.42	0.926695	water
59.983	25.6	0.904832	water
48.933	22	0.674279	urban
65.883	31.833	1.4972	water
50.233	28.733	0.471277	urban
54.1	35.35	0.827797	urban
58.717	66.083	1.21445	forest
39.474	-88.272	1.01593	sparse_vegetation
54.312	9.538	1.15562	sparse_vegetation
31.948	-102.209	0.773626	sparse_vegetation
33.417	-112.383	0.649848	sparse_vegetation
36.904	-76.193	0.959492	sparse_vegetation
49.683	-54.8	0.684891	forest
52.586	8.341	1.21792	sparse_vegetation
-33.97	137.67	0.783818	sparse_vegetation
59.224	15.038	0.973947	sparse_vegetation
62.283	119.85	1.17869	forest
74.517	19.017	1.03028	water
33.75	120.3	0.949725	cropland
53.5	-130.633	0.324795	forest
48.217	57.117	0.85502	sparse_vegetation
53.667	-113.467	1.01778	sparse_vegetation
45.372	-94.746	0.996597	sparse_vegetation
42.417	-87.867	0.897763	urban
46.833	12.817	0.447367	urban
-23.807	133.902	0.785103	sparse_vegetation
35.552	139.78	0.691735	urban
11.417	-85.833	1.36691	sparse_vegetation
-30.533	151.617	1.01908	shrubland
46.55	76.867	1.03909	water
42.361	-71.01	0.745855	shrubland
59.65	154.267	1.13145	water
57.526	15.823	0.920349	forest
41.2	116.633	0.231298	grassland
7.883	98.4	0.786509	urban
4.192	73.529	0.785459	bare_areas
48.75	-91.617	0.486606	forest
33.536	-0.242	0.685217	bare_areas
30.033	-91.883	0.842276	sparse_vegetation
58.1	49.917	0.411639	sparse_vegetation
62.117	-136.2	0.389102	forest
50.15	-123.117	0.350028	forest
49.733	-111.45	0.902956	sparse_vegetation
35.317	138.867	0.897883	forest
38.513	27.01	0.962275	bare_areas
62.033	132.6	0.512906	forest
32.783	22.583	0.684692	sparse_vegetation
60.717	21.033	0.977041	water
35.433	139.65	0.545881	urban
39.583	15.883	0.716358	grassland
-22.333	40.333	1.13229	water
50.783	129.333	0.778005	shrubland
-35.696	-63.758	0.825917	forest
-31.017	115.317	1.39922	water
39.033	88.167	1.00373	cropland
39.33	-112.58	0.66142	sparse_vegetation
-31.571	-68.418	0.738627	bare_areas
51.65	2.567	1.04737	water
50.067	12.383	0.459005	urban
41.684	-81.39	0.880521	sparse_vegetation
38.534	-106.933	0.714449	sparse_vegetation
40.779	-73.969	0.0478671	sparse_vegetation
40.983	71.583	0.646132	cropland
56.733	-6.217	1.10299	water
38.966	121.539	0.772349	urban
52.38	13.523	1.03528	sparse_vegetation
41.784	-87.755	0.789117	urban
37.567	14.283	0.94059	cropland
27.7	-97.433	0.715711	sparse_vegetation
42.775	141.692	0.88495	sparse_vegetation
53.783	73.883	0.961436	urban
49.167	-105.983	1.0544	sparse_vegetation
-45.917	170.183	1.42148	grassland
61.533	156.7	0.062024	shrubland
27.767	118.033	0.589532	urban
59.917	5.067	1.09523	water
53.15	140.7	0.0776113	sparse_vegetation
41.449	-96.52	0.907981	sparse_vegetation
31.812	-106.377	0.760477	sparse_vegetation
50.683	14.033	0.290782	urban
33.972	-80.994	0.43893	urban
49.1	16.133	0.83405	sparse_vegetation
37.4	122.683	0.643232	urban
46.483	-122.8	0.904494	sparse_vegetation
33.917	-84.517	0.572846	grassland
51.717	94.5	0.316836	urban
36.25	-115.033	0.752313	sparse_vegetation
7.127	-73.185	0.760487	sparse_vegetation
42.407	-83.009	0.82583	urban
53.45	-0.2	0.895255	sparse_vegetation
58.2	102.75	0.114325	forest
54.72	-58.35	1.08099	sparse_vegetation
65	17.7	1.14716	forest
61.667	15	0.287816	forest
60.367	-166.267	0.842234	grassland
3.124	113.02	1.00053	urban
32.338	-90.221	0.883004	grassland
54.913	8.34	0.859763	urban
49.733	-84.15	0.155171	forest
57.85	114.2	0.782578	urban
45.407	-83.813	1.09491	grassland
52.683	1.683	0.60113	sparse_vegetation
49.1	-123.3	1.00996	water
11.031	77.044	1.11627	sparse_vegetation
52.461	9.685	0.989094	sparse_vegetation
58.317	13.033	1.27532	sparse_vegetation
76.233	-119.333	0.920374	water
-23.85	151.267	0.706787	urban
52.167	4.433	0.59009	grassland
-31.917	115.867	0.621391	urban
39.7	-87.669	0.926994	sparse_vegetation
47.039	5.427	1.01225	sparse_vegetation
41.147	1.167	0.720995	sparse_vegetation
64.95	17.7	0.185156	forest
36.617	-87.412	0.993124	sparse_vegetation
50.433	-104.667	0.875792	sparse_vegetation
49.567	-119.65	1.33616	forest
-41	145.733	0.910765	cropland
35.223	-80.954	0.745635	sparse_vegetation
-34.967	-71.217	0.785441	urban
48.214	-106.621	0.833924	grassland
48.817	93.1	0.699426	bare_areas
46.825	-95.886	1.04872	sparse_vegetation
39.71	39.527	0.793773	sparse_vegetation
66.883	18.017	1.04979	water
34.629	-118.083	0.836778	grassland
35.2	-0.617	0.645562	urban
35.083	128.083	0.984809	urban
51.483	114.533	0.990665	shrubland
55.767	52.067	0.626163	urban
52.817	-104.6	1.03869	sparse_vegetation
52.683	62.6	1.11732	sparse_vegetation
46.35	-72.5	1.28126	water
-30.85	143.07	0.932462	sparse_vegetation
39.224	125.67	1.31657	sparse_vegetation
36.78	-119.72	0.653487	sparse_vegetation
30.067	-85.583	0.854788	sparse_vegetation
32.25	-107.717	0.713154	sparse_vegetation
36.822	7.809	0.731122	urban
2.15	117.433	0.501507	sparse_vegetation
48.367	-89.117	0.378909	forest
43.95	81.333	0.122044	urban
27.484	95.017	0.518796	sparse_vegetation
45.033	-80.367	0.851069	water
45.85	40.083	0.292404	sparse_vegetation
66.483	16.417	1.11387	water
69.617	-135.433	0.989688	sparse_vegetation
40.367	-75.967	0.706242	shrubland
26.16	-97.338	0.855498	cropland
47.867	20.017	0.155794	forest
-31.433	-57.983	0.922118	cropland
50.333	119.067	0.887045	grassland
47.683	16.6	0.617614	urban
-38.067	142.767	1.0325	grassland
-25.596	-54.487	0.974701	sparse_vegetation
-34.453	-58.59	1.01176	shrubland
23.5	119.5	1.63049	water
4.417	-7.367	0.0866966	sparse_vegetation
46.926	-98.67	0.831229	sparse_vegetation
39.9	-105.117	0.772783	grassland
37.648	-97.43	0.822439	sparse_vegetation
51.667	-105.4	0.906009	sparse_vegetation
33.662	135.364	0.955296	sparse_vegetation
20.933	-17.03	0.947088	bare_areas
55	-5.15	0.868134	grassland
52.217	57.452	0.505703	forest
48.133	36.233	0.278474	sparse_vegetation
38.55	-89.85	0.831635	grassland
39.825	-86.296	1.00581	urban
54.667	-101.683	1.28801	water
52.917	55.917	0.968228	sparse_vegetation
69.787	20.959	0.834856	forest
38.15	85.55	0.999859	grassland
42.867	-80.55	1.60767	sparse_vegetation
55.967	124.883	0.0536842	forest
47.733	14.333	0.385635	forest
40.777	-79.95	1.05303	sparse_vegetation
38.151	21.426	0.838057	sparse_vegetation
43.983	134.683	0.167748	forest
-22.35	149.517	1.01542	shrubland
8.616	-13.195	0.781224	urban
45.78	-96.545	0.937193	sparse_vegetation
50.9	142.167	0.549682	shrubland
46.8	134.267	0.806807	grassland
37.933	120.717	1.01262	water
-37.583	141.333	1.10451	grassland
-13.267	-43.417	0.487947	sparse_vegetation
63.883	-160.8	0.916054	water
33.11	-98.555	1.02118	cropland
46.352	-104.261	0.959816	grassland
33.565	-86.745	0.78378	urban
53.333	87.167	0.528167	grassland
37.09	-84.069	0.938925	sparse_vegetation
38.844	-94.56	1.05397	urban
-31.083	141.7	0.786775	sparse_vegetation
-22.383	143.033	1.19413	sparse_vegetation
16.65	-14.967	1.45679	shrubland
61.1	-155.567	1.21853	grassland
34.983	-3.017	0.704067	sparse_vegetation
54.378	18.466	1.01401	urban
36.573	36.154	0.798912	urban
45.979	13.049	1.08162	sparse_vegetation
-51.317	-59.6	0.9908	grassland
50.901	4.484	0.767788	sparse_vegetation
35.39	-80.707	0.745504	sparse_vegetation
37.493	57.308	0.638615	bare_areas
34.989	-99.053	0.85183	sparse_vegetation
15.167	-87.117	0.525972	shrubland
-12.805	45.281	0.725876	forest
49.667	49.483	1.09984	urban
46.683	136.267	0.313989	forest
24.6	121.85	0.217089	forest
39.639	-90.778	0.770387	sparse_vegetation
49.05	-112.817	0.94982	sparse_vegetation
42.35	44.7	0.312037	shrubland
43.168	-95.21	0.859865	grassland
68.776	-81.244	0.826285	sparse_vegetation
58.583	76.517	0.476008	cropland
41.541	15.718	0.804791	sparse_vegetation
14.333	-88.167	0.152427	forest
59.5	20.35	0.952015	water
16.25	103.067	0.919479	urban
45.236	-93.986	1.12431	sparse_vegetation
50.4	143.767	1.64893	water
48.467	-122.417	0.691443	sparse_vegetation
49.95	71.583	0.959782	grassland
50.817	20.7	0.315504	sparse_vegetation
48.6	2.333	0.89664	sparse_vegetation
61.2	2.267	1.04135	water
63.55	53.817	0.741386	shrubland
13.157	123.746	0.235404	urban
45.867	9.067	0.185533	forest
53.579	-116.465	0.961002	sparse_vegetation
44.567	38.083	0.696674	urban
33.812	-118.147	0.564884	urban
49.233	28.6	0.886686	sparse_vegetation
73.336	139.867	1.04671	water
-29.382	-66.796	0.729907	forest
48.322	4.017	0.92355	sparse_vegetation
-7.217	113.717	1.09147	water
43.907	4.902	1.0843	sparse_vegetation
26.083	119.283	0.393717	urban
43.539	16.298	0.992559	sparse_vegetation
27.836	128.881	1.04127	sparse_vegetation
40.192	140.371	0.885569	cropland
44.533	-79.217	1.22411	water
41.8	-107.2	0.838443	sparse_vegetation
12.131	-68.269	0.782986	grassland
51.533	103.6	0.348171	forest
47.9	48.8	1.31676	water
18.5	-67.133	0.903592	urban
43.567	26.5	0.717344	urban
32.567	44.05	0.826896	bare_areas
35.633	-77.383	0.862687	urban
-20.65	115.567	0.833232	water
43.192	-79.172	0.954169	sparse_vegetation
50.169	8.962	0.971999	grassland
27.333	62.333	0.828238	bare_areas
60.283	54.35	0.534581	shrubland
43.205	-71.503	0.800537	sparse_vegetation
55.717	86.3	0.0465587	forest
-17.652	-39.253	0.939216	sparse_vegetation
35.724	-96.82	1.11254	grassland
47.433	9.733	0.768969	urban
42.367	19.25	0.747117	urban
61.98	-152.08	0.570024	water
11.547	104.844	0.780912	urban
50.217	31.8	1.26496	sparse_vegetation
42.4	16.267	0.964919	water
61.25	14.033	0.792063	forest
52.517	7.317	0.702188	urban
12.572	-12.22	1.19556	shrubland
47.133	12.633	0.59389	sparse_vegetation
29.227	47.969	0.794633	bare_areas
47.483	11.067	1.43072	grassland
50.8	124.283	0.757452	urban
55.483	14.317	1.4203	water
45.144	25.75	1.17324	grassland
36.717	127.499	1.06844	sparse_vegetation
-31.945	-65.146	0.733829	cropland
65.833	65.933	0.725559	forest
43.533	75.25	0.891103	grassland
43.35	-73.617	0.106465	grassland
62.528	17.444	1.0193	forest
42.4	112.9	0.813183	urban
-35.433	149.783	1.01354	cropland
47.967	-84.787	0.826784	bare_areas
55.617	-3.733	0.952387	grassland
-38.85	143.517	0.0539286	forest
39.917	25.236	0.861109	sparse_vegetation
47.646	-101.441	0.839881	sparse_vegetation
29.719	106.642	1.0098	urban
50.217	-66.25	1.0122	forest
36.844	-2.37	0.714511	cropland
-40.9	176.2	0.392399	grassland
47.883	17.283	0.620053	urban
68.75	-133.5	1.02419	sparse_vegetation
51.233	-112.983	0.94772	sparse_vegetation
61.595	-149.089	0.843309	sparse_vegetation
36.24	50.047	0.816522	sparse_vegetation
53.25	50.45	0.275801	sparse_vegetation
32.833	-116.967	0.349805	urban
51.75	-1.584	1.15025	urban
32.243	15.021	0.878442	sparse_vegetation
44.729	-96.266	0.970567	sparse_vegetation
-19.758	63.361	1.05098	shrubland
36.168	57.595	0.88418	bare_areas
62.467	73.117	1.17498	forest
42.859	-100.551	0.939051	grassland
28.545	-81.333	0.811947	sparse_vegetation
15.733	120.933	1.0561	cropland
44.533	4.367	1.10229	sparse_vegetation
33.154	-83.241	0.73113	grassland
25.255	55.364	0.607241	bare_areas
18.041	-63.109	1.09558	water
51.667	84.317	0.521201	sparse_vegetation
48.567	39.25	0.586183	urban
46.244	-96.607	0.908537	sparse_vegetation
60.367	93.033	0.338145	forest
55.25	11.333	1.00459	sparse_vegetation
-22.175	-51.425	1.00215	sparse_vegetation
40.588	-105.042	0.91428	urban
-14.483	-145.033	1.03528	water
57.25	-105.6	0.85074	forest
55.483	134.333	0.100574	forest
25.65	-80.433	0.762959	sparse_vegetation
31.78	-95.723	0.840504	grassland
41.133	121.117	0.814607	urban
46.144	-115.596	0.190897	forest
36.45	96.467	1.19259	sparse_vegetation
55.6	40.65	1.63171	urban
-35.567	144.95	0.953285	sparse_vegetation
53.4	14.617	1.03772	forest
68.782	32.751	0.768618	sparse_vegetation
40.632	8.291	1.07467	sparse_vegetation
52.755	1.358	1.08392	sparse_vegetation
58.354	-134.556	0.950461	forest
-29.25	-177.933	3.25681	forest
51.183	8.483	0.606536	forest
10.25	-67.649	0.879545	grassland
32.04	12.313	1.08381	bare_areas
33.983	-83.668	0.908594	sparse_vegetation
16.907	96.133	1.09537	cropland
43.234	-75.407	0.843926	sparse_vegetation
6.52	101.743	0.661059	urban
21.037	-86.877	0.843186	urban
54.833	69.15	0.66343	grassland
55.617	22.233	1.07424	sparse_vegetation
61.533	82.417	1.18754	sparse_vegetation
14.583	121.367	0.798662	cropland
60.567	9.133	1.06625	forest
52.783	103.683	1.56771	grassland
45.8	15.967	0.808207	urban
59.333	27.383	1.12982	urban
7.583	1.117	0.844405	cropland
44.739	-85.568	0.828076	grassland
66.25	-166.083	0.88799	grassland
52.35	14.6	0.556698	sparse_vegetation
59.667	67.417	0.738751	forest
52.233	-78.517	0.690697	forest
44.983	-85.2	1.03902	grassland
50.2	51.167	1.12855	grassland
46.8	53.917	0.72368	bare_areas
53.2	112.783	1.18438	sparse_vegetation
52.867	87.283	1.29981	forest
41.433	15.533	0.744748	sparse_vegetation
59.354	17.942	0.787544	urban
35.593	129.352	1.4908	sparse_vegetation
36.067	4.667	0.93561	sparse_vegetation
5.605	-0.167	0.738011	urban
42.2	-70.72	1.05455	water
40.128	32.995	0.696059	sparse_vegetation
-34.25	146.067	0.769814	forest
53.05	90.917	1.01552	urban
54.6	18.817	0.0421735	forest
52.75	-3.467	0.695738	grassland
58.383	21.817	0.856548	forest
36.691	3.215	0.795847	sparse_vegetation
21.333	103.9	1.05432	cropland
42.867	41.133	0.110276	urban
16.757	-99.754	0.771941	grassland
28.7	-105.967	0.436102	sparse_vegetation
31.85	102.7	0.11472	forest
33.72	-96.67	0.950683	sparse_vegetation
-26.95	152.967	0.802349	shrubland
42.212	-71.114	0.172364	forest
-36.017	146.033	0.879853	sparse_vegetation
34.66	-87.346	1.12689	sparse_vegetation
-14.521	132.378	1.00153	sparse_vegetation
31.433	73.1	0.480413	urban
76.531	-68.703	0.906312	sparse_vegetation
39.283	-7.417	1.05922	sparse_vegetation
18.25	-67.15	0.0302025	sparse_vegetation
47.05	-63.983	1.08271	water
53.067	82.3	1.00655	sparse_vegetation
32.751	51.862	0.703741	bare_areas
49.183	37.3	0.955496	sparse_vegetation
-17.683	141.067	0.966102	sparse_vegetation
40.851	-72.619	0.682289	forest
28.431	129.713	1.02757	sparse_vegetation
51.133	1.35	0.728168	water
28.474	-82.454	0.897442	grassland
16.402	107.703	1.00903	sparse_vegetation
36.372	-94.107	0.958082	urban
40.859	-74.056	0.689686	urban
44.381	-100.286	0.867591	grassland
39.783	105.75	0.792028	grassland
40.82	-82.518	1.027	sparse_vegetation
35.267	59.217	0.646283	urban
-23.726	27.688	1.05412	sparse_vegetation
33.783	55.083	0.84034	urban
51.05	31.9	0.84895	urban
40.75	104.5	1.08875	bare_areas
43.183	5.583	0.134362	sparse_vegetation
47.42	-68.32	0.102739	shrubland
52.309	4.764	0.9778	urban
41.883	-91.725	0.907369	sparse_vegetation
44.283	25.533	0.749674	urban
-31.317	149.267	0.474867	shrubland
33.816	-78.72	0.964138	sparse_vegetation
59.967	42.767	0.908635	water
41.194	-112.017	0.854899	grassland
38.517	-5.117	0.915915	sparse_vegetation
42.8	9.483	0.382242	grassland
52.117	112.667	1.0422	urban
72	-125.267	0.926083	grassland
34.211	-119.088	0.671411	urban
44.75	-81.1	1.10258	sparse_vegetation
35.833	-90.633	0.479426	sparse_vegetation
59.183	146.333	1.94735	water
33.9	-117.25	0.632292	urban
35.45	133.067	0.487944	sparse_vegetation
37.367	101.617	1.23132	cropland
43.154	-93.326	0.858506	sparse_vegetation
53.083	0.267	0.922507	sparse_vegetation
43.008	1.103	0.953866	grassland
35.367	138.733	1.03093	sparse_vegetation
46.933	14.917	0.331608	forest
47.66	-122.44	1.0008	water
50.867	0.333	1.03764	grassland
42.531	8.793	0.807601	shrubland
63.756	-68.556	0.954705	grassland
50.982	12.506	1.04887	sparse_vegetation
53.717	-57.033	1.11492	water
46.85	23.033	1.15594	grassland
39.917	-105.117	0.622421	sparse_vegetation
-19.851	-43.951	0.755093	urban
30.361	-95.418	0.835486	cropland
39.75	8.467	0.315672	sparse_vegetation
41.45	106.383	0.898786	sparse_vegetation
40.5	-69.43	1.09461	water
44.533	14.483	0.25966	forest
35.419	-82.557	1.89738	grassland
46.3	25.3	0.535099	urban
47.383	8.083	0.659501	sparse_vegetation
-13.975	136.46	0.861146	forest
36.733	24.433	0.4822	sparse_vegetation
-12.283	136.817	0.890766	forest
61.7	70.667	0.354335	forest
40.933	-90.433	0.869311	shrubland
51.533	-71.117	1.43403	water
-42.883	147.333	0.581428	urban
47.55	134.817	0.574712	forest
35.126	126.809	1.21189	sparse_vegetation
45.15	-92.533	1.07643	sparse_vegetation
37.233	69.083	0.559722	water
66.767	123.4	1.33953	water
26.526	-98.063	1.71908	sparse_vegetation
50.33	-105.559	0.823363	grassland
61.133	152.383	1.74403	forest
73.667	109.75	0.836564	sparse_vegetation
7.357	13.559	0.794545	cropland
66.15	-23.25	0.827038	grassland
41.767	26.2	0.629757	urban
45.6	17.233	0.442859	sparse_vegetation
39.128	-94.589	0.814066	sparse_vegetation
49.783	-94.367	0.363723	bare_areas
58.5	159.167	1.08776	forest
-37.683	148.467	1.03014	grassland
51.933	-131	0.895126	water
39.53	-107.8	0.594173	sparse_vegetation
-8.52	140.418	1.04234	sparse_vegetation
53.183	111.717	1.03299	forest
44.123	-93.261	0.919902	grassland
48.633	22.267	0.651612	sparse_vegetation
59.717	93.433	0.113367	forest
-37.817	144.967	0.786026	urban
-17.93	31.094	0.81002	forest
51.8	-8.25	0.819338	water
35.333	4.206	0.593965	bare_areas
47.55	13.933	1.96827	grassland
38.832	-94.89	0.954979	grassland
50.067	132.133	0.725592	forest
62.8	13.067	1.23735	sparse_vegetation
36.621	-116.028	1.12991	sparse_vegetation
60.71	-135.067	0.994085	sparse_vegetation
59.367	28.6	0.886982	urban
43.033	-81.15	1.05048	urban
54.933	-2.967	0.951281	grassland
51.808	107.438	0.91608	urban
32.334	-104.258	0.803518	sparse_vegetation
31.143	121.805	0.848138	urban
29.3	117.2	0.99322	urban
-43.489	172.532	0.962916	grassland
57.663	18.346	0.874315	sparse_vegetation
55.75	10.867	0.899973	water
32.011	34.887	0.671839	forest
38.433	141.3	0.45448	urban
45.767	19.15	0.286072	urban
44.883	23.7	0.880071	sparse_vegetation
56.017	14.85	0.786054	water
46.548	-93.677	1.01036	grassland
36	-89.409	0.971929	sparse_vegetation
59.967	144.783	0.315441	forest
43.322	-84.688	0.980042	sparse_vegetation
55.17	-162.27	1.90902	snow
52.117	-101.233	0.967702	sparse_vegetation
36.235	59.641	0.562606	grassland
52.676	1.283	1.19132	shrubland
53.178	-2.978	1.0073	sparse_vegetation
56.5	34.933	0.94895	urban
36.067	9.367	1.0519	sparse_vegetation
36.8	137.05	0.853825	urban
61.867	135.5	0.0907905	forest
62.45	12.667	0.563295	forest
48.767	-123.117	0.300757	forest
46.447	-95.212	1.08169	sparse_vegetation
51.833	16.533	1.05422	urban
45.367	90.533	0.700396	bare_areas
61.95	64.9	0.338661	shrubland
17.238	99.818	0.970643	sparse_vegetation
25.717	118.1	0.0578867	forest
31.622	-102.807	1.59007	sparse_vegetation
-32.017	116.133	0.237751	forest
41.54	-87.532	0.950012	urban
38.15	124.883	0.859015	urban
66.8	136.683	0.826496	water
52.1	102.7	0.14211	forest
48.35	-122.667	0.993299	sparse_vegetation
43.389	-99.843	0.944673	grassland
67.883	44.15	1.10941	water
61.028	69.086	1.16262	shrubland
46.2	-70.783	0.14901	shrubland
44.617	114.15	0.851481	sparse_vegetation
47.65	18.317	0.962375	urban
30.733	111.367	0.707221	cropland
60.617	12.017	1.27511	sparse_vegetation
64.65	-147.067	0.861846	bare_areas
45.5	18.567	1.273	sparse_vegetation
53.533	115.617	0.904021	urban
48.708	-122.911	0.809027	urban
50.533	9.633	1.01159	sparse_vegetation
49.917	-55.667	0.796228	sparse_vegetation
61.667	40.183	0.977816	urban
47.55	-71.217	1.76981	water
53.317	11.933	0.209041	urban
45.445	9.277	0.838735	bare_areas
-3.8	130.833	0.871199	water
40.219	-111.723	0.745059	sparse_vegetation
34.427	-100.283	0.854718	sparse_vegetation
40.2	-87.6	0.879311	sparse_vegetation
-17.956	19.719	0.71902	shrubland
33.633	118.933	1.09835	cropland
57.133	33.117	1.50191	forest
49.7	-103.8	0.864235	sparse_vegetation
45.868	-95.394	0.966998	sparse_vegetation
44.983	41.117	0.812007	urban
36.683	116.983	0.775073	urban
-30.983	148.383	0.799438	cropland
51.25	-1.767	0.922533	sparse_vegetation
45.833	-66.433	0.249086	forest
48.012	-65.332	0.478993	sparse_vegetation
23.767	-98.2	1.14437	urban
56.883	-3.417	0.703284	shrubland
46.767	14.833	1.27615	sparse_vegetation
34.067	-117.65	0.407515	urban
44.083	27.967	1.31408	sparse_vegetation
1.117	104.117	0.588055	sparse_vegetation
48.559	-93.396	0.919559	sparse_vegetation
35.388	-97.6	0.983047	sparse_vegetation
41.742	-72.182	0.664382	sparse_vegetation
38.405	141.22	1.01328	sparse_vegetation
-31.718	-52.328	1.00209	sparse_vegetation
40.751	-95.413	0.940248	sparse_vegetation
35.748	139.348	0.95389	cropland
47.95	132.617	0.833237	shrubland
55.683	-6.25	0.96277	cropland
58	56.333	0.88988	urban
45.462	-69.596	1.29891	water
45.333	-80.033	1.01306	forest
40.033	-88.267	0.830349	grassland
15.93	-85.93	0.335068	forest
50.133	-122.95	0.396623	urban
37.1	25.367	0.868133	water
-13.65	136.933	1.17332	water
50.067	17.233	1.0214	forest
46.351	-82.561	0.170931	bare_areas
31.198	121.336	0.781165	urban
37.9	127.067	0.926791	urban
21.333	0.95	0.504963	bare_areas
58.7	-98.5	1.33602	water
-25.921	32.573	0.782356	urban
51.717	19.4	0.924951	sparse_vegetation
48.517	-68.467	1.26845	bare_areas
68.133	-151.733	0.926544	sparse_vegetation
40.212	44.53	0.463556	urban
51.683	102.167	0.792362	forest
11.417	-7.5	0.820932	sparse_vegetation
41.933	-85.053	1.08985	grassland
41.85	-124.38	1.32893	water
34.85	128.433	0.717881	urban
31.419	-87.048	0.847163	grassland
33.967	-117.633	0.36179	urban
33.304	-117.355	0.529519	cropland
-36.588	-64.276	1.00699	forest
34.367	132.414	0.818159	urban
46.004	8.911	0.835417	sparse_vegetation
43.6	95.133	1.10332	bare_areas
-41.633	147.967	0.798644	cropland
58.667	7.8	0.657123	water
55.3	82.75	0.83641	urban
34.15	132.233	0.832073	urban
12.362	121.047	0.836758	sparse_vegetation
47.153	-1.611	0.983086	sparse_vegetation
47.433	23.867	1.05011	forest
-20.664	139.489	0.839714	sparse_vegetation
34.4	132.467	0.1413	urban
46.817	85.75	1.09809	sparse_vegetation
53.333	-104	0.876951	sparse_vegetation
33.428	-112.004	0.726719	urban
48.799	-122.541	0.743898	sparse_vegetation
53.783	39.25	0.576698	sparse_vegetation
-39.117	146.417	0.0692959	forest
13.936	-90.836	0.441807	sparse_vegetation
64.6	40.717	1.05348	shrubland
51.017	90.217	0.759532	forest
52.217	27.867	1.3188	sparse_vegetation
41.933	117.75	0.647425	grassland
54.717	128.867	0.467597	forest
53.75	91.4	0.703047	urban
53.083	-7.883	1.47381	grassland
32.5	-93.667	0.967951	sparse_vegetation
44.933	25.433	1.04199	sparse_vegetation
60.514	22.263	1.03607	forest
51.299	-116.982	0.85705	bare_areas
9.767	1.091	1.03348	cropland
38.05	138.417	0.740719	cropland
35.758	10.755	0.928371	bare_areas
30.537	-91.147	0.877005	sparse_vegetation
60.173	-132.743	1.06975	grassland
41.783	129.817	1.70132	urban
16.267	-61.6	0.373184	shrubland
30.317	78.033	1.05418	urban
51.55	43.15	0.65365	urban
27.483	-80.367	0.260951	urban
34.051	-6.752	0.867059	shrubland
33.317	130.933	0.953314	urban
46.033	16.55	0.965085	sparse_vegetation
28.044	-16.572	0.774114	bare_areas
48.667	9.867	1.063	sparse_vegetation
43.05	16.1	0.976306	forest
39.833	109.983	0.876754	urban
37.591	-83.314	0.103865	forest
37.433	116.317	0.782256	urban
49.133	-112.05	1.07008	grassland
44.02	12.612	0.976881	bare_areas
59.5	90.928	0.0690703	forest
54.567	-0.867	1.29035	forest
47.55	7.583	0.778208	urban
-23.5	-58.783	0.562729	forest
62.826	-149.907	0.0720173	forest
-23.533	151.283	0.866208	water
40.217	-76.851	0.777543	urban
22.755	121.102	0.93466	sparse_vegetation
61.216	-149.857	1.05752	urban
19.158	-98.371	0.917778	sparse_vegetation
46.217	143.45	2.51087	sparse_vegetation
31.4	116.333	0.735783	urban
54.9	71.25	0.785731	urban
42.22	-120.35	0.879752	sparse_vegetation
49.933	40.567	0.317664	sparse_vegetation
52.35	-97.033	1.39594	water
41.667	-70.95	0.345185	grassland
31.617	100	1.13898	urban
68.35	-166.8	0.857963	bare_areas
36.383	-97.783	0.847953	sparse_vegetation
56.533	-76.517	0.825864	sparse_vegetation
37.067	92.867	0.813328	bare_areas
16.7	98.545	0.898445	sparse_vegetation
28.29	-81.437	0.745947	urban
35.034	-85.2	0.760853	urban
22.667	59.4	0.981844	bare_areas
56.083	10.133	1.06433	sparse_vegetation
-31.233	119.333	0.737516	shrubland
60.3	19.133	0.88085	water
23.883	113.517	0.424895	sparse_vegetation
35.017	135.733	0.841522	urban
60.117	10.833	0.528655	forest
-37.017	141.267	1.01484	shrubland
47.033	5.417	1.00377	sparse_vegetation
25.033	121.517	1.05281	urban
-53.003	-70.855	0.902802	urban
67.517	12.1	0.939088	sparse_vegetation
66.417	-22.383	0.972884	water
54.167	6.35	0.96697	water
40.829	35.522	0.708743	sparse_vegetation
39.935	32.741	0.751045	urban
33.4	104.917	1.11034	urban
49.033	8.367	0.625157	urban
62.233	45.017	0.995391	shrubland
47.238	-123.141	0.790584	grassland
-15.861	-52.389	0.643232	sparse_vegetation
64.547	-149.087	1.11386	sparse_vegetation
47.092	8.305	1.03846	cropland
56.867	14.8	0.935606	forest
34.649	-112.422	0.676352	sparse_vegetation
52.9	5.383	1.02213	water
41.917	19.217	0.569232	shrubland
25.673	21.091	0.735354	urban
34.436	132.919	1.00054	shrubland
42.224	-83.74	0.913866	grassland
39.467	-6.333	0.91374	grassland
54.5	30.417	0.620583	urban
-20.641	166.573	0.70062	forest
43.394	-70.708	0.991127	sparse_vegetation
46.667	7.867	0.42769	urban
30.371	-104.017	0.863829	grassland
-21.8	139.917	0.904959	sparse_vegetation
-27.317	-55.833	0.143723	forest
-21.715	122.229	0.855215	urban
42.45	-2.333	0.927413	cropland
-24.9	152.317	0.902841	grassland
55.383	-116.467	1.28398	sparse_vegetation
53.967	105.9	1.00169	sparse_vegetation
47.167	119.933	0.244708	forest
52.454	-1.748	1.0277	sparse_vegetation
47.733	13.45	1.99314	water
62.567	-50.417	0.987287	water
42.727	-114.455	0.760604	sparse_vegetation
-43.65	146.267	0.709569	water
46.95	-67.883	0.799411	forest
53.933	32.833	1.01412	cropland
48.767	47.433	1.03329	urban
42.92	-112.572	0.9097	grassland
49.9	115.75	1.06451	sparse_vegetation
62.1	-152.75	1.72166	forest
39.143	-78.144	0.861824	grassland
43.234	-123.358	0.748391	urban
62.7	-109.15	1.48138	water
51.033	-113.283	1.05056	sparse_vegetation
43.912	-0.508	0.849185	sparse_vegetation
43.983	119.4	0.867913	sparse_vegetation
47.433	9.4	0.8811	urban
61.017	93.433	0.6444	water
47.533	14.133	1.19383	grassland
47.833	66.75	1.35276	sparse_vegetation
38.23	-85.663	0.908929	grassland
22.4	114.2	0.861432	cropland
-25.89	28.171	0.964777	grassland
49.617	-113.817	0.916839	sparse_vegetation
40.783	114.883	0.91826	urban
43.531	-70.144	1.07587	water
51.424	12.236	0.806965	sparse_vegetation
53.883	92.667	1.06481	water
43.683	23.967	0.650162	sparse_vegetation
57.067	86.217	0.199603	forest
12.583	122.283	0.481657	forest
41.117	-95.917	0.961478	sparse_vegetation
47.75	96.85	0.715015	sparse_vegetation
59.512	-139.671	1.16085	sparse_vegetation
56.35	-94.717	0.779937	bare_areas
31.85	47.167	0.743283	urban
58.067	15.233	0.179153	forest
34.198	129.292	0.52316	cropland
-27.85	120.7	1.04749	grassland
-35.283	138.9	0.828094	grassland
-24.483	150.567	0.849353	forest
18.737	105.671	0.269104	cropland
43.629	1.364	0.922692	sparse_vegetation
56.929	14.728	1.06585	forest
-18.233	-178.8	0.0586959	cropland
47.367	8.95	0.135986	forest
43.522	-89.774	1.07638	sparse_vegetation
68.9	-133.93	0.796559	grassland
46.567	-119.6	1.00985	sparse_vegetation
42.223	-87.746	1.21666	water
31.506	65.848	0.599588	bare_areas
35.593	-88.917	0.894552	sparse_vegetation
-35.383	143.533	0.854734	sparse_vegetation
57	82.067	0.671178	shrubland
48.2	26.583	0.476578	sparse_vegetation
-35.9	175.1	0.949194	water
43.528	-84.081	0.904376	grassland
24.46	-81.88	0.884591	water
56.499	-6.869	0.941254	grassland
-20.75	117.15	1.02353	shrubland
3.333	117.567	0.484246	forest
4.944	114.928	0.698559	sparse_vegetation
26.23	-97.656	0.854289	sparse_vegetation
38.567	-121.3	0.647661	urban
68.233	145.3	1.22691	water
37.285	-120.514	0.774264	sparse_vegetation
-32.1	115.883	0.803104	sparse_vegetation
44.55	19.233	1.11669	urban
9.778	98.585	0.965883	sparse_vegetation
32.667	103.6	1.03803	sparse_vegetation
50.733	15.733	0.122151	forest
-33.067	147.217	0.787336	sparse_vegetation
26.833	100.217	1.29623	sparse_vegetation
-19.253	146.765	0.670584	shrubland
53.2	7.15	0.999374	sparse_vegetation
63.8	20.867	0.599537	forest
27.95	108.25	1.10745	urban
59.917	16.683	1.32047	sparse_vegetation
37.017	25.133	0.877062	sparse_vegetation
40.267	97.033	1.18391	cropland
40.217	69.733	0.783742	urban
-40.1	148	0.93212	sparse_vegetation
63.65	18.55	1.14393	sparse_vegetation
51.433	86	0.891082	forest
34.267	-110	0.67456	forest
38.329	-96.195	0.946857	grassland
46.117	-67.8	0.490896	forest
-20.35	148.95	0.120839	water
53.95	-110.58	0.132404	forest
-31.95	115.767	0.060051	forest
68	35.033	1.02112	shrubland
39.75	-104.867	0.587948	urban
30.344	-89.822	0.633677	forest
48.753	-96.943	0.836539	sparse_vegetation
32.817	130.7	0.694514	urban
44.06	-90.174	1.76777	shrubland
35.668	-95.949	1.04125	sparse_vegetation
44.547	7.623	0.760122	sparse_vegetation
37.624	-118.838	0.669578	sparse_vegetation
48.65	19.15	0.896212	sparse_vegetation
51.2	0.783	1.15252	sparse_vegetation
37.754	128.944	0.970181	sparse_vegetation
32.367	-64.683	0.72924	sparse_vegetation
32.633	-116.467	0.585418	grassland
30.463	-88.532	0.238856	forest
-17.05	42.717	0.259345	water
51.633	133.267	0.225773	forest
53.817	81.267	1.0657	sparse_vegetation
46.8	10.283	0.0440383	shrubland
31.267	45.267	0.88094	bare_areas
46.547	-90.918	0.929783	grassland
35.483	112.4	0.698261	urban
46.6	13.667	0.232137	forest
42.867	-79.25	0.970774	water
64.233	116.917	0.769516	forest
62.8	150.667	1.32732	forest
45.417	-91.767	0.97588	sparse_vegetation
-19.617	147.383	0.913102	cropland
55.85	32.95	1.34804	grassland
47.833	27.217	1.05095	sparse_vegetation
54.967	73.311	1.00775	sparse_vegetation
34.791	-79.368	0.935046	sparse_vegetation
30.048	-102.213	0.765968	sparse_vegetation
57.499	-134.586	0.708357	urban
34.264	-110.008	0.740348	forest
47.38	-92.832	0.793347	grassland
48.252	-101.269	0.816838	sparse_vegetation
9.387	-5.557	0.85833	shrubland
38.905	16.242	0.94168	sparse_vegetation
33.667	-117.733	1.18989	urban
54.883	23.833	1.01368	urban
45.217	127.967	0.829282	urban
35.765	-80.957	0.868898	grassland
46.295	4.796	1.19562	sparse_vegetation
44.017	-82.783	1.58201	water
37.979	32.562	0.812438	shrubland
51.234	-0.943	1.0612	shrubland
42.95	89.233	1.01084	bare_areas
47.47	-115.8	0.391267	forest
39.595	47.196	1.18419	sparse_vegetation
45.955	-90.424	1.07223	shrubland
48.383	-123.917	0.0747136	forest
61.856	24.787	1.27709	forest
59.983	30.583	0.164253	sparse_vegetation
44.9	29.6	0.920806	bare_areas
41.75	22.183	0.78063	urban
60.9	131.983	0.697687	urban
41.563	-83.477	0.933873	sparse_vegetation
54.137	-1.42	0.937719	shrubland
52.583	1.717	0.490872	urban
41.833	-82.467	0.89501	water
47.85	72.083	0.978893	grassland
65.383	41.883	0.595886	forest
47.583	12.167	0.930507	urban
54.233	37.617	1.06677	urban
48.55	-53.967	0.626904	forest
60.583	-1.267	1.04129	water
1.767	109.3	1.36367	water
35	9.483	1.09128	sparse_vegetation
32.693	-103.213	0.700773	sparse_vegetation
-16.433	136.067	0.673576	forest
44.617	98.7	1.09992	bare_areas
55.25	67.3	1.06062	sparse_vegetation
37.217	28.367	0.842759	urban
42.883	129.5	0.707476	urban
-10.05	143.067	1.27821	water
24.583	-81.683	0.811266	forest
41.683	-93.55	0.710403	grassland
-33.85	148.65	0.795854	cropland
52.467	4.567	0.922338	water
-32.517	115.717	1.25788	water
30.784	-98.662	0.804124	sparse_vegetation
70.75	-22.65	0.809293	sparse_vegetation
52.25	8.05	0.955682	urban
31.905	54.277	1.002	bare_areas
44.63	-63.52	0.760909	urban
44.433	9.933	0.0687148	forest
54.217	96.967	2.07836	forest
67.033	59.4	1.06034	sparse_vegetation
48.776	4.184	0.943935	sparse_vegetation
53.317	107.733	0.0412091	forest
44.892	-91.868	1.06269	sparse_vegetation
46.533	138.333	0.708186	water
52.533	68.75	0.977749	grassland
61.717	30.717	1.02226	sparse_vegetation
39.757	-82.663	0.968404	sparse_vegetation
64.735	177.741	0.731508	sparse_vegetation
42.983	126.75	0.653274	urban
56.867	-4.7	0.0849302	forest
15.589	32.553	0.96154	grassland
43.45	39.957	0.59636	sparse_vegetation
50.064	-5.709	0.833662	sparse_vegetation
56.533	-115.267	0.246266	forest
52.45	130.867	0.946324	forest
36.742	-104.508	0.786523	grassland
46.867	9.533	0.730156	sparse_vegetation
32.767	-0.6	1.04361	bare_areas
47.678	1.209	1.01732	sparse_vegetation
37.255	-108.504	1.76443	sparse_vegetation
30.394	-84.351	0.767806	sparse_vegetation
40.722	-95.026	0.9646	sparse_vegetation
40.52	22.971	0.557753	urban
60.717	114.883	0.535832	shrubland
53.033	-131.6	1.14371	water
32.633	-115.217	0.679002	sparse_vegetation
41.35	-71.467	1.08747	water
26.61	-80.03	0.980482	water
45.674	9.704	0.742258	sparse_vegetation
39.223	-106.869	0.474719	bare_areas
50.25	52.567	1.03137	grassland
-37.25	150.05	0.910338	water
78.246	15.466	0.859278	grassland
36.25	7.95	0.100744	forest
52.922	-66.864	0.926927	forest
27.295	94.098	0.653692	sparse_vegetation
28.519	-80.166	0.971357	water
61.833	22.467	0.704859	forest
-13.8	-171.783	1.22858	water
55.3	76.75	1.06974	sparse_vegetation
-13.833	131.183	0.747609	shrubland
-3.429	37.074	0.546757	forest
35.6	140.1	0.635086	urban
38.281	114.697	0.831511	cropland
-8.748	115.167	0.604728	sparse_vegetation
60.541	-165.087	0.875239	grassland
53.133	-1.983	1.09808	grassland
31.9	102.233	0.408996	forest
58.983	54.65	1.05492	sparse_vegetation
32.283	-9.233	0.783392	urban
56.65	136.35	0.175047	forest
64.167	9.4	0.931895	water
34.983	-89.783	0.928349	urban
39.467	-106.15	0.344271	grassland
39.217	-104.633	1.06374	grassland
52.15	-2.033	0.934273	sparse_vegetation
49.717	-1.933	0.851148	grassland
24.75	121.783	1.405	sparse_vegetation
12.467	-3.483	0.993386	sparse_vegetation
-24.555	25.918	0.667475	forest
-13.667	134.333	1.0553	shrubland
-35.75	136.6	1.03107	forest
48.711	11.212	1.18578	urban
47.617	118.617	0.812657	grassland
-13.312	48.315	0.682735	sparse_vegetation
44.083	5.05	0.59903	shrubland
52.35	129.917	0.131164	forest
43.283	17.846	1.04685	sparse_vegetation
42.05	-70.18	1.13232	water
14.017	121.6	1.13273	sparse_vegetation
38.633	103.083	1.13415	grassland
-26.833	-65.2	0.643165	urban
50.3	-122.733	0.149476	sparse_vegetation
47.317	110.633	0.746618	sparse_vegetation
50.183	-113.883	1.14104	sparse_vegetation
24.262	55.609	0.796453	bare_areas
69.07	-79.07	0.761225	bare_areas
-37.1	147.6	0.9949	cropland
37	-101.883	1.01119	grassland
-40.317	175.6	1.16832	grassland
40.485	-80.214	0.764664	urban
-0.712	8.754	0.794598	shrubland
46.335	-86.92	1.51977	shrubland
47.493	-122.216	0.672471	urban
-6.85	109.15	1.00946	water
41.367	9.167	0.904902	water
36.982	35.28	0.797219	urban
33.632	-116.164	0.998827	sparse_vegetation
39.817	-82.933	0.859548	sparse_vegetation
-3.71	128.089	0.729772	urban
32.683	-16.767	1.15807	water
38.726	30.601	1.08467	sparse_vegetation
62.317	92.117	0.724781	forest
44.894	13.922	1.05921	sparse_vegetation
-31.483	145.833	0.787995	sparse_vegetation
43.283	20	0.833273	sparse_vegetation
55.467	113.617	0.570083	forest
49.517	-114	0.857962	sparse_vegetation
8.624	-71.673	0.524698	sparse_vegetation
35.517	137.817	0.756676	urban
31.909	70.897	1.15403	sparse_vegetation
18.303	109.412	0.854665	grassland
-6.267	106.891	0.591442	urban
18.43	-69.669	0.981827	grassland
49.733	-105.933	0.913384	sparse_vegetation
31.2	16.583	0.696822	urban
45.723	-87.094	0.901458	grassland
59.767	22.95	0.681898	forest
35.133	-78.933	1.00675	grassland
50.617	17.967	1.29396	urban
46.17	3.404	1.13856	sparse_vegetation
-2.283	37.833	0.647153	forest
50.3	-110.083	0.870213	sparse_vegetation
20	110.25	1.04648	urban
34.833	-77.617	0.146561	forest
12.534	-7.95	0.858604	sparse_vegetation
48.767	15.95	0.676674	sparse_vegetation
67.017	-50.689	0.736568	sparse_vegetation
18.767	79.433	1.21756	sparse_vegetation
41.317	-7.733	1.26246	bare_areas
29.998	-90.278	0.816803	sparse_vegetation
27.393	-109.833	0.546977	forest
32.084	131.451	0.870501	sparse_vegetation
50.222	3.154	0.853047	sparse_vegetation
9.334	123.3	0.0885013	cropland
39.143	-86.617	0.96936	sparse_vegetation
30.776	-83.274	0.25461	sparse_vegetation
34.744	-118.724	1.35303	sparse_vegetation
-32.85	135.15	0.717621	sparse_vegetation
60.383	5.333	0.776169	urban
30.983	101.117	0.775094	cropland
50.759	4.768	1.13298	sparse_vegetation
46.167	34.817	1.01923	urban
-19.633	134.183	0.797206	sparse_vegetation
-19.012	-57.673	0.570331	sparse_vegetation
16.017	98.867	0.513243	shrubland
50.289	11.855	1.02574	sparse_vegetation
18.178	120.532	0.907061	cropland
38.467	102.183	1.00011	grassland
36.617	101.767	0.372174	urban
45.505	12.352	1.06847	sparse_vegetation
-9.017	-158.067	1.04889	water
65.967	56.917	1.35955	water
30.95	88.633	0.823831	shrubland
36.667	138.2	0.799397	urban
51.017	-57.1	1.0376	water
32.133	46.033	1.05	sparse_vegetation
56.691	12.82	0.928982	sparse_vegetation
55.867	26.617	0.986944	forest
43.1	5.933	1.10719	water
58.717	15.033	1.32634	forest
45.305	-85.275	1.02592	grassland
49.118	9.784	1.11153	sparse_vegetation
-33.683	117.6	0.984233	grassland
35.667	139.533	0.615794	cropland
-25.528	-49.176	1.09418	sparse_vegetation
49.05	33.25	0.664246	urban
44.13	-87.55	1.3482	water
28.365	36.619	0.531859	bare_areas
45.65	24.267	0.715401	sparse_vegetation
62.083	9.117	0.533316	shrubland
34.294	-116.147	0.968982	bare_areas
39.95	32.689	0.597288	shrubland
45.949	-94.347	1.1305	sparse_vegetation
43.167	-88.717	1.12101	shrubland
39.831	-8.887	0.904816	sparse_vegetation
48.483	20.533	0.265507	forest
42.49	-79.35	0.597403	urban
42.993	-84.139	0.887792	sparse_vegetation
37.3	-108.633	0.711307	sparse_vegetation
44.517	-109.017	1.29072	sparse_vegetation
66.383	43.25	0.729223	shrubland
50.681	-127.367	0.918834	forest
50.267	113.267	0.960373	sparse_vegetation
55.017	10.567	1.11803	sparse_vegetation
38.14	140.917	0.919465	cropland
45	136.6	0.353579	forest
45.823	-92.373	1.03943	grassland
17.539	-88.308	0.825374	grassland
65.067	14.8	0.222436	forest
44.567	120.9	1.11841	cropland
39.957	41.17	0.774007	shrubland
68.15	13.617	0.792935	shrubland
-2.5	119	0.720228	water
35.283	62.35	0.616532	urban
50.35	30.917	0.597379	sparse_vegetation
24.7	108.05	0.648724	urban
42.95	72.75	1.17057	cropland
40.277	-74.816	0.81614	grassland
39.859	-75.786	0.275542	grassland
43.78	-82.986	1.06221	shrubland
31.917	5.413	0.734799	bare_areas
38.033	138.233	0.940936	water
33.433	48.283	0.634719	sparse_vegetation
-38.1	144.533	0.887551	water
52.56	13.288	1.0184	forest
36.933	-111.45	1.22789	sparse_vegetation
11.228	125.028	1.53518	water
49.635	63.482	1.14585	sparse_vegetation
14.513	-4.08	0.798561	sparse_vegetation
51.517	-0.117	0.722719	urban
-29.183	153.4	0.184806	forest
53	4.717	0.942901	sparse_vegetation
53.65	-113.35	1.06186	sparse_vegetation
57.8	114.083	0.292218	forest
36.467	10.7	1.22907	sparse_vegetation
60.4	56.517	0.3485	forest
49.55	114.4	0.778968	sparse_vegetation
31.287	34.723	0.791664	bare_areas
32	-75.083	0.992371	water
31.309	-86.394	0.838548	sparse_vegetation
-23.45	151.917	1.07113	water
42.733	10.4	0.0567647	forest
20.296	41.634	1.21472	bare_areas
56.233	51.033	0.79676	urban
39.367	-101.693	0.817402	grassland
39.917	44.05	0.909072	urban
48.583	13.467	0.147972	forest
67.85	19.033	1.07351	water
-27.45	-59.056	1.10098	sparse_vegetation
33.221	-92.814	0.819501	grassland
55.95	15.7	1.07786	water
66.25	52.55	1.53935	water
39.15	34.167	0.885832	grassland
48.067	11.633	0.731104	sparse_vegetation
45.183	22.05	1.06168	forest
40.667	-89.684	0.784257	sparse_vegetation
63.983	82.083	1.08881	shrubland
25.367	-101.017	0.60854	urban
48.3	-123.533	0.788345	water
60.476	-151.034	1.01503	sparse_vegetation
47.617	13.75	1.09728	grassland
12.189	-68.96	0.907733	water
38.95	113.517	0.16631	cropland
29.367	-100.783	0.985718	sparse_vegetation
33.2	126.267	0.850812	cropland
47.4	10.283	0.563471	grassland
-35.117	137.733	0.804819	sparse_vegetation
39.067	141.717	0.794991	urban
58.05	63.683	1.05029	grassland
49.05	12.1	0.670617	cropland
54.2	16.15	1.07698	urban
47.56	-0.312	1.16335	sparse_vegetation
8.95	125.483	0.972098	sparse_vegetation
53.283	69.383	0.428868	urban
32.85	-104.467	0.771518	sparse_vegetation
49.28	-121.23	0.069208	forest
23.569	119.628	0.765274	sparse_vegetation
36.648	137.188	0.969092	sparse_vegetation
61.267	17.1	0.91156	forest
45.727	4.944	0.980452	sparse_vegetation
62.233	7.417	1.47746	urban
41.763	-96.18	0.811524	sparse_vegetation
56.15	99.3	1.33981	sparse_vegetation
49.4	-98.317	0.891969	sparse_vegetation
52	70.95	0.777906	water
55.2	165.983	1.07544	water
46.55	-61.05	0.938345	water
-26.05	22.45	0.81666	sparse_vegetation
55.083	90.85	1.1305	sparse_vegetation
-33.633	-78.833	0.0781871	shrubland
62.32	-150.097	0.633982	forest
60.033	-43.117	1.37494	water
31.15	97.167	1.46746	grassland
41.255	-80.674	0.933998	sparse_vegetation
47.923	-122.283	0.885795	urban
39.189	45.458	0.748046	shrubland
36.65	51.467	0.579569	sparse_vegetation
48.174	-103.637	0.805451	grassland
57.758	14.069	1.05894	forest
48.6	37.983	0.826678	urban
60.283	27.183	1.01566	water
21.433	39.767	1.7533	bare_areas
35.883	0.117	1.08348	sparse_vegetation
50.633	-97.05	1.20748	sparse_vegetation
23.843	90.398	0.458876	sparse_vegetation
38.93	-90.433	0.860501	sparse_vegetation
52.467	64.667	1.02848	shrubland
55.083	93.367	0.194445	forest
61.95	-127.2	1.10304	forest
39.906	-84.219	0.874261	grassland
21.092	79.047	0.953581	grassland
52.383	13.067	0.076745	forest
45.1	19.55	1.23548	sparse_vegetation
66.533	66.667	0.818835	sparse_vegetation
55.99	8.354	0.933728	sparse_vegetation
24.783	125.295	1.0296	sparse_vegetation
-29.617	152.967	0.795951	sparse_vegetation
-19.967	158.483	0.960179	water
48.3	-70.917	0.378309	sparse_vegetation
48.322	11.949	1.13314	grassland
35.498	12.618	0.943725	bare_areas
6.133	-5.95	0.962607	urban
13.167	100.8	0.208469	water
38.658	-90.656	0.833843	grassland
33.033	40.283	0.628203	bare_areas
7.167	2.067	0.818898	urban
51.883	0.45	1.01337	sparse_vegetation
60.433	169.667	0.901505	forest
43.825	18.331	0.883812	urban
9.817	-70.933	0.743808	urban
28.3	126	0.950043	water
54.767	-3.317	0.818542	grassland
22.667	106.25	1.00149	sparse_vegetation
51.923	8.306	1.15285	sparse_vegetation
43.783	87.617	0.773877	urban
33.307	-104.508	0.811294	sparse_vegetation
36.624	-116.023	1.75105	sparse_vegetation
33.909	-94.859	0.811868	grassland
43.867	18.433	0.289898	urban
58.65	49.617	0.247948	sparse_vegetation
33.976	-117.625	0.634928	sparse_vegetation
37.067	112.983	0.897161	sparse_vegetation
7.211	-70.756	0.524785	grassland
66.767	12.483	0.947266	water
40.033	128.183	0.953118	urban
39.103	-96.61	1.67841	grassland
51.883	-176.65	0.956741	sparse_vegetation
37.239	127.007	1.16166	sparse_vegetation
-20.183	130.017	0.744425	shrubland
38.05	68.35	0.453709	sparse_vegetation
41.483	-120.567	0.87028	sparse_vegetation
37.617	78.283	1.11822	urban
59.867	13.117	0.891048	sparse_vegetation
58.383	84.6	0.565636	shrubland
52.25	79.183	0.949608	sparse_vegetation
-36.317	141.633	0.89229	sparse_vegetation
63.699	9.604	0.887395	sparse_vegetation
51.449	4.342	1.04896	sparse_vegetation
43.02	-87.95	0.671079	urban
36.682	-101.505	0.863754	grassland
47.367	26.933	0.595416	sparse_vegetation
63.967	-22.6	0.913613	sparse_vegetation
29.033	21.567	0.76847	sparse_vegetation
54.183	15.583	0.721578	urban
57.767	140.183	0.0757187	forest
27.833	66.633	1.48929	bare_areas
35.933	39.017	1.38078	bare_areas
35.417	-97.383	0.975127	urban
43.688	0.602	1.00942	sparse_vegetation
52.648	0.551	1.02597	sparse_vegetation
51.983	127.65	0.607226	sparse_vegetation
45.1	73.967	1.29099	sparse_vegetation
-19.717	163.65	0.220889	sparse_vegetation
-34.945	138.531	0.684756	urban
28	-82.164	0.860594	urban
57.784	28.396	1.21081	sparse_vegetation
35.633	139.85	1.25946	water
60.717	-46.05	0.568791	sparse_vegetation
44.1	39.033	1.54409	water
20.675	58.89	0.931047	sparse_vegetation
48.183	15.617	1.18146	urban
63.2	64.483	0.550895	forest
66.918	-151.519	0.789182	bare_areas
46.15	-1.15	0.782023	urban
63.717	66.7	0.227466	shrubland
20.937	-89.658	0.728704	urban
48.161	-122.159	0.81838	sparse_vegetation
-51.671	-72.528	0.912484	sparse_vegetation
52.633	38.517	0.907263	urban
63.317	132.017	0.660798	forest
-23.567	148.183	0.856294	shrubland
-38.725	-62.169	0.808018	sparse_vegetation
36.98	8.877	0.868887	sparse_vegetation
37.35	126.917	0.202125	cropland
40.167	-112.933	1.11676	sparse_vegetation
47.85	3.497	0.927858	sparse_vegetation
57.543	-4.048	1.05262	cropland
-35.307	149.195	0.721691	forest
57.5	-1.767	1.21262	water
-17.755	177.443	0.838931	sparse_vegetation
51.408	9.378	1.10542	urban
32.667	35.183	0.593857	urban
54.125	-108.523	0.901951	sparse_vegetation
21.433	-71.133	1.15528	shrubland
-3.383	-64.724	0.487245	urban
37.701	-112.149	1.00592	sparse_vegetation
36.91	-75.71	0.865474	water
37.767	140.467	0.301165	forest
40.893	-97.997	0.887882	urban
-31.297	-57.997	0.713053	forest
43.665	-92.933	0.903065	grassland
38.65	-88.967	1.03273	sparse_vegetation
36.85	11.083	0.805612	sparse_vegetation
63.75	22.517	0.886902	water
27.65	-81.333	0.794997	sparse_vegetation
66.983	-136.217	1.07607	sparse_vegetation
54.733	130.45	0.874416	forest
67.467	78.733	0.931328	shrubland
-34.25	116.15	0.730246	urban
5.261	-3.926	0.97618	urban
49.767	7.05	0.840616	sparse_vegetation
49	140.3	1.35527	water
28.9	-89.43	0.879496	water
24.345	124.187	0.774655	sparse_vegetation
43.517	-72.95	0.109513	forest
51.117	6.217	0.719199	sparse_vegetation
3.558	98.672	0.337332	urban
62.65	-160.183	0.0927105	water
46.117	-122.894	0.643439	urban
54.233	-6.5	1.5234	grassland
47.6	-115.37	0.101843	forest
13.083	109.283	1.06423	cropland
33.233	132.55	0.814719	water
65.7	82.45	1.18784	water
-8.709	-63.902	0.583942	cropland
46.725	-94.382	1.12916	grassland
44.633	41.967	0.95633	urban
44.468	-73.15	0.765597	urban
41.317	123.783	0.175807	forest
45.7	25.533	0.768351	grassland
57.155	-170.223	0.942442	forest
26.267	50.617	0.738973	urban
51.35	19.867	1.04678	sparse_vegetation
51.767	3.617	0.985928	water
17.386	102.788	0.842133	cropland
43.385	6.387	0.883313	shrubland
14.2	1.45	0.946724	water
35.538	-98.933	0.881293	sparse_vegetation
76.5	25.067	1.30631	water
60.233	17.9	1.55162	sparse_vegetation
43.95	116.117	0.772789	sparse_vegetation
35.57	-77.05	0.991991	grassland
47.033	9.067	1.48433	grassland
46.65	27.717	0.837525	sparse_vegetation
56.933	8.633	0.60686	sparse_vegetation
-16.444	-151.751	1.15492	sparse_vegetation
37	-8.95	1.90845	water
38.2	127.55	0.13332	forest
-5.206	-80.616	0.725287	bare_areas
54.883	27.75	1.12614	sparse_vegetation
46.311	-0.402	1.00857	sparse_vegetation
68.45	22.45	1.15557	shrubland
-38.15	145.117	0.690151	urban
40.848	-96.765	0.76731	sparse_vegetation
39.417	-118.717	0.854466	sparse_vegetation
31.95	44.317	0.948815	water
41.189	-103.671	0.91099	grassland
63.667	69.6	0.881968	sparse_vegetation
44.567	-112.317	0.821178	grassland
-20.535	-70.181	0.839663	bare_areas
-7.983	131.3	0.564528	sparse_vegetation
-20.258	-40.286	0.80071	forest
54.333	80.467	0.810134	urban
59.933	117.6	0.368853	forest
-34.559	-58.416	0.854796	sparse_vegetation
34.422	8.823	0.875291	sparse_vegetation
63.3	13.883	0.643453	urban
35.167	126.9	0.902925	urban
-7.97	-14.394	0.841534	urban
38.05	-117.091	0.934039	sparse_vegetation
49.2	84.517	0.86949	grassland
-46.412	168.313	1.05207	grassland
48.517	94.3	0.792724	bare_areas
44.3	-96.817	0.910161	sparse_vegetation
46.1	27.167	0.85422	sparse_vegetation
47.003	3.113	1.05205	cropland
26.967	108.667	1.34413	cropland
63.25	143.15	0.982932	grassland
53.733	87.183	0.0590309	sparse_vegetation
25.285	49.485	0.864101	bare_areas
1.485	110.347	0.893905	urban
11.55	43.133	0.764174	sparse_vegetation
35.217	93.083	0.919139	grassland
54.317	110.317	0.888024	sparse_vegetation
42.167	-120.4	0.957714	sparse_vegetation
50.867	-3.233	1.13964	grassland
31.925	-102.387	0.844531	sparse_vegetation
45.967	-81.483	1.1957	water
71.533	129.917	0.832069	water
51.917	143.133	1.26951	water
57.333	43.117	0.662875	urban
-12.022	-77.114	1.22475	urban
44.48	-88.137	0.905702	sparse_vegetation
78.233	103.117	0.622748	bare_areas
60.383	26.967	1.30992	water
-34.483	139	1.04556	shrubland
66.717	42.483	0.913467	shrubland
66.241	-128.651	0.972981	bare_areas
43.033	84.15	1.06772	grassland
40.133	-80.283	0.764837	grassland
38.5	126.533	0.914984	urban
49.233	19.983	1.9074	grassland
48.883	24.683	0.950943	sparse_vegetation
48.183	9	1.31796	grassland
51.55	9.95	0.64075	cropland
37.783	29.083	1.13542	urban
54.625	9.346	1.10722	sparse_vegetation
67.546	-64.031	0.819178	grassland
51.4	10.317	1.14568	sparse_vegetation
52.783	126	0.824413	forest
35.017	-1.45	0.762527	sparse_vegetation
51.45	0.75	0.951895	water
44.224	12.307	0.882129	sparse_vegetation
-3.776	-38.533	0.773339	urban
37.702	-98.747	0.908427	sparse_vegetation
33.68	-117.867	0.494573	urban
35.667	138.55	0.747189	urban
42.9	133.9	0.899526	sparse_vegetation
21.733	-82.767	0.767686	sparse_vegetation
59.05	16.4	0.595813	sparse_vegetation
59.433	-146.333	1.04746	sparse_vegetation
17.638	121.731	0.825602	sparse_vegetation
41.674	-93.022	0.977322	cropland
43.65	112	0.697553	bare_areas
14.6	-61	1.02751	sparse_vegetation
38.083	116.55	0.708945	sparse_vegetation
36.183	-94.117	0.799111	cropland
53.229	5.761	1.19856	grassland
8.978	38.799	0.775033	cropland
58.204	8.085	1.01134	forest
41.122	-100.669	0.80585	cropland
45.199	-89.711	1.09033	sparse_vegetation
41.639	-91.545	0.873905	sparse_vegetation
35.726	-91.647	0.961863	sparse_vegetation
6.822	79.886	0.913623	urban
59.85	81.95	0.600975	forest
56.55	3.25	0.802669	water
44.433	24.35	0.59628	urban
22.296	-97.866	0.264299	sparse_vegetation
63.6	-105.133	0.960775	water
62.783	148.167	1.01351	bare_areas
64.9	29.017	0.192365	forest
31.742	118.862	0.87716	sparse_vegetation
59.933	24.017	0.158074	sparse_vegetation
50.917	128.467	0.722482	urban
47.14	10.564	0.386127	urban
-31.083	125.65	1.17167	bare_areas
-27.217	153.1	0.628379	urban
16.733	-169.533	0.980713	sparse_vegetation
32.567	-116.967	0.601704	sparse_vegetation
-3.4	38.567	0.440553	sparse_vegetation
51.483	4.2	1.05717	water
51.883	66.333	1.03329	sparse_vegetation
-41.167	146.417	0.619271	cropland
27.207	-98.121	1.00273	grassland
-36.833	-59.883	0.816442	sparse_vegetation
39.333	16.4	0.10307	forest
30.483	-86.517	1.04041	sparse_vegetation
51.087	-4.15	0.938096	sparse_vegetation
31.352	-100.495	0.846855	sparse_vegetation
-14.3	126.633	0.978645	shrubland
45.631	8.728	0.963524	bare_areas
9.553	-69.238	1.05829	grassland
23.583	103.867	0.491864	urban
32.809	35.043	0.787512	urban
34.433	135.233	0.719963	water
49.383	75.517	0.967557	water
34.891	-79.759	0.708351	shrubland
42.742	-93.759	0.859906	sparse_vegetation
43.633	118.033	1.00599	sparse_vegetation
41.133	15.517	1.8036	sparse_vegetation
63.417	10.45	0.988601	urban
31.25	-82.4	0.889376	sparse_vegetation
49.834	-124.5	1.09986	forest
48.7	71.633	1.10188	grassland
-26.348	27.778	2.57529	grassland
42.433	-8.617	0.772561	cropland
45.033	21.683	0.747982	urban
9.183	105.15	1.15749	urban
14.061	-87.217	0.649099	urban
37.75	-122.82	1.17285	water
36.745	-6.06	0.737272	sparse_vegetation
41.901	2.761	0.810732	sparse_vegetation
37.238	-120.883	1.37394	grassland
38.8	98.417	0.694578	grassland
56.867	105.7	0.10376	forest
37.24	-93.39	0.928006	sparse_vegetation
39.517	-115.967	1.0473	sparse_vegetation
-37.183	139.8	0.940058	cropland
25.517	119.783	0.701783	sparse_vegetation
33.95	130.933	1.04167	urban
25.16	75.846	1.04926	sparse_vegetation
13.417	121.183	1.2222	water
51.1	143.55	0.0874776	forest
63.383	78.317	0.910375	sparse_vegetation
42.483	-114.483	0.737687	sparse_vegetation
-28.399	21.26	0.867347	sparse_vegetation
62.1	13.617	0.249063	forest
8.3	73.15	1.57262	water
51.768	13.168	1.11704	sparse_vegetation
-23.867	29.45	0.536189	urban
38.717	-77.183	0.794706	forest
53.3	-132.767	1.17101	water
54.55	17.75	1.00609	urban
12.994	80.181	0.811587	urban
48.053	-77.783	1.08332	forest
59.749	-154.909	1.13877	sparse_vegetation
70.733	-52.7	0.910343	sparse_vegetation
63.833	30.817	1.16949	water
18.451	-68.912	0.76148	sparse_vegetation
55	86.8	0.865699	cropland
64.5	14.167	0.201698	forest
55.74	9.152	1.15191	sparse_vegetation
52.357	-0.108	0.999081	sparse_vegetation
37.183	114.367	1.44629	sparse_vegetation
-9.866	-56.106	0.515526	forest
46.533	9.883	1.0923	grassland
35.285	40.176	1.0829	bare_areas
49.384	1.175	0.927245	sparse_vegetation
22.567	99.933	0.522149	urban
-13.267	-70.667	0.0338549	forest
-22.217	30	1.48806	shrubland
42.732	-95.556	0.941773	sparse_vegetation
61.717	-157.15	0.141369	forest
56.45	138.15	0.233564	forest
9.946	76.272	0.563482	urban
-30.033	148.117	0.921516	sparse_vegetation
40.08	116.585	0.74028	urban
58.426	12.714	1.03106	sparse_vegetation
-20.3	57.467	1.33196	sparse_vegetation
-34.546	-60.931	0.810256	sparse_vegetation
31.267	130.3	0.773419	urban
28.483	-80.567	0.379544	forest
45.3	21.917	0.714802	forest
34.62	-76.52	1.09412	water
11.133	2.933	0.772913	sparse_vegetation
6.967	158.217	1.45283	water
69.976	23.372	0.822303	urban
59.05	-158.517	0.448519	sparse_vegetation
43.583	-119.05	0.938342	sparse_vegetation
31.78	-103.202	0.905363	sparse_vegetation
47.445	-122.314	0.797171	forest
42.351	-86.256	0.852234	sparse_vegetation
34.35	58.68	0.51267	urban
37.333	100.133	0.834696	grassland
63.033	112.483	0.338066	forest
66.4	112.03	1.09426	sparse_vegetation
45.483	28.033	0.829738	urban
51.331	0.033	1.0672	grassland
60.05	9.15	0.521514	forest
51.933	15.533	0.18072	forest
42.747	-73.799	0.763711	sparse_vegetation
40.789	-99.771	0.801629	sparse_vegetation
40.467	39.467	1.21731	sparse_vegetation
32.24	-111.17	1.49434	sparse_vegetation
63.133	-117.25	1.20593	sparse_vegetation
32.55	35.85	0.774801	urban
-34.972	-57.895	0.841109	grassland
26.153	-81.775	0.812426	cropland
67.566	-162.975	0.977937	sparse_vegetation
64.55	144.4	0.557052	forest
53.85	108.6	0.801358	water
-33.683	151.233	0.583022	urban
43.733	19.717	1.70028	cropland
36.851	10.227	0.852514	sparse_vegetation
47.233	12.183	0.408616	forest
64.217	41.667	1.07126	urban
34.683	3.25	0.678055	urban
51.768	-113.206	0.793147	sparse_vegetation
54.85	-5.8	0.821173	urban
-21.45	115.017	0.91743	water
38.468	43.332	0.62936	shrubland
43.267	94.7	0.942056	bare_areas
50.013	15.739	1.01417	sparse_vegetation
53.391	7.227	1.11007	grassland
-36.917	149.9	0.062458	forest
46.295	16.381	1.01184	sparse_vegetation
43.567	-5.7	1.06964	urban
54	-111.267	1.1191	sparse_vegetation
48.8	35.25	0.626988	urban
-33.367	116.167	0.132474	forest
53.77	-125.98	1.07865	forest
-17.117	152	0.907248	water
40.46	-91.428	0.948106	grassland
42.017	11.817	1.50359	water
41.7	-8.8	1.62151	forest
57.55	49.95	0.989678	sparse_vegetation
42.232	-8.627	0.941214	cropland
33.417	109.15	0.295038	forest
65	130.683	1.90825	forest
52.65	115.167	0.0966893	forest
45.5	25.583	0.137973	forest
10.917	-63.967	0.763689	urban
47.18	-87.22	0.785194	water
28.9	33.183	1.59765	bare_areas
55.033	44.5	0.719224	sparse_vegetation
42.333	120.7	1.14472	grassland
50.35	-4.117	1.17536	sparse_vegetation
-16.083	136.3	0.909409	grassland
17.05	-96.717	0.579017	urban
61.3	12.267	0.745777	forest
62.117	9.283	1.0123	sparse_vegetation
49.8	43.667	1.33668	sparse_vegetation
46.917	26.383	0.746182	urban
41.275	-85.84	1.10602	urban
49.667	12.683	0.35449	forest
43.583	104.417	0.911544	bare_areas
59.383	16.45	1.29389	sparse_vegetation
49.072	6.132	0.952269	sparse_vegetation
45.033	39.15	0.899095	cropland
6.922	122.06	0.801743	urban
42.77	-1.646	0.818782	sparse_vegetation
36.909	54.401	0.495848	shrubland
40.768	16.933	0.818101	sparse_vegetation
22.783	120.262	0.823716	sparse_vegetation
48.815	-87.092	0.628098	forest
50.836	-0.297	0.933659	cropland
44.628	-93.228	1.03325	sparse_vegetation
-32.667	116.667	0.995699	sparse_vegetation
3.122	35.609	0.748806	grassland
-37.733	144.9	0.750627	sparse_vegetation
59.833	18.633	1.00376	sparse_vegetation
43.95	-78.167	1.60115	water
36.072	-115.163	0.631614	urban
-13.536	-71.939	0.415042	urban
22.767	81.9	2.31475	sparse_vegetation
-42.45	147.467	1.11811	cropland
64.95	34.65	1.10731	water
47.546	-122.315	0.654947	urban
59.379	10.786	0.928708	sparse_vegetation
6.499	-58.254	0.640401	urban
-2.898	104.701	0.660225	sparse_vegetation
51.2	-115.55	0.786118	forest
47.45	126.867	1.0965	sparse_vegetation
64.017	44.45	0.337	forest
59.283	12.05	0.300743	forest
-42.983	145.5	0.786397	water
39.25	55.517	0.839668	bare_areas
38.483	106.217	0.62686	urban
-30.333	115.533	1.01955	sparse_vegetation
30.521	-90.418	0.909606	sparse_vegetation
44.717	21.633	1.39099	sparse_vegetation
43.211	-90.187	0.875905	sparse_vegetation
48.716	11.534	0.312032	urban
52.3	61.317	0.815695	sparse_vegetation
46.217	14.483	0.904306	sparse_vegetation
48.517	-72.267	0.99754	sparse_vegetation
47.083	-122.583	1.00751	sparse_vegetation
7.126	125.646	0.91879	sparse_vegetation
-14.967	145.317	0.15869	forest
64.933	98.867	0.783691	forest
52.1	-124.133	0.0779702	forest
51.45	-116.35	0.115567	forest
66.496	20.147	0.877442	sparse_vegetation
20.244	85.818	0.791543	sparse_vegetation
49.983	16.417	1.05268	sparse_vegetation
57.917	69.033	1.12171	grassland
50.05	8.325	0.941421	shrubland
38.6	-106.92	0.837788	shrubland
24.65	77.317	1.54367	urban
37.95	-107.9	0.395479	grassland
-28.833	153.26	0.785822	sparse_vegetation
54.267	-112.483	1.15606	forest
53.967	121.933	0.0698518	forest
42.767	16.9	0.676933	forest
42	15	0.67133	urban
-33.883	119.1	0.951517	sparse_vegetation
20.133	107.717	0.996123	water
50.026	8.543	0.677746	urban
-43.211	-65.27	0.753308	sparse_vegetation
-1.845	11.057	0.509439	sparse_vegetation
52.967	101.983	0.187847	forest
19.05	-69.383	0.724009	sparse_vegetation
35.416	51.152	0.626795	bare_areas
-6.118	-50.003	0.983874	forest
55.333	78.308	1.29564	sparse_vegetation
32.579	-96.719	0.915425	sparse_vegetation
50.95	-1.357	1.14784	sparse_vegetation
32.633	-16.9	2.20838	water
46.167	1.867	0.348744	urban
53.033	27.55	0.597888	urban
34.804	-96.671	1.1249	grassland
-24.393	-65.098	0.76677	sparse_vegetation
-22.015	166.213	0.929783	sparse_vegetation
31.333	118.35	1.21851	water
11.15	-1.15	1.03995	sparse_vegetation
50.11	22.019	0.988188	sparse_vegetation
60.486	-145.445	1.23343	forest
32.25	96.217	2.77179	grassland
41.196	-96.112	0.776316	sparse_vegetation
47.333	12.733	0.423825	forest
25.069	121.552	1.14164	urban
49.85	7.6	1.16903	sparse_vegetation
46.983	89.517	0.719544	grassland
35.667	4.5	0.694996	sparse_vegetation
37.14	27.67	0.780697	sparse_vegetation
52.567	107.133	1.06574	water
34.45	133.25	1.10689	urban
49.218	11.836	0.874765	sparse_vegetation
59.3	14.9	0.0600119	forest
43.417	24.6	0.374702	urban
43.65	-94.986	0.970385	sparse_vegetation
44.019	-100.353	1.48267	grassland
35.042	-106.615	0.749224	sparse_vegetation
59.033	8.517	0.612667	forest
57.048	-135.365	13.4763	bare_areas
45.159	-93.843	1.15681	sparse_vegetation
31.325	27.222	0.821412	bare_areas
39.429	141.135	0.790909	cropland
41.613	-90.595	0.927278	sparse_vegetation
29.317	47.667	1.20591	bare_areas
-26.65	150.183	0.412101	shrubland
23.067	57.633	1.03533	bare_areas
51.217	18.567	0.657469	urban
41.47	-82.18	0.935712	urban
60.45	-1.267	0.860349	water
28.45	121.883	0.781185	water
46.364	-79.423	0.90462	bare_areas
20.083	-98.367	0.443896	urban
32.15	112.667	1.14639	sparse_vegetation
68.6	52.333	0.887179	bare_areas
55.18	-118.885	0.923252	sparse_vegetation
23.964	32.82	0.858367	bare_areas
49.2	-122.683	1.51828	urban
-2.225	113.943	0.647324	urban
20.783	-156.95	0.748491	grassland
63.767	121.617	1.56228	water
-35.417	149.1	0.474042	urban
55.883	23.383	0.366865	cropland
60.194	11.1	0.645221	urban
38.941	-95.651	0.849582	sparse_vegetation
57.867	24.367	1.15566	grassland
-15.483	128.117	0.872626	shrubland
44.65	25.583	0.89965	urban
39.283	-80.217	0.086415	forest
-0.485	117.157	0.490785	urban
-25.033	128.3	1.08257	sparse_vegetation
-0.086	34.729	0.51275	cropland
53.7	127.3	0.203275	forest
56.452	-3.026	0.997841	forest
53.483	42.633	1.26617	sparse_vegetation
66.35	-179.117	0.720256	bare_areas
42.167	142.783	0.169946	sparse_vegetation
50.912	5.77	0.980494	sparse_vegetation
11.15	-60.833	0.822713	urban
66.833	70.833	1.16985	shrubland
15.167	-7.283	0.806075	grassland
28.083	30.733	0.655428	urban
42.767	18.95	0.537723	urban
34.35	107.133	0.524067	urban
-23.925	-46.288	0.0553795	shrubland
69.367	-152.133	0.807083	sparse_vegetation
46.419	-92.804	0.310628	grassland
-16.52	28.885	0.826719	sparse_vegetation
48.067	-69.55	0.962747	water
49.65	-1.5	0.839429	grassland
3.855	-51.797	0.590624	cropland
38.467	64.367	1.10374	cropland
29.638	-95.282	0.740506	sparse_vegetation
40.267	-79.4	1.00997	grassland
35.657	-109.06	0.717145	grassland
42.59	-117.865	0.978836	sparse_vegetation
46.25	-84.467	0.958887	bare_areas
34.596	135.603	0.631398	urban
26.517	53.983	0.914759	bare_areas
44.367	141.7	0.978718	urban
-8.378	-74.574	0.526559	sparse_vegetation
47.467	-87.883	0.105343	forest
8.601	123.334	1.80885	water
44.383	7.817	0.0935268	urban
56.833	15.467	0.814085	forest
-32.8	-56.517	0.928053	sparse_vegetation
35.852	-97.414	0.77589	sparse_vegetation
64.867	-19.567	0.802262	sparse_vegetation
-0.141	-78.488	0.707392	grassland
41.964	-100.569	0.98515	grassland
41.8	126.917	0.999133	forest
22.813	86.169	0.611195	urban
50.562	3.089	1.00565	sparse_vegetation
-2.55	120.367	0.568253	sparse_vegetation
52.75	15.283	1.2067	sparse_vegetation
5.95	-57.03	0.779829	forest
38.433	77.267	1.07057	cropland
56.371	101.698	1.00236	sparse_vegetation
27.85	-82.517	1.0296	sparse_vegetation
39.22	-123.97	1.2221	water
31.533	60.033	0.894254	bare_areas
-25.939	27.926	0.567775	urban
-44.3	171.233	1.2206	grassland
34.741	-118.213	0.6153	sparse_vegetation
17.7	83.3	1.007	urban
36.223	-81.098	0.793279	grassland
45.332	-95.651	0.999711	sparse_vegetation
31.55	74.333	0.1473	cropland
50.883	118.583	0.82436	grassland
46.27	-119.118	0.663307	sparse_vegetation
47.249	-91.416	0.719835	grassland
34.849	-82.35	0.7202	urban
51.518	7.612	0.948903	sparse_vegetation
9.742	118.759	0.70227	sparse_vegetation
48.206	11.267	1.13084	cropland
10.485	-66.844	0.748343	urban
43.967	-90.733	0.0613317	forest
36.448	-103.154	0.867944	grassland
53.767	12.617	0.945042	sparse_vegetation
51.65	103.667	0.0151373	forest
43.367	28.467	0.784708	water
56.95	75.3	0.558681	sparse_vegetation
-13.762	-65.435	0.722453	grassland
23.887	91.24	1.29638	sparse_vegetation
37.435	25.348	0.839063	sparse_vegetation
56.1	69.433	0.579578	urban
51.75	-114.067	0.878703	sparse_vegetation
25.847	131.263	1.4645	sparse_vegetation
43.459	-83.446	1.00492	sparse_vegetation
-14.819	-64.918	0.671028	cropland
45.767	106.283	0.752108	bare_areas
49.383	40.167	0.926673	sparse_vegetation
48.733	98.2	1.07171	sparse_vegetation
58.217	22.5	1.42204	water
57.417	-5.683	0.338899	sparse_vegetation
33.234	-119.456	1.0055	grassland
68.367	38.65	0.822288	sparse_vegetation
39.1	9.517	0.552314	water
61.2	28.467	1.49896	water
3.131	101.549	0.807844	sparse_vegetation
32.717	109.033	0.723423	sparse_vegetation
38.89	-79.855	0.792381	sparse_vegetation
29.233	56.567	0.711923	bare_areas
49.367	-1.8	0.747378	water
46.317	93.9	0.866254	bare_areas
35.892	-78.782	0.767697	grassland
66.883	93.467	0.873249	forest
45.683	26.017	0.811958	grassland
23.2	-106.417	0.768833	urban
33.467	-82.038	0.79019	urban
33.367	-7.59	0.699983	sparse_vegetation
50.366	7.315	1.10058	shrubland
-14.331	-170.714	0.894089	forest
36.965	-86.424	0.789889	grassland
44.383	131.15	0.572943	urban
-31.067	30.233	1.82514	water
35.55	106.667	0.944151	urban
60.75	4.717	0.882476	water
-5.894	-76.118	0.332343	cropland
59.267	38.017	0.0788464	forest
27.236	60.72	0.82476	bare_areas
40.286	21.841	0.71173	sparse_vegetation
34.933	136.583	0.148096	forest
15.117	145.733	0.731349	sparse_vegetation
8.099	98.986	0.825289	sparse_vegetation
59.75	10.133	1.01631	urban
41.587	-83.805	0.766227	grassland
62.017	-49.667	1.41923	water
-2.746	107.755	0.539771	sparse_vegetation
3.723	11.553	0.962474	grassland
41.007	-94.363	1.03979	sparse_vegetation
47.399	8.648	1.18451	sparse_vegetation
69.6	-130.9	0.781229	grassland
66.07	-162.761	0.754428	sparse_vegetation
39.455	-31.131	1.14746	sparse_vegetation
22.25	91.813	0.754395	cropland
30.75	-92.688	0.844929	sparse_vegetation
-29.467	149.85	0.257048	shrubland
40.873	-81.889	1.03639	sparse_vegetation
47.034	-120.531	0.944094	sparse_vegetation
34.483	110.083	1.93538	sparse_vegetation
70.767	136.217	1.20606	water
54.133	22.95	1.12241	sparse_vegetation
43.95	-86.47	1.19534	water
72.982	-84.614	1.02736	sparse_vegetation
42.896	-8.415	1.1832	shrubland
12.383	-5.467	0.782744	urban
43.183	141.017	0.857397	urban
45.638	5.88	0.965369	sparse_vegetation
34.667	-120.467	0.229802	sparse_vegetation
51.09	2.653	0.983601	sparse_vegetation
35.74	-121.89	1.12222	water
61.167	6.65	0.119505	forest
22.067	-81.033	1.48864	shrubland
-37.517	143.783	0.618204	grassland
60.117	-2.067	1.09113	grassland
52.117	-2.3	0.872118	sparse_vegetation
27.349	-98.737	0.908497	grassland
31.133	114.95	0.723036	cropland
42.629	-83.984	1.0795	sparse_vegetation
62.867	6.533	0.928165	water
37.5	34.05	0.90478	sparse_vegetation
43.427	-3.82	0.94174	sparse_vegetation
36.766	-80.823	1.159	grassland
45.067	27.233	0.796822	cropland
48.043	33.21	0.888638	sparse_vegetation
46.617	13.883	0.161528	forest
49.925	36.29	0.921242	urban
46.412	-86.65	0.915672	water
46.067	23.567	0.992358	urban
-37.65	142.067	0.992076	grassland
49.633	37.7	1.01646	sparse_vegetation
44.367	27.85	0.123049	forest
61.43	6.77	1.26245	urban
21.835	-82.784	0.54326	shrubland
30.784	114.208	0.986768	cropland
32.7	128.833	0.591593	sparse_vegetation
55.7	-3.217	1.49805	grassland
39.008	-95.212	0.916092	sparse_vegetation
39.083	-76.767	0.0974595	forest
55.333	-160.5	1.06413	water
45.283	-118	0.944361	sparse_vegetation
77.183	96.583	1.12301	water
34.59	32.988	0.891992	sparse_vegetation
-2.883	132.25	0.0337505	forest
[truncated: 7,362 more rows]
