# Supplementary material for: Towards high resolution, validated and open global wind power assessments
Source: Nat Commun. 2026 Jan 14;17:539. doi: 10.1038/s41467-026-68337-z (PMC12804690; doi:10.1038/s41467-026-68337-z)
Supplement: Supplementary file 8 — Source Data [file 41467_2026_68337_MOESM8_ESM.zip › SupplementaryFigure13.xlsx]

## Sheet: Sheet1
Turbine_id	RenewableNinjas	EMHIRES	ETHOS.RESKit.Wind	IsMeasured
Turbine_1	0.508505	0.580505	0.374918	No
Turbine_2	0.223782	0.39864	0.190966	No
Turbine_3	0.506098	0.347011	0.417059	No
Turbine_4	0.380417	0.345919	0.40339	No
Turbine_5	0.358684	0.332306	0.389552	No
Turbine_6	0.358241	0.33267	0.391607	No
Turbine_7	0.387761	0.385512	0.346431	No
Turbine_8	0.465565	0.348926	0.352048	No
Turbine_9	0.372783	0.407152	0.346328	No
Turbine_10	0.338523	0.318874	0.364757	No
Turbine_11	0.341023	0.323133	0.362243	No
Turbine_12	0.2277	0.403903	0.355228	No
Turbine_13	0.479453	0.363245	0.341996	No
Turbine_14	0.337081	0.318669	0.35955	No
Turbine_15	0.297907	0.380958	0.338991	No
Turbine_16	0.412813	0.354391	0.39801	No
Turbine_17	0.284004	0.406983	0.274532	No
Turbine_18	0.288403	0.425892	0.421327	No
Turbine_19	0.469852	0.356383	0.362092	No
Turbine_20	0.479839	0.362147	0.34273	No
Turbine_21	0.357739	0.331208	0.386929	No
Turbine_22	0.412682	0.353288	0.402418	No
Turbine_1	0.432516	0.432516	0.432516	Yes
Turbine_2	0.263764	0.263764	0.263764	Yes
Turbine_3	0.437091	0.437091	0.437091	Yes
Turbine_4	0.439354	0.439354	0.439354	Yes
Turbine_5	0.378288	0.378288	0.378288	Yes
Turbine_6	0.378882	0.378882	0.378882	Yes
Turbine_7	0.372823	0.372823	0.372823	Yes
Turbine_8	0.379028	0.379028	0.379028	Yes
Turbine_9	0.348967	0.348967	0.348967	Yes
Turbine_10	0.36215	0.36215	0.36215	Yes
Turbine_11	0.345915	0.345915	0.345915	Yes
Turbine_12	0.309775	0.309775	0.309775	Yes
Turbine_13	0.417796	0.417796	0.417796	Yes
Turbine_14	0.343984	0.343984	0.343984	Yes
Turbine_15	0.35484	0.35484	0.35484	Yes
Turbine_16	0.430207	0.430207	0.430207	Yes
Turbine_17	0.284042	0.284042	0.284042	Yes
Turbine_18	0.30429	0.30429	0.30429	Yes
Turbine_19	0.351911	0.351911	0.351911	Yes
Turbine_20	0.407898	0.407898	0.407898	Yes
Turbine_21	0.404559	0.404559	0.404559	Yes
Turbine_22	0.460864	0.460864	0.460864	Yes
