# Supplementary material for: Towards high resolution, validated and open global wind power assessments
Source: Nat Commun. 2026 Jan 14;17:539. doi: 10.1038/s41467-026-68337-z (PMC12804690; doi:10.1038/s41467-026-68337-z)
Supplement: Supplementary file 8 — Source Data [file 41467_2026_68337_MOESM8_ESM.zip › SupplementaryFigure2.xlsx]

## Sheet: Sheet1
Averaging Period [min]	Mean Absolute Error [m/s]
10	1.585
20	1.578
40	1.565
60	1.558
120	1.538
240	1.524
360	1.463
