# Supplementary material for: Towards high resolution, validated and open global wind power assessments
Source: Nat Commun. 2026 Jan 14;17:539. doi: 10.1038/s41467-026-68337-z (PMC12804690; doi:10.1038/s41467-026-68337-z)
Supplement: Supplementary file 8 — Source Data [file 41467_2026_68337_MOESM8_ESM.zip › SupplementaryFigure3.xlsx]

## Sheet: Sheet1
Averaging Period [min]	Pearson Correlation Coefficient
10	0.771
20	0.773
40	0.775
60	0.778
120	0.792
240	0.788
360	0.798
